# Supplementary material for: Crystal structure of (E)-2-{[(4-anilinophen­yl)imino]meth­yl}-4-nitro­phenol
Source: Acta Crystallogr E Crystallogr Commun. 2017 Jan 6;73(Pt 2):112–4. doi: 10.1107/S2056989016020673 (PMC5290545; doi:10.1107/S2056989016020673)
Supplement: Supplementary file 1 [file e-73-00112-sup1.cif]

##############################################################################
#                                                                            #
# This CIF contains the data in a paper accepted for publication in          #
# Acta Crystallographica Section E. It conforms to the requirements of       #
# Notes for Authors for Acta Crystallographica Section E, and has been       #
# peer reviewed under the auspices of the IUCr Commission on Journals.       #
#                                                                            #
# Full details of the Crystallographic Information File format               #
# are given in the paper "The Crystallographic Information File (CIF):       #
# a New Standard Archive File for Crystallography" by S. R. Hall, F. H.      #
# Allen and I. D. Brown [Acta Cryst. (1991), A47, 655-685].                  #
#                                                                            #
# The current version of the core CIF dictionary is obtainable from          #
# ftp://ftp.iucr.org/pub/cif_core.dic.                                       #
#                                                                            #
# Software is freely available for graphical display of the structure(s)     #
# in this CIF. For information consult the CIF software page                 #
# http://www.iucr.org/resources/cif/software.                                #
#                                                                            #
# This file may be used for bona fide research purposes within the           #
# scientific community so long as proper attribution is given to the journal # 
# article from which it was obtained.                                        #
#                                                                            #
##############################################################################
data_I
_audit_creation_method     'SHELXL-2014/7'
_journal_date_recd_electronic     2016-12-27
_journal_date_accepted     2016-12-29
_journal_name_full     'Acta Crystallographica, Section E'
_journal_year     2017
_journal_volume     73
_journal_issue      2
_journal_page_first     112
_journal_page_last     114
_journal_paper_category     GO
_journal_paper_doi     10.1107/S2056989016020673
_journal_coeditor_code     HB7649
_publ_contact_author_name     'Valentina A. Kalibabchuk'
_publ_contact_author_address
;
Department of General Chemistry,
O. O. Bohomolets National Medical University, Shevchenko Blvd. 13, 01601 Kiev,
Ukraine
;
_publ_contact_author_email     kalibabchuk@ukr.net
_publ_contact_author_fax     ?
_publ_contact_author_phone     ?
_publ_section_title
;
Crystal structure of
(<i>E</i>)-2-{[(4-anilinophenyl)imino]methyl}-4-nitrophenol
;
loop_
    _publ_author_name
    _publ_author_footnote
    _publ_author_address
    'Faizi, Md. Serajul Haque' .
;
Department of Chemistry, College of Science,
Sultan Qaboos University, PO Box 36 Al-Khod 123, Muscat, Sultanate of Oman
;
    'Haque, Ashanul' .
;
Department of Chemistry, College of Science,
Sultan Qaboos University, PO Box 36 Al-Khod 123, Muscat, Sultanate of Oman
;
    'Kalibabchuk, Valentina A.' .
;
Department of General Chemistry,
O. O. Bohomolets National Medical University, Shevchenko Blvd. 13, 01601 Kiev,
Ukraine
;
_publ_section_synopsis
;
The title compound, C~19~H~15~N~3~O~3~, features an intramolecular O---H...N
hydrogen bond and an <i>E</i> conformation for the Schiff base unit.
;
_chemical_name_systematic
;
(<i>E</i>)-2-{[(4-Anilinophenyl)imino]methyl}-4-nitrophenol
;
_chemical_name_common     ?
_chemical_formula_moiety     'C19 H15 N3 O3'
_chemical_formula_sum     'C19 H15 N3 O3'
_chemical_formula_iupac     'C19 H15 N3 O3'
_chemical_formula_weight     333.34
_chemical_melting_point     ?
_shelx_space_group_comment
;
The symmetry employed for this shelxl refinement is uniquely defined
by the following loop, which should always be used as a source of
symmetry information in preference to the above space-group names.
They are only intended as comments.
;
_space_group_crystal_system     monoclinic
_space_group_name_H-M_alt     'P 21/n'
_space_group_name_Hall     '-P 2yn'
loop_
    _space_group_symop_operation_xyz
    'x, y, z'
    '-x+1/2, y+1/2, -z+1/2'
    '-x, -y, -z'
    'x-1/2, -y-1/2, z-1/2'
_cell_length_a     6.4243(12)
_cell_length_b     31.818(6)
_cell_length_c     7.6595(14)
_cell_angle_alpha     90
_cell_angle_beta     100.736(5)
_cell_angle_gamma     90
_cell_volume     1538.2(5)
_cell_formula_units_Z     4
_cell_measurement_reflns_used     1374
_cell_measurement_theta_min     2.70
_cell_measurement_theta_max     25.01
_cell_measurement_temperature     293(2)
_exptl_crystal_description     block
_exptl_crystal_colour     colourless
_exptl_crystal_size_max     0.200
_exptl_crystal_size_mid     0.150
_exptl_crystal_size_min     0.100
_exptl_crystal_density_diffrn     1.439
_exptl_crystal_density_meas     ?
_exptl_crystal_density_method     ?
_exptl_crystal_F_000     696
_exptl_absorpt_coefficient_mu     0.100
_exptl_absorpt_correction_type     multi-scan
_exptl_absorpt_process_details
;
(SADABS; Sheldrick, 2014)
;
_shelx_estimated_absorpt_T_min     0.980
_shelx_estimated_absorpt_T_max     0.990
_exptl_absorpt_correction_T_min     0.9544
_exptl_absorpt_correction_T_max     0.9830
_diffrn_ambient_temperature     293(2)
_diffrn_radiation_type     MoK\a
_diffrn_radiation_wavelength     0.71073
_diffrn_radiation_source     'fine-focus sealed tube'
_diffrn_radiation_monochromator     'horizontally mounted graphite crystal'
_diffrn_measurement_device_type     'Bruker APEXII CCD'
_diffrn_measurement_device     '95mm CCD camera on \k-goniostat'
_diffrn_measurement_method     '\f scans and \w scans with \k offset'
_diffrn_detector_area_resol_mean     9
_diffrn_reflns_number     18286
_diffrn_reflns_av_R_equivalents     0.1129
_diffrn_reflns_theta_min     2.561
_diffrn_reflns_theta_max     25.181
_diffrn_reflns_theta_full     25.000
_diffrn_measured_fraction_theta_max     0.999
_diffrn_measured_fraction_theta_full     0.999
_diffrn_reflns_limit_h_min     -7
_diffrn_reflns_limit_h_max     7
_diffrn_reflns_limit_k_min     -37
_diffrn_reflns_limit_k_max     38
_diffrn_reflns_limit_l_min     -9
_diffrn_reflns_limit_l_max     9
_refine_special_details     ?
_reflns_number_total     2760
_reflns_number_gt     1365
_reflns_threshold_expression     'I > 2\s(I)'
_refine_ls_structure_factor_coef     Fsqd
_refine_ls_matrix_type     full
_refine_ls_R_factor_all     0.1747
_refine_ls_R_factor_gt     0.0667
_refine_ls_wR_factor_gt     0.0987
_refine_ls_wR_factor_ref     0.1246
_refine_ls_goodness_of_fit_ref     1.013
_refine_ls_restrained_S_all     1.013
_refine_ls_number_reflns     2760
_refine_ls_number_parameters     233
_refine_ls_number_restraints     0
_refine_ls_hydrogen_treatment     mixed
_refine_ls_weighting_scheme     calc
_refine_ls_weighting_details
              'w=1/[\s^2^(Fo^2^)+(0.0400P)^2^+0.4218P] where P=(Fo^2^+2Fc^2^)/3'
_atom_sites_solution_hydrogens     geom
_atom_sites_solution_primary     direct
_atom_sites_solution_secondary     ?
_refine_ls_shift/su_max     0.000
_refine_ls_shift/su_mean     0.000
_refine_diff_density_max     0.252
_refine_diff_density_min     -0.213
_refine_ls_extinction_method     none
_refine_ls_extinction_coef     .
loop_
    _atom_type_symbol
    _atom_type_description
    _atom_type_scat_dispersion_real
    _atom_type_scat_dispersion_imag
    _atom_type_scat_source
    'C' 'C' 0.0033 0.0016
                         'International Tables Vol C Tables 4.2.6.8 and 6.1.1.4'
    'H' 'H' 0.0000 0.0000
                         'International Tables Vol C Tables 4.2.6.8 and 6.1.1.4'
    'N' 'N' 0.0061 0.0033
                         'International Tables Vol C Tables 4.2.6.8 and 6.1.1.4'
    'O' 'O' 0.0106 0.0060
                         'International Tables Vol C Tables 4.2.6.8 and 6.1.1.4'
_computing_data_collection
;
APEX2 (Bruker, 2003)
;
_computing_cell_refinement
;
SAINT (Bruker, 2003)
;
_computing_data_reduction
;
SAINT (Bruker, 2003)
;
_computing_structure_solution
;
SHELXS-97 (Sheldrick, 2008)
;
_computing_structure_refinement
;
<i>SHELXL-2014/7</i> (Sheldrick, 2014)
;
_computing_molecular_graphics
;
DIAMOND (Brandenberg & Putz, 2006)
;
_computing_publication_material
;
DIAMOND (Brandenberg & Putz, 2006)
;
loop_
    _atom_site_type_symbol
    _atom_site_label
    _atom_site_fract_x
    _atom_site_fract_y
    _atom_site_fract_z
    _atom_site_U_iso_or_equiv
    _atom_site_adp_type
    _atom_site_calc_flag
    _atom_site_occupancy
    _atom_site_disorder_assembly
    _atom_site_disorder_group
    O O1 0.7180(4) 0.01793(8) 1.0878(3) 0.0290(6) Uani d 1 . .
    H H1O1 0.657(6) 0.0376(13) 0.997(5) 0.070(14) Uiso d 1 . .
    O O2 1.6498(3) 0.05876(7) 1.4408(3) 0.0322(7) Uani d 1 . .
    O O3 1.5860(3) 0.11239(8) 1.2643(3) 0.0299(6) Uani d 1 . .
    N N1 1.5327(4) 0.07871(10) 1.3227(4) 0.0255(7) Uani d 1 . .
    N N2 0.6467(4) 0.08236(9) 0.8823(3) 0.0241(7) Uani d 1 . .
    N N3 0.0003(4) 0.16368(10) 0.4069(4) 0.0306(8) Uani d 1 . .
    H H1N3 -0.118(5) 0.1527(10) 0.413(4) 0.037 Uiso d 1 . .
    C C1 0.9164(5) 0.03312(11) 1.1387(4) 0.0235(9) Uani d 1 . .
    C C2 1.0557(5) 0.01128(11) 1.2681(4) 0.0289(9) Uani d 1 . .
    H H2 1.0110 -0.0133 1.3159 0.035 Uiso calc 1 . .
    C C3 1.2570(5) 0.02547(11) 1.3255(4) 0.0286(9) Uani d 1 . .
    H H3 1.3498 0.0107 1.4115 0.034 Uiso calc 1 . .
    C C4 1.3215(5) 0.06199(11) 1.2546(4) 0.0214(8) Uani d 1 . .
    C C5 1.1882(5) 0.08439(11) 1.1266(4) 0.0229(9) Uani d 1 . .
    H H5 1.2358 0.1088 1.0801 0.027 Uiso calc 1 . .
    C C6 0.9819(5) 0.07046(10) 1.0666(4) 0.0206(8) Uani d 1 . .
    C C7 0.8378(5) 0.09492(11) 0.9384(4) 0.0247(9) Uani d 1 . .
    H H7 0.8837 0.1200 0.8961 0.030 Uiso calc 1 . .
    C C8 0.4951(5) 0.10551(11) 0.7634(4) 0.0226(9) Uani d 1 . .
    C C9 0.5258(5) 0.14469(11) 0.6939(5) 0.0286(9) Uani d 1 . .
    H H9 0.6565 0.1579 0.7261 0.034 Uiso calc 1 . .
    C C10 0.3657(5) 0.16458(11) 0.5776(4) 0.0296(9) Uani d 1 . .
    H H10 0.3885 0.1912 0.5347 0.035 Uiso calc 1 . .
    C C11 0.1687(5) 0.14472(11) 0.5240(4) 0.0235(9) Uani d 1 . .
    C C12 0.1366(5) 0.10576(11) 0.5961(4) 0.0266(9) Uani d 1 . .
    H H12 0.0058 0.0925 0.5656 0.032 Uiso calc 1 . .
    C C13 0.2985(5) 0.08666(11) 0.7131(4) 0.0247(9) Uani d 1 . .
    H H13 0.2751 0.0604 0.7593 0.030 Uiso calc 1 . .
    C C14 0.0098(5) 0.18488(10) 0.2476(5) 0.0233(9) Uani d 1 . .
    C C15 0.1924(5) 0.18889(11) 0.1768(5) 0.0280(9) Uani d 1 . .
    H H15 0.3206 0.1787 0.2394 0.034 Uiso calc 1 . .
    C C16 0.1843(6) 0.20790(11) 0.0138(5) 0.0342(10) Uani d 1 . .
    H H16 0.3076 0.2103 -0.0326 0.041 Uiso calc 1 . .
    C C17 -0.0036(5) 0.22338(11) -0.0815(5) 0.0329(10) Uani d 1 . .
    H H17 -0.0080 0.2357 -0.1921 0.039 Uiso calc 1 . .
    C C18 -0.1849(5) 0.22024(11) -0.0099(5) 0.0314(10) Uani d 1 . .
    H H18 -0.3118 0.2310 -0.0724 0.038 Uiso calc 1 . .
    C C19 -0.1803(5) 0.20138(10) 0.1532(5) 0.0275(9) Uani d 1 . .
    H H19 -0.3034 0.1997 0.2003 0.033 Uiso calc 1 . .
loop_
    _atom_site_aniso_label
    _atom_site_aniso_U_11
    _atom_site_aniso_U_22
    _atom_site_aniso_U_33
    _atom_site_aniso_U_12
    _atom_site_aniso_U_13
    _atom_site_aniso_U_23
    O1 0.0164(14) 0.0337(16) 0.0344(16) -0.0028(12) -0.0019(12) 0.0031(14)
    O2 0.0214(14) 0.0425(17) 0.0289(15) 0.0020(12) -0.0052(12) 0.0051(13)
    O3 0.0198(14) 0.0313(16) 0.0374(16) -0.0063(12) 0.0025(12) 0.0022(13)
    N1 0.0231(18) 0.031(2) 0.0225(18) 0.0034(16) 0.0046(15) -0.0032(16)
    N2 0.0206(17) 0.0289(19) 0.0211(17) 0.0005(14) -0.0004(14) -0.0017(14)
    N3 0.0129(17) 0.043(2) 0.034(2) -0.0002(15) 0.0010(16) 0.0047(17)
    C1 0.016(2) 0.031(2) 0.023(2) 0.0023(18) 0.0026(18) -0.0068(19)
    C2 0.025(2) 0.031(2) 0.029(2) -0.0050(18) -0.0008(19) 0.0034(19)
    C3 0.024(2) 0.030(2) 0.028(2) 0.0033(18) -0.0022(18) 0.0023(19)
    C4 0.0104(19) 0.027(2) 0.025(2) -0.0033(16) -0.0007(17) -0.0024(19)
    C5 0.022(2) 0.023(2) 0.024(2) -0.0007(17) 0.0065(18) -0.0055(17)
    C6 0.018(2) 0.023(2) 0.021(2) 0.0006(17) 0.0054(17) -0.0009(17)
    C7 0.024(2) 0.025(2) 0.025(2) 0.0013(17) 0.0057(19) -0.0005(18)
    C8 0.018(2) 0.029(2) 0.019(2) -0.0015(18) -0.0022(17) -0.0009(18)
    C9 0.018(2) 0.030(2) 0.034(2) -0.0039(17) -0.0038(19) -0.0026(19)
    C10 0.029(2) 0.025(2) 0.031(2) -0.0006(18) -0.0049(19) -0.0001(19)
    C11 0.021(2) 0.029(2) 0.019(2) 0.0040(18) 0.0004(18) -0.0032(18)
    C12 0.016(2) 0.039(3) 0.025(2) -0.0060(18) 0.0050(18) 0.0006(19)
    C13 0.021(2) 0.030(2) 0.024(2) -0.0030(17) 0.0043(18) 0.0022(18)
    C14 0.022(2) 0.020(2) 0.026(2) 0.0009(17) -0.0008(18) -0.0006(17)
    C15 0.015(2) 0.030(2) 0.036(3) -0.0006(16) -0.0029(18) -0.0017(19)
    C16 0.024(2) 0.037(3) 0.041(3) -0.0040(18) 0.006(2) 0.006(2)
    C17 0.030(2) 0.030(2) 0.036(2) -0.0031(19) -0.001(2) 0.0081(19)
    C18 0.024(2) 0.028(2) 0.038(3) 0.0015(18) -0.0034(19) 0.005(2)
    C19 0.017(2) 0.026(2) 0.038(2) 0.0001(16) 0.0012(18) 0.000(2)
_geom_special_details
;
 All esds (except the esd in the dihedral angle between two l.s. planes)
 are estimated using the full covariance matrix.  The cell esds are taken
 into account individually in the estimation of esds in distances, angles
 and torsion angles; correlations between esds in cell parameters are only
 used when they are defined by crystal symmetry.  An approximate (isotropic)
 treatment of cell esds is used for estimating esds involving l.s. planes.
;
loop_
    _geom_bond_atom_site_label_1
    _geom_bond_atom_site_label_2
    _geom_bond_site_symmetry_2
    _geom_bond_distance
    _geom_bond_publ_flag
    O1 C1 . 1.351(4) ?
    O1 H1O1 . 0.97(4) ?
    O2 N1 . 1.238(3) ?
    O3 N1 . 1.234(3) ?
    N1 C4 . 1.460(4) ?
    N2 C7 . 1.287(4) ?
    N2 C8 . 1.410(4) ?
    N3 C14 . 1.406(4) ?
    N3 C11 . 1.406(4) ?
    N3 H1N3 . 0.85(3) ?
    C1 C2 . 1.391(4) ?
    C1 C6 . 1.407(4) ?
    C2 C3 . 1.363(4) ?
    C2 H2 . 0.9300 ?
    C3 C4 . 1.379(4) ?
    C3 H3 . 0.9300 ?
    C4 C5 . 1.375(4) ?
    C5 C6 . 1.392(4) ?
    C5 H5 . 0.9300 ?
    C6 C7 . 1.445(4) ?
    C7 H7 . 0.9300 ?
    C8 C9 . 1.384(4) ?
    C8 C13 . 1.387(4) ?
    C9 C10 . 1.382(4) ?
    C9 H9 . 0.9300 ?
    C10 C11 . 1.406(4) ?
    C10 H10 . 0.9300 ?
    C11 C12 . 1.388(4) ?
    C12 C13 . 1.381(4) ?
    C12 H12 . 0.9300 ?
    C13 H13 . 0.9300 ?
    C14 C15 . 1.387(4) ?
    C14 C19 . 1.400(4) ?
    C15 C16 . 1.379(4) ?
    C15 H15 . 0.9300 ?
    C16 C17 . 1.380(4) ?
    C16 H16 . 0.9300 ?
    C17 C18 . 1.380(4) ?
    C17 H17 . 0.9300 ?
    C18 C19 . 1.381(4) ?
    C18 H18 . 0.9300 ?
    C19 H19 . 0.9300 ?
loop_
    _geom_angle_atom_site_label_1
    _geom_angle_atom_site_label_2
    _geom_angle_atom_site_label_3
    _geom_angle_site_symmetry_1
    _geom_angle_site_symmetry_3
    _geom_angle
    _geom_angle_publ_flag
    C1 O1 H1O1 . . 102(2) ?
    O3 N1 O2 . . 122.6(3) ?
    O3 N1 C4 . . 119.2(3) ?
    O2 N1 C4 . . 118.2(3) ?
    C7 N2 C8 . . 123.7(3) ?
    C14 N3 C11 . . 127.3(3) ?
    C14 N3 H1N3 . . 116(2) ?
    C11 N3 H1N3 . . 112(2) ?
    O1 C1 C2 . . 118.3(3) ?
    O1 C1 C6 . . 121.6(3) ?
    C2 C1 C6 . . 120.1(3) ?
    C3 C2 C1 . . 120.7(3) ?
    C3 C2 H2 . . 119.7 ?
    C1 C2 H2 . . 119.7 ?
    C2 C3 C4 . . 119.3(3) ?
    C2 C3 H3 . . 120.4 ?
    C4 C3 H3 . . 120.4 ?
    C5 C4 C3 . . 121.7(3) ?
    C5 C4 N1 . . 118.7(3) ?
    C3 C4 N1 . . 119.6(3) ?
    C4 C5 C6 . . 119.9(3) ?
    C4 C5 H5 . . 120.0 ?
    C6 C5 H5 . . 120.0 ?
    C5 C6 C1 . . 118.4(3) ?
    C5 C6 C7 . . 120.2(3) ?
    C1 C6 C7 . . 121.4(3) ?
    N2 C7 C6 . . 120.7(3) ?
    N2 C7 H7 . . 119.6 ?
    C6 C7 H7 . . 119.6 ?
    C9 C8 C13 . . 118.1(3) ?
    C9 C8 N2 . . 126.0(3) ?
    C13 C8 N2 . . 115.9(3) ?
    C10 C9 C8 . . 121.2(3) ?
    C10 C9 H9 . . 119.4 ?
    C8 C9 H9 . . 119.4 ?
    C9 C10 C11 . . 120.3(3) ?
    C9 C10 H10 . . 119.9 ?
    C11 C10 H10 . . 119.9 ?
    C12 C11 N3 . . 118.9(3) ?
    C12 C11 C10 . . 118.5(3) ?
    N3 C11 C10 . . 122.5(3) ?
    C13 C12 C11 . . 120.1(3) ?
    C13 C12 H12 . . 119.9 ?
    C11 C12 H12 . . 119.9 ?
    C12 C13 C8 . . 121.8(3) ?
    C12 C13 H13 . . 119.1 ?
    C8 C13 H13 . . 119.1 ?
    C15 C14 C19 . . 118.9(3) ?
    C15 C14 N3 . . 124.1(3) ?
    C19 C14 N3 . . 116.9(3) ?
    C16 C15 C14 . . 120.1(3) ?
    C16 C15 H15 . . 119.9 ?
    C14 C15 H15 . . 119.9 ?
    C15 C16 C17 . . 121.1(3) ?
    C15 C16 H16 . . 119.4 ?
    C17 C16 H16 . . 119.4 ?
    C18 C17 C16 . . 118.9(3) ?
    C18 C17 H17 . . 120.5 ?
    C16 C17 H17 . . 120.5 ?
    C17 C18 C19 . . 120.9(3) ?
    C17 C18 H18 . . 119.6 ?
    C19 C18 H18 . . 119.6 ?
    C18 C19 C14 . . 120.0(3) ?
    C18 C19 H19 . . 120.0 ?
    C14 C19 H19 . . 120.0 ?
loop_
    _geom_torsion_atom_site_label_1
    _geom_torsion_atom_site_label_2
    _geom_torsion_atom_site_label_3
    _geom_torsion_atom_site_label_4
    _geom_torsion_site_symmetry_1
    _geom_torsion_site_symmetry_2
    _geom_torsion_site_symmetry_3
    _geom_torsion_site_symmetry_4
    _geom_torsion
    _geom_torsion_publ_flag
    O1 C1 C2 C3 . . . . -179.4(3) ?
    C6 C1 C2 C3 . . . . -0.5(5) ?
    C1 C2 C3 C4 . . . . 0.4(5) ?
    C2 C3 C4 C5 . . . . -0.4(5) ?
    C2 C3 C4 N1 . . . . 176.4(3) ?
    O3 N1 C4 C5 . . . . 0.1(4) ?
    O2 N1 C4 C5 . . . . 178.4(3) ?
    O3 N1 C4 C3 . . . . -176.8(3) ?
    O2 N1 C4 C3 . . . . 1.5(4) ?
    C3 C4 C5 C6 . . . . 0.5(5) ?
    N1 C4 C5 C6 . . . . -176.3(3) ?
    C4 C5 C6 C1 . . . . -0.7(4) ?
    C4 C5 C6 C7 . . . . 177.0(3) ?
    O1 C1 C6 C5 . . . . 179.5(3) ?
    C2 C1 C6 C5 . . . . 0.7(5) ?
    O1 C1 C6 C7 . . . . 1.8(5) ?
    C2 C1 C6 C7 . . . . -177.0(3) ?
    C8 N2 C7 C6 . . . . 177.1(3) ?
    C5 C6 C7 N2 . . . . -179.9(3) ?
    C1 C6 C7 N2 . . . . -2.3(5) ?
    C7 N2 C8 C9 . . . . -1.6(5) ?
    C7 N2 C8 C13 . . . . 178.3(3) ?
    C13 C8 C9 C10 . . . . -0.1(5) ?
    N2 C8 C9 C10 . . . . 179.8(3) ?
    C8 C9 C10 C11 . . . . -1.5(5) ?
    C14 N3 C11 C12 . . . . -137.7(4) ?
    C14 N3 C11 C10 . . . . 45.4(5) ?
    C9 C10 C11 C12 . . . . 2.7(5) ?
    C9 C10 C11 N3 . . . . 179.6(3) ?
    N3 C11 C12 C13 . . . . -179.2(3) ?
    C10 C11 C12 C13 . . . . -2.2(5) ?
    C11 C12 C13 C8 . . . . 0.6(5) ?
    C9 C8 C13 C12 . . . . 0.5(5) ?
    N2 C8 C13 C12 . . . . -179.4(3) ?
    C11 N3 C14 C15 . . . . 2.6(5) ?
    C11 N3 C14 C19 . . . . -179.8(3) ?
    C19 C14 C15 C16 . . . . -1.7(5) ?
    N3 C14 C15 C16 . . . . 175.8(3) ?
    C14 C15 C16 C17 . . . . 0.3(5) ?
    C15 C16 C17 C18 . . . . 1.1(5) ?
    C16 C17 C18 C19 . . . . -1.0(5) ?
    C17 C18 C19 C14 . . . . -0.5(5) ?
    C15 C14 C19 C18 . . . . 1.8(5) ?
    N3 C14 C19 C18 . . . . -175.9(3) ?
loop_
    _geom_hbond_atom_site_label_D
    _geom_hbond_atom_site_label_H
    _geom_hbond_atom_site_label_A
    _geom_hbond_site_symmetry_A
    _geom_hbond_distance_DH
    _geom_hbond_distance_HA
    _geom_hbond_distance_DA
    _geom_hbond_angle_DHA
    O1 H1O1 N2 . 0.97(4) 1.67(4) 2.573(4) 155(4)
    N3 H1N3 O3 1_354 0.85(3) 2.40(3) 3.140(4) 147(3)
    C3 H3 O2 3_858 0.93 2.48 3.217(4) 136
    C12 H12 O2 1_354 0.93 2.55 3.470(4) 173
_shelx_hkl_file
;
   1   0   0    0.27    0.27
  -1   0   0   -0.18    0.31
  -1   0   0   -0.07    0.22
  -1   0   0   -0.27    0.30
  -1   0   0   -0.16    0.29
   1   0   0    0.28    0.34
   1   0   0    0.04    0.23
   1   0   0   -0.26    0.21
   1   0   0   -0.24    0.32
   2   0   0    2.11    0.57
  -2   0   0    2.05    0.58
  -2   0   0    2.33    0.78
   2   0   0    2.11    0.83
   2   0   0    1.56    0.54
  -2   0   0    1.15    0.72
   2   0   0    1.28    0.65
   2   0   0    0.74    0.69
   3   0   0    1.17    0.74
   3   0   0    2.26    1.19
   3   0   0   -0.65    0.68
  -3   0   0    1.05    1.05
   3   0   0   -1.42    0.90
   3   0   0   -0.14    1.04
  -3   0   0    0.14    1.13
   4   0   0   10.22    1.55
   4   0   0    9.34    1.79
  -4   0   0    8.38    1.82
   4   0   0    9.85    1.57
   5   0   0   -0.94    1.55
   5   0   0   -1.98    1.51
   5   0   0    1.45    1.16
  -5   0   0    1.29    2.08
   6   0   0   92.44    6.31
  -6   0   0   86.50    6.66
   6   0   0   82.41    4.44
  -7   0   0    9.39    3.90
   7   0   0   -2.37    4.07
   7   0   0    1.62    3.05
   1  -1   0    0.08    0.37
  -1  -1   0   -0.25    0.31
   1  -1   0   -0.17    0.28
  -1  -1   0   -0.05    0.26
   1  -1   0    0.27    0.26
   1  -1   0    0.49    0.30
  -1  -1   0    0.09    0.31
  -1   1   0   -0.04    0.25
   1   1   0   -0.25    0.30
   1   1   0   -0.17    0.32
   1   1   0   -0.02    0.31
  -1   1   0    0.15    0.29
   1   1   0   -0.03    0.24
  -1   1   0    0.02    0.27
   1   1   0    0.19    0.23
  -1   1   0    0.46    0.36
  -2  -1   0   19.96    1.64
   2  -1   0   17.98    1.56
   2  -1   0   21.17    1.31
   2  -1   0   21.84    1.30
  -2  -1   0   20.96    1.35
   2  -1   0   18.62    1.72
   2  -1   0   23.03    1.64
  -2  -1   0   20.81    1.67
   2   1   0   21.14    1.70
  -2   1   0   20.50    1.63
  -2   1   0   23.14    1.68
  -2   1   0   23.15    1.37
   2   1   0   19.49    1.64
   2   1   0   18.91    1.32
   2   1   0   22.84    1.76
  -2   1   0   20.59    1.69
   2   1   0   21.29    1.30
   3  -1   0   27.91    2.60
  -3  -1   0   30.28    2.55
   3  -1   0   33.05    1.93
   3  -1   0   31.92    1.99
  -3  -1   0   30.92    2.37
   3  -1   0   23.27    2.32
   3   1   0   29.81    1.95
  -3   1   0   31.64    1.91
   3   1   0   28.09    2.28
   3   1   0   31.98    1.96
   3   1   0   26.31    2.48
   3   1   0   30.51    2.38
  -3   1   0   31.93    2.70
   4  -1   0    0.38    0.99
  -4  -1   0    0.00    1.39
  -4  -1   0    0.98    1.32
   4  -1   0    1.60    1.29
   4  -1   0    1.19    1.14
   4   1   0    1.44    1.15
  -4   1   0   -0.28    1.43
   4   1   0    1.88    1.14
   4   1   0    1.04    0.98
   5  -1   0   -0.54    1.18
   5  -1   0    0.86    1.53
  -5  -1   0   -2.82    1.91
   5  -1   0    0.10    1.80
   5   1   0    0.49    1.60
   5   1   0    1.73    1.19
  -5   1   0   -2.49    2.09
   5   1   0    1.15    1.60
  -6  -1   0   -5.61    2.79
   6  -1   0    3.94    1.56
   6  -1   0    4.00    2.22
   6   1   0    1.55    1.79
  -6   1   0   -0.63    2.77
   6   1   0    3.87    2.39
  -7  -1   0    2.79    4.40
   7  -1   0    0.94    2.84
   7   1   0    3.31    3.16
   7   1   0   -2.66    3.12
  -7   1   0    5.66    3.98
   1  -2   0   19.56    1.28
  -1  -2   0   19.51    1.17
   1  -2   0   18.74    1.06
  -1  -2   0   18.87    1.07
   1  -2   0   19.99    1.09
   1  -2   0   19.30    0.95
   1   2   0   18.82    1.15
  -1   2   0   19.23    1.08
   1   2   0   18.87    0.95
  -1   2   0   18.48    1.23
   1   2   0   17.56    1.19
  -1   2   0   18.48    0.94
   2  -2   0   12.57    1.28
  -2  -2   0    9.98    1.11
  -2  -2   0   10.63    1.27
   2  -2   0   12.57    1.56
   2  -2   0   10.42    0.98
  -2  -2   0   12.57    1.44
   2  -2   0   10.02    1.24
   2   2   0   11.39    1.29
   2   2   0    9.57    1.31
  -2   2   0   10.66    1.37
  -2   2   0   11.26    1.07
   2   2   0   11.53    1.06
   2   2   0   12.74    1.42
   2   2   0   11.30    1.02
  -2   2   0   10.73    1.40
   3  -2   0   83.98    3.35
  -3  -2   0   80.05    4.04
   3  -2   0   81.11    4.59
   3  -2   0   77.39    3.17
   3  -2   0   81.80    4.00
   3  -2   0   79.29    4.07
  -3  -2   0   80.43    4.06
   3   2   0   79.00    4.05
  -3   2   0   81.85    3.33
   3   2   0   86.83    4.07
   3   2   0   81.74    3.34
   3   2   0   89.21    4.24
   3   2   0   84.01    3.34
   4  -2   0   -0.62    0.98
   4  -2   0    1.90    1.20
   4  -2   0    2.02    1.24
  -4  -2   0    0.35    1.50
  -4  -2   0   -2.04    1.27
   4   2   0    1.10    1.26
  -4   2   0   -0.10    1.06
  -4   2   0   -0.59    1.53
   4   2   0   -1.39    1.17
   4   2   0   -0.75    0.94
  -5  -2   0    6.01    2.24
   5  -2   0    4.62    2.08
   5  -2   0    5.12    1.67
   5  -2   0    4.74    1.39
   5   2   0    7.24    1.94
  -5   2   0    3.00    2.39
   5   2   0    5.04    1.76
   5   2   0    7.30    1.46
   6  -2   0   13.48    2.62
  -6  -2   0   16.46    3.34
   6  -2   0   11.98    1.87
   6   2   0   12.54    3.11
  -6   2   0    9.24    3.10
   6   2   0   10.45    2.11
   7  -2   0   -3.73    3.32
   7   2   0    3.73    2.93
  -7   2   0    5.40    4.03
   7   2   0   -1.74    2.73
  -1  -3   0   12.52    0.87
  -1  -3   0   12.40    0.89
   1  -3   0   13.27    1.07
   1  -3   0   12.57    0.93
  -1  -3   0   12.14    0.98
   1  -3   0   11.97    0.84
   1   3   0   12.39    0.84
  -1   3   0   13.69    1.11
   1   3   0   13.77    1.03
  -1   3   0   11.97    0.87
  -1   3   0   13.33    0.85
  -2  -3   0  110.69    4.03
   2  -3   0  113.21    4.38
  -2  -3   0  111.01    4.31
   2  -3   0  106.42    3.99
   2  -3   0  104.35    4.00
   2  -3   0  107.13    3.56
  -2  -3   0  111.11    3.74
   2   3   0  113.49    4.05
  -2   3   0  108.04    4.33
  -2   3   0  112.70    3.66
   2   3   0  105.81    3.66
   2   3   0  106.24    3.66
   2   3   0  110.08    4.24
   2   3   0  108.43    4.29
  -2   3   0  111.43    4.03
   3  -3   0   79.27    4.26
   3  -3   0   83.73    3.34
  -3  -3   0   83.74    4.19
   3  -3   0   83.21    3.37
   3  -3   0   78.88    4.01
   3  -3   0   85.00    3.89
  -3  -3   0   80.43    3.47
  -3  -3   0   83.15    4.08
   3   3   0   81.21    3.93
   3   3   0   78.89    3.37
  -3   3   0   82.28    3.93
  -3   3   0   82.85    3.32
   3   3   0   76.37    3.30
  -3   3   0   71.23    4.04
   3   3   0   84.06    4.16
   3   3   0   76.35    4.05
   4  -3   0   -1.12    1.14
   4  -3   0    0.00    0.99
   4  -3   0    0.98    1.15
  -4  -3   0   -0.92    1.34
  -4  -3   0    3.60    1.51
   4   3   0   -0.79    1.03
  -4   3   0    0.85    1.55
   4   3   0   -0.38    1.21
  -4   3   0    0.30    1.08
   4   3   0    1.15    1.32
  -5  -3   0   64.20    4.82
   5  -3   0   69.67    3.86
  -5  -3   0   64.38    4.86
   5  -3   0   60.58    3.41
   5  -3   0   69.11    4.68
   5   3   0   61.89    3.54
   5   3   0   61.43    4.69
  -5   3   0   64.71    5.08
   5   3   0   71.74    3.92
   6  -3   0    5.18    1.72
   6  -3   0    3.02    2.13
  -6  -3   0    1.53    2.77
  -6   3   0    3.51    2.95
   6   3   0    1.87    1.87
   6   3   0    1.26    2.30
   7  -3   0    2.88    3.48
  -7  -3   0   -3.27    4.48
   7   3   0    2.06    2.41
   7   3   0    1.70    3.03
  -7   3   0   10.11    4.26
   0  -4   0  108.01    3.16
   0   4   0  128.59    3.57
   0   4   0  101.35    3.29
   0   4   0  125.02    3.41
   1  -4   0   35.00    1.50
  -1  -4   0   34.77    1.57
   1  -4   0   38.74    1.87
  -1  -4   0   35.44    1.54
   1  -4   0   33.83    1.53
  -1   4   0   35.09    1.56
   1   4   0   35.78    1.54
  -1   4   0   33.78    1.49
  -1   4   0   36.05    1.88
   1   4   0   36.60    1.74
   1   4   0   34.45    1.56
   2  -4   0   68.96    3.39
   2  -4   0   70.32    3.00
   2  -4   0   67.20    2.96
  -2  -4   0   69.03    3.25
  -2  -4   0   73.43    2.91
  -2  -4   0   72.04    3.09
   2  -4   0   74.98    2.78
   2   4   0   70.47    3.29
   2   4   0   70.17    3.24
  -2   4   0   72.54    3.07
   2   4   0   72.59    2.86
   2   4   0   74.54    3.06
  -2   4   0   68.74    3.47
  -2   4   0   73.46    2.83
   3  -4   0   63.96    3.44
   3  -4   0   64.05    3.46
  -3  -4   0   66.87    3.20
  -3  -4   0   59.67    3.61
  -3  -4   0   70.95    3.63
   3  -4   0   68.45    3.89
   3  -4   0   68.49    2.98
   3   4   0   61.29    3.64
   3   4   0   64.92    3.02
   3   4   0   64.69    3.54
   3   4   0   69.77    3.12
  -3   4   0   60.29    3.74
  -3   4   0   65.35    3.46
   3   4   0   63.66    3.59
  -3   4   0   65.02    2.97
   4  -4   0   14.74    2.12
   4  -4   0   14.01    1.89
  -4  -4   0   10.75    2.04
   4  -4   0   15.23    1.87
  -4  -4   0   12.99    2.12
   4   4   0   13.03    1.86
   4   4   0   13.91    2.33
  -4   4   0   13.71    2.30
   4   4   0   16.49    1.85
  -4   4   0   14.07    1.91
  -5  -4   0    4.84    2.14
   5  -4   0    0.60    1.26
   5  -4   0    2.14    1.69
  -5  -4   0    3.54    2.05
   5  -4   0    4.46    1.68
   5   4   0    2.74    1.80
   5   4   0    1.61    1.48
  -5   4   0   -1.98    2.17
   5   4   0    2.26    1.88
  -5   4   0    4.88    1.63
   6  -4   0   16.43    2.54
  -6  -4   0   10.21    3.00
   6  -4   0   11.82    2.75
   6   4   0   11.94    2.78
   6   4   0   11.86    2.21
   7  -4   0   -3.19    3.16
  -7  -4   0   -5.75    3.86
   7   4   0   -3.58    3.03
   7   4   0   -0.33    2.62
  -7   4   0    1.12    4.14
   0  -5   0   -0.11    0.22
   0  -5   0    0.12    0.33
   0  -5   0    0.26    0.27
   0   5   0   -0.08    0.24
   0   5   0   -0.14    0.33
   1  -5   0  442.65   11.21
   1  -5   0  431.17   10.72
  -1  -5   0  416.90   10.55
   1  -5   0  439.08   10.53
   1  -5   0  447.53   11.14
  -1  -5   0  428.10   10.74
  -1  -5   0  421.80   10.96
  -1   5   0  400.44   10.65
   1   5   0  427.76   10.80
  -1   5   0  415.70   11.13
  -1   5   0  426.18   10.49
   1   5   0  430.20   10.55
   1   5   0  439.06   10.94
   2  -5   0   -0.16    0.52
  -2  -5   0    0.50    0.63
   2  -5   0   -0.14    0.82
  -2  -5   0    0.44    0.63
   2  -5   0   -0.37    0.63
   2  -5   0    0.52    0.64
  -2  -5   0    0.27    0.71
  -2   5   0    0.72    0.61
   2   5   0    0.89    0.84
  -2   5   0    1.75    0.67
  -2   5   0    0.65    0.74
   2   5   0   -0.24    0.62
   2   5   0    0.27    0.59
  -3  -5   0   28.57    2.49
   3  -5   0   29.28    2.44
  -3  -5   0   22.60    2.45
   3  -5   0   29.69    2.25
   3  -5   0   25.65    2.43
   3  -5   0   30.81    2.06
  -3  -5   0   28.51    2.22
   3   5   0   27.81    2.34
   3   5   0   28.08    2.05
  -3   5   0   22.06    2.46
   3   5   0   28.78    2.40
  -3   5   0   28.49    2.02
   3   5   0   29.77    2.15
   3   5   0   23.77    2.40
  -3   5   0   22.54    2.27
   4  -5   0   -0.84    1.18
  -4  -5   0    2.16    1.41
  -4  -5   0    2.40    1.53
   4  -5   0    2.14    1.13
   4  -5   0    1.43    1.32
   4   5   0    1.24    1.32
   4   5   0    1.52    1.30
   4   5   0    2.48    1.20
  -4   5   0    0.32    1.56
  -4   5   0    0.53    1.17
  -5  -5   0   13.42    2.72
  -5  -5   0   13.55    3.00
   5  -5   0   16.37    2.85
   5  -5   0   12.20    1.99
   5  -5   0   12.87    1.83
   5   5   0   11.64    1.91
  -5   5   0   15.16    2.69
   5   5   0   10.55    2.50
  -5   5   0   11.05    1.73
   5   5   0   17.66    2.75
  -6  -5   0    7.58    3.01
   6  -5   0    9.66    1.72
   6  -5   0    8.48    2.84
   6   5   0    9.53    2.06
   6   5   0    8.13    2.51
  -6   5   0   10.80    3.41
  -7  -5   0   -0.77    3.73
   7  -5   0    3.69    3.24
  -7   5   0   -0.08    4.00
   7   5   0   -0.87    3.19
   7   5   0    5.42    2.53
   0  -6   0   60.30    2.21
   0  -6   0   64.69    2.44
   0  -6   0   64.14    2.12
   0   6   0   64.77    2.25
  -1  -6   0   10.98    1.05
   1  -6   0    9.34    1.09
  -1  -6   0   11.00    0.93
   1  -6   0   11.79    0.88
  -1  -6   0   10.61    1.02
   1  -6   0   11.48    1.08
   1  -6   0   12.02    1.06
   1   6   0   10.49    1.02
   1   6   0   11.00    0.92
  -1   6   0   11.49    0.89
  -1   6   0   11.44    1.18
   1   6   0   11.74    1.14
  -1   6   0    9.95    0.96
   2  -6   0    0.87    1.02
  -2  -6   0    2.04    0.66
   2  -6   0    0.79    0.59
   2  -6   0    2.00    0.69
   2  -6   0    1.85    0.93
  -2  -6   0    1.74    0.82
  -2  -6   0    1.41    0.72
  -2   6   0    0.98    0.77
   2   6   0    2.48    0.82
   2   6   0    1.55    0.70
  -2   6   0    2.46    0.76
  -2   6   0    1.35    0.70
   2   6   0    1.37    0.68
  -3  -6   0    0.44    1.01
   3  -6   0    1.46    1.14
  -3  -6   0   -0.30    1.02
   3  -6   0   -0.20    1.26
   3  -6   0    1.41    0.98
  -3  -6   0   -0.84    1.08
   3  -6   0    0.22    0.90
  -3   6   0    0.38    1.03
   3   6   0    0.09    0.81
   3   6   0    1.09    1.11
   3   6   0    2.29    0.96
   3   6   0    0.85    1.04
  -3   6   0   -0.78    0.80
  -3   6   0    2.17    1.13
   4  -6   0   12.57    2.03
  -4  -6   0   11.84    2.12
   4  -6   0   14.02    2.25
  -4  -6   0   19.40    2.53
  -4  -6   0   18.39    2.68
  -4   6   0   13.01    2.00
   4   6   0   11.45    2.30
  -4   6   0   17.32    2.70
   4   6   0   15.33    2.11
   4   6   0   10.97    1.89
   5  -6   0    8.05    2.08
   5  -6   0    7.05    1.94
   5  -6   0    7.49    1.68
  -5  -6   0    5.58    2.09
  -5  -6   0   13.14    2.47
   5   6   0    9.63    1.76
   5   6   0    3.58    1.95
  -5   6   0    9.28    2.44
  -5   6   0    6.30    1.72
   6  -6   0    8.87    1.81
   6  -6   0    7.63    2.74
  -6  -6   0    8.46    2.85
   6   6   0   11.69    2.33
  -6   6   0   11.41    3.38
   6   6   0   12.75    3.17
   7  -6   0    3.56    3.19
   7  -6   0   -5.35    4.06
  -7  -6   0   -3.42    3.90
   7   6   0   -2.69    3.54
  -7   6   0   -2.02    3.94
   7   6   0    1.98    2.56
   0  -7   0    0.65    0.36
   0  -7   0    0.20    0.38
   0  -7   0    0.32    0.51
   0   7   0   -0.11    0.38
   0   7   0    1.11    0.53
   0   7   0    0.59    0.38
   1  -7   0    1.60    0.64
   1  -7   0    1.28    0.67
   1  -7   0    1.01    0.62
  -1  -7   0    2.73    0.59
   1  -7   0    2.05    0.45
  -1  -7   0    1.24    0.50
  -1  -7   0    1.59    0.62
  -1   7   0    1.63    0.60
  -1   7   0    1.56    0.46
  -1   7   0    1.23    0.60
   1   7   0    1.55    0.60
   1   7   0    1.46    0.64
   1   7   0    1.30    0.51
   2  -7   0   30.80    2.26
  -2  -7   0   29.29    1.92
  -2  -7   0   29.50    2.18
   2  -7   0   28.12    1.80
   2  -7   0   26.21    1.83
  -2  -7   0   28.69    1.95
   2   7   0   27.83    1.82
  -2   7   0   27.52    2.30
   2   7   0   33.75    1.92
  -2   7   0   29.81    1.83
  -2   7   0   30.11    1.90
   2   7   0   27.72    2.13
  -3  -7   0    1.26    1.16
   3  -7   0    1.36    1.18
   3  -7   0    0.69    0.94
  -3  -7   0    1.28    1.12
   3  -7   0    1.49    0.99
   3  -7   0    1.76    1.44
  -3  -7   0    1.20    1.14
   3   7   0    1.30    0.95
  -3   7   0    1.35    0.97
  -3   7   0    3.07    1.34
  -3   7   0    2.59    1.16
   3   7   0    0.93    0.99
   3   7   0    0.31    1.06
  -4  -7   0   13.88    2.43
   4  -7   0   12.50    2.00
   4  -7   0   13.49    2.15
  -4  -7   0   20.56    2.61
  -4  -7   0   12.57    2.25
  -4   7   0   18.63    2.89
   4   7   0   18.18    1.99
   4   7   0   20.32    2.66
   4   7   0   20.72    2.66
  -4   7   0   19.25    2.11
   4   7   0   16.85    2.57
  -5  -7   0   10.99    2.52
   5  -7   0   14.27    2.49
  -5  -7   0   14.50    2.54
   5  -7   0   12.18    1.94
   5  -7   0   11.89    2.22
   5   7   0   17.37    2.41
   5   7   0   10.18    2.40
  -5   7   0    9.79    2.40
  -5   7   0   13.57    1.94
   6  -7   0   11.36    2.68
   6  -7   0    7.11    1.89
  -6  -7   0    6.31    2.79
  -6  -7   0   14.61    3.39
  -6   7   0   13.42    3.33
   6   7   0    7.82    2.73
   6   7   0    9.47    2.13
  -6   7   0    9.59    2.34
   7  -7   0    0.03    4.00
  -7  -7   0   -0.57    3.77
   7  -7   0    6.51    3.20
  -7   7   0   -2.31    4.04
   7   7   0    5.71    3.47
   7   7   0    1.10    2.68
   0  -8   0  165.02    4.89
   0  -8   0  168.28    5.17
   0  -8   0  159.34    4.61
   0   8   0  159.87    4.83
   0   8   0  166.24    4.63
   0   8   0  163.59    5.20
  -1  -8   0    6.89    0.88
   1  -8   0    9.34    1.06
   1  -8   0    9.11    1.29
  -1  -8   0   10.25    1.12
   1  -8   0    9.51    1.16
  -1  -8   0    9.07    0.99
   1  -8   0    9.28    0.85
  -1   8   0    9.86    0.92
   1   8   0    9.22    1.06
   1   8   0   10.09    1.12
  -1   8   0    8.48    1.08
  -1   8   0    7.31    1.05
   1   8   0    8.81    0.98
   2  -8   0   14.92    1.54
  -2  -8   0   13.91    1.39
   2  -8   0   17.67    1.87
  -2  -8   0   18.07    1.85
  -2  -8   0   18.26    1.60
   2  -8   0   15.01    1.37
   2  -8   0   16.49    1.71
   2   8   0   17.33    1.48
  -2   8   0   15.42    1.84
   2   8   0   14.81    1.49
   2   8   0   13.00    1.76
  -2   8   0   14.21    1.49
  -2   8   0   15.25    1.51
   3  -8   0   11.13    1.66
   3  -8   0   13.31    1.97
  -3  -8   0   10.61    1.88
  -3  -8   0   12.46    1.81
   3  -8   0   12.51    1.76
  -3  -8   0    9.86    1.62
  -3   8   0   10.62    1.72
   3   8   0   11.63    1.64
   3   8   0    9.44    1.56
  -3   8   0    9.16    1.93
   3   8   0   11.41    1.83
  -3   8   0   12.65    1.97
   4  -8   0    1.62    1.40
  -4  -8   0   -0.30    1.71
   4  -8   0   -0.93    1.39
  -4  -8   0   -1.35    1.49
  -4  -8   0   -1.02    1.44
  -4   8   0    0.70    1.65
   4   8   0    1.42    1.59
   4   8   0    0.46    1.17
   4   8   0   -1.29    1.41
  -4   8   0    1.00    1.45
   4   8   0    1.29    1.66
  -5  -8   0   -0.18    2.12
   5  -8   0   -0.02    2.03
   5  -8   0    1.42    1.35
  -5  -8   0    3.67    2.00
   5  -8   0    5.31    1.87
   5   8   0   -0.42    1.81
  -5   8   0    4.35    2.05
  -5   8   0    2.44    1.70
   5   8   0    1.65    1.54
   6  -8   0   46.65    5.03
   6  -8   0   34.50    4.56
   6  -8   0   25.15    3.13
  -6  -8   0   32.00    4.93
  -6  -8   0   41.50    5.88
  -6   8   0   33.92    5.40
  -6   8   0   29.15    3.48
   6   8   0   27.97    5.09
   6   8   0   37.79    3.47
   7  -8   0    2.97    3.53
  -7  -8   0    5.51    4.06
   7  -8   0   -1.39    4.12
  -7   8   0   -0.50    4.10
   7   8   0    2.10    3.54
   0  -9   0    0.58    0.41
   0  -9   0    0.24    0.56
   0  -9   0    0.51    0.47
   0   9   0    2.07    0.66
   0   9   0    0.06    0.47
   0   9   0   -0.22    0.47
  -1  -9   0    9.88    1.14
  -1  -9   0    9.25    1.03
   1  -9   0   10.91    0.92
   1  -9   0   10.78    1.27
  -1  -9   0   10.55    1.18
   1  -9   0   12.45    1.31
   1  -9   0    9.14    1.35
   1   9   0    9.98    1.05
  -1   9   0    8.92    1.27
  -1   9   0    9.73    0.97
   1   9   0   10.87    1.19
  -1   9   0    9.53    1.18
   1   9   0   10.03    1.20
  -1   9   0    9.08    1.19
   2  -9   0    0.93    0.98
  -2  -9   0    1.01    0.86
   2  -9   0    2.41    0.79
  -2  -9   0    0.99    0.73
  -2  -9   0    1.31    0.91
   2  -9   0    1.99    0.98
   2  -9   0    0.27    0.72
  -2   9   0    1.27    0.80
  -2   9   0    0.02    0.73
   2   9   0    0.62    0.68
  -2   9   0    2.79    1.11
   2   9   0    1.40    1.00
   2   9   0    0.89    0.78
  -3  -9   0  135.08    5.28
   3  -9   0  132.78    5.25
  -3  -9   0  128.99    5.65
   3  -9   0  122.32    5.65
  -3  -9   0  137.40    5.29
   3  -9   0  134.30    5.17
   3  -9   0  134.08    5.24
  -3   9   0  132.69    6.18
  -3   9   0  133.90    5.27
   3   9   0  138.91    5.22
   3   9   0  131.55    5.15
  -3   9   0  129.98    5.07
  -4  -9   0    3.42    1.67
  -4  -9   0    2.61    1.85
   4  -9   0    1.70    1.55
  -4  -9   0    4.23    1.57
   4  -9   0    3.45    1.42
  -4   9   0    3.56    1.45
   4   9   0    2.37    1.78
   4   9   0    1.45    1.70
  -4   9   0    5.68    1.79
   4   9   0    3.65    1.31
   4   9   0    3.01    1.57
   5  -9   0    2.45    1.88
  -5  -9   0   -2.92    2.04
  -5  -9   0    2.23    2.13
   5  -9   0   -0.16    1.71
   5   9   0    0.12    1.77
   5   9   0    2.23    1.56
  -5   9   0   -0.18    2.28
  -5   9   0    2.28    1.63
   6  -9   0    2.01    1.93
   6  -9   0    4.58    3.23
  -6  -9   0    2.13    3.06
   6  -9   0    5.07    2.46
  -6   9   0    3.89    2.87
   6   9   0    7.37    2.22
  -6   9   0   -0.49    2.28
  -7  -9   0    2.88    3.72
   7  -9   0   -4.00    3.40
   7  -9   0   12.32    4.10
   7   9   0    6.17    3.54
  -7   9   0    5.66    4.17
   7   9   0    3.97    2.86
   0 -10   0  203.89    6.10
   0 -10   0  215.21    6.54
   0 -10   0  202.24    5.78
   0  10   0  211.81    6.12
   0  10   0  204.55    5.81
   0  10   0  201.67    6.50
  -1 -10   0   44.81    2.14
  -1 -10   0   48.74    2.52
   1 -10   0   44.32    2.51
   1 -10   0   50.28    2.70
   1 -10   0   47.89    2.53
   1 -10   0   48.92    2.05
  -1 -10   0   45.96    2.39
  -1  10   0   44.94    2.46
   1  10   0   47.40    2.24
   1  10   0   48.38    2.44
   1  10   0   49.39    2.65
  -1  10   0   44.66    2.51
  -1  10   0   47.60    2.05
  -2 -10   0   22.89    1.74
   2 -10   0   21.57    1.66
   2 -10   0   21.12    1.96
  -2 -10   0   20.82    1.92
  -2 -10   0   21.41    2.11
   2 -10   0   18.60    2.33
  -2  10   0   20.10    1.93
   2  10   0   21.22    1.81
   2  10   0   20.77    1.98
  -2  10   0   21.09    1.70
   2  10   0   20.22    1.70
   3 -10   0    2.95    1.19
  -3 -10   0    3.74    1.36
   3 -10   0    3.48    1.19
  -3 -10   0    5.49    1.32
   3 -10   0    6.36    1.49
   3 -10   0    4.87    1.16
  -3 -10   0    4.13    1.15
  -3  10   0    4.60    1.27
   3  10   0    4.20    1.28
  -3  10   0    4.46    1.38
  -3  10   0    4.20    1.24
  -4 -10   0   -0.69    2.11
   4 -10   0   -1.75    1.53
   4 -10   0   -0.72    1.72
  -4 -10   0    0.99    1.73
  -4 -10   0   -1.80    1.63
   4 -10   0    0.82    1.29
  -4  10   0   -0.35    1.30
   4  10   0   -2.59    1.66
  -4  10   0   -2.01    1.53
   4  10   0    0.52    1.57
   4  10   0    0.69    1.21
   5 -10   0    0.26    1.92
  -5 -10   0    2.83    2.17
   5 -10   0   -2.93    1.85
  -5 -10   0   -2.50    2.21
   5  10   0    0.39    1.92
  -5  10   0    3.72    1.87
  -5  10   0   -1.61    2.41
   5  10   0    0.04    1.64
  -6 -10   0    0.55    3.03
   6 -10   0   -4.00    1.87
   6 -10   0   -3.40    2.86
   6 -10   0   -4.01    2.34
  -6 -10   0    0.44    3.12
  -6  10   0    2.65    2.38
   6  10   0    5.56    2.23
  -6  10   0    1.09    3.22
   6  10   0   -3.72    2.64
   7 -10   0    6.44    4.05
   7 -10   0    1.66    3.45
  -7 -10   0   -5.54    3.81
   7  10   0    1.01    2.91
   7  10   0   -0.62    3.51
   0 -11   0   -0.11    0.80
   0 -11   0    0.87    0.61
   0 -11   0   -0.29    0.55
   0  11   0   -0.01    0.59
   0  11   0    0.66    0.80
   0  11   0    0.46    0.55
   1 -11   0    0.82    0.57
   1 -11   0    0.17    0.70
   1 -11   0    0.38    0.86
  -1 -11   0   -0.34    0.64
  -1 -11   0    0.17    0.58
  -1 -11   0    0.74    0.70
   1 -11   0   -0.14    0.76
   1  11   0   -0.19    0.63
   1  11   0   -0.25    0.74
  -1  11   0    0.01    0.73
  -1  11   0    0.92    0.82
  -1  11   0    0.69    0.60
   1  11   0    0.22    0.69
  -2 -11   0    4.03    1.10
   2 -11   0    2.84    0.82
  -2 -11   0    2.62    0.84
   2 -11   0    2.73    1.27
   2 -11   0    1.82    1.02
   2 -11   0    1.60    0.84
  -2  11   0    3.69    1.19
  -2  11   0    2.99    0.95
   2  11   0    2.32    1.16
   2  11   0    3.60    0.91
  -2  11   0    1.31    0.93
   2  11   0    2.71    0.92
  -3 -11   0    0.69    1.10
   3 -11   0    2.13    1.08
   3 -11   0    0.52    1.00
   3 -11   0    1.16    1.24
  -3 -11   0   -0.38    1.40
  -3 -11   0    1.04    1.22
   3 -11   0    2.29    1.31
   3  11   0    0.16    0.97
  -3  11   0   -0.17    1.14
   3  11   0    1.98    1.24
  -3  11   0   -0.03    1.28
  -3  11   0   -1.35    1.36
   4 -11   0    1.18    1.29
   4 -11   0    0.21    1.87
   4 -11   0   -1.77    1.55
  -4 -11   0    1.10    1.57
  -4 -11   0    0.03    1.67
   4  11   0   -1.76    1.71
   4  11   0    0.45    1.33
  -4  11   0   -2.64    1.39
   4  11   0    1.78    1.60
  -4  11   0   -1.24    1.65
  -5 -11   0    1.49    2.27
   5 -11   0    5.23    1.92
  -5 -11   0    0.04    2.31
   5 -11   0    1.08    2.03
   5  11   0   -0.50    2.03
  -5  11   0    0.93    2.46
  -5  11   0    0.78    1.74
   5  11   0    3.29    1.76
  -6 -11   0   -2.27    3.21
   6 -11   0    3.02    1.95
   6 -11   0    3.88    2.39
  -6 -11   0    0.72    3.13
   6  11   0    3.70    2.29
  -6  11   0   -2.70    2.40
   6  11   0   -3.65    2.53
   7 -11   0    7.89    3.42
  -7 -11   0   -6.81    3.74
   7 -11   0    1.77    4.12
  -7  11   0    8.97    4.31
   7  11   0    3.06    4.05
   7  11   0   -3.67    2.95
   0 -12   0   60.18    2.78
   0 -12   0   59.86    3.04
   0 -12   0   58.45    2.53
   0  12   0   60.55    2.58
   0  12   0   62.23    3.18
   0  12   0   60.87    2.77
  -1 -12   0    1.08    0.63
   1 -12   0    1.34    0.64
  -1 -12   0   -0.13    0.77
   1 -12   0    2.07    1.01
   1 -12   0    1.90    0.79
  -1 -12   0    1.67    0.78
   1 -12   0    2.17    0.81
  -1  12   0    0.39    0.83
   1  12   0    0.41    0.82
   1  12   0    2.54    0.82
  -1  12   0    1.56    0.64
   1  12   0    1.49    0.71
  -1  12   0    1.61    0.88
   2 -12   0   14.62    1.46
  -2 -12   0   17.47    1.64
   2 -12   0   14.78    2.00
  -2 -12   0   13.52    1.84
   2 -12   0   16.01    1.92
  -2 -12   0   14.92    1.75
   2 -12   0   14.13    1.90
  -2  12   0   18.32    1.70
  -2  12   0   13.78    1.79
   2  12   0   17.75    2.01
  -2  12   0   14.96    1.88
   2  12   0   14.37    1.59
  -3 -12   0    2.20    1.21
  -3 -12   0    3.04    1.34
   3 -12   0    2.65    1.08
   3 -12   0    0.48    1.56
  -3 -12   0    2.40    1.52
   3 -12   0    0.67    1.25
  -3  12   0    1.44    1.31
   3  12   0    3.55    1.26
   3  12   0    0.47    1.04
  -3  12   0    1.73    1.24
  -3  12   0    2.56    1.19
  -4 -12   0    9.79    1.98
   4 -12   0    7.05    1.87
   4 -12   0    4.50    1.53
  -4 -12   0    2.98    1.71
   4 -12   0    6.71    2.02
  -4  12   0    5.20    2.04
   4  12   0    4.42    1.85
   4  12   0    5.22    1.65
   4  12   0    6.37    1.51
  -4  12   0    4.64    1.85
  -5 -12   0   -2.70    2.35
  -5 -12   0    0.55    2.35
   5 -12   0    6.73    2.14
   5 -12   0    3.97    2.25
   5  12   0    2.91    2.36
  -5  12   0    0.04    1.94
  -5  12   0    4.30    2.31
   5  12   0    4.09    1.83
   6 -12   0    6.91    2.20
   6 -12   0   13.16    2.75
   6 -12   0   12.35    3.59
  -6 -12   0    5.84    3.07
   6  12   0    7.73    2.47
  -6  12   0    3.14    2.53
   6  12   0    6.92    2.95
  -6  12   0    3.95    3.20
   7 -12   0    0.81    3.48
   7 -12   0    5.21    3.65
  -7 -12   0   -2.09    3.94
  -7  12   0   -3.11    4.21
   7  12   0    2.89    4.06
   7  12   0   -1.07    3.03
   0 -13   0   -0.96    0.96
   0 -13   0    1.23    0.73
   0 -13   0   -0.27    0.61
   0  13   0    0.23    0.65
   0  13   0    0.37    0.79
   0  13   0    0.55    0.79
  -1 -13   0   -1.02    0.85
   1 -13   0   -0.87    0.88
   1 -13   0    0.50    0.88
   1 -13   0   -0.66    1.01
  -1 -13   0    0.31    0.78
  -1 -13   0   -0.30    0.67
   1 -13   0    0.05    0.56
  -1  13   0    0.31    0.65
   1  13   0    1.01    0.96
   1  13   0   -0.24    0.85
   1  13   0   -0.49    0.72
  -1  13   0   -1.67    0.84
  -1  13   0   -0.50    0.94
   2 -13   0    0.07    1.21
   2 -13   0    1.28    0.79
  -2 -13   0   -1.32    0.80
  -2 -13   0    0.84    1.17
   2 -13   0   -1.18    0.98
   2 -13   0    3.16    1.46
  -2 -13   0   -0.10    0.95
   2  13   0   -0.37    1.20
  -2  13   0    0.87    1.07
   2  13   0   -1.15    0.98
   2  13   0   -0.68    0.86
  -2  13   0   -0.96    0.91
  -2  13   0    0.50    1.18
   3 -13   0   27.42    2.69
  -3 -13   0   30.83    2.72
   3 -13   0   33.16    2.81
  -3 -13   0   32.08    2.88
   3 -13   0   30.64    2.60
  -3  13   0   25.66    2.50
   3  13   0   30.41    2.54
   3  13   0   31.39    2.60
  -3  13   0   33.29    2.86
  -3  13   0   26.64    3.02
  -4 -13   0    2.40    1.83
   4 -13   0   -0.77    1.47
  -4 -13   0    1.54    1.66
   4 -13   0    0.71    1.48
  -4  13   0    2.48    1.53
   4  13   0    0.57    1.54
   4  13   0    2.75    1.87
   4  13   0   -0.11    1.41
  -4  13   0    0.41    1.84
   5 -13   0    0.21    1.99
  -5 -13   0   -1.48    2.40
  -5 -13   0   -2.79    2.44
   5 -13   0    3.03    2.24
  -5  13   0    1.67    2.12
  -5  13   0   -0.65    2.22
   5  13   0   -0.90    2.26
   5  13   0   -1.48    1.93
  -6 -13   0    7.48    3.72
   6 -13   0    1.34    3.02
   6 -13   0    7.89    2.75
  -6 -13   0    5.81    3.29
   6  13   0    4.94    3.03
  -6  13   0   10.21    3.46
  -6  13   0    6.85    2.73
   6  13   0    4.45    2.46
   7 -13   0   -1.68    3.47
   7 -13   0    1.02    4.27
  -7 -13   0   -2.58    3.96
   7  13   0   -1.72    3.26
  -7  13   0   -2.84    4.28
   7  13   0    4.94    4.24
   0 -14   0   27.13    1.81
   0 -14   0   25.51    2.00
   0 -14   0   24.44    2.27
   0  14   0   24.12    2.05
   0  14   0   26.97    1.87
   1 -14   0   -0.90    0.87
   1 -14   0   -1.10    1.19
  -1 -14   0    0.64    0.78
   1 -14   0   -0.02    1.07
  -1 -14   0    0.50    0.71
  -1 -14   0   -1.33    1.08
   1 -14   0   -0.09    0.61
  -1  14   0   -0.47    0.82
  -1  14   0   -0.54    0.68
   1  14   0    0.03    0.95
   1  14   0   -0.34    0.83
   1  14   0   -0.49    0.80
   2 -14   0    2.56    1.00
  -2 -14   0    5.07    1.05
  -2 -14   0    4.57    1.10
  -2 -14   0    2.55    1.36
   2 -14   0    2.26    0.88
   2 -14   0    5.24    1.43
  -2  14   0    4.38    1.00
   2  14   0    4.88    1.38
  -2  14   0    3.53    1.10
  -2  14   0    3.53    1.26
   2  14   0    3.87    1.10
   2  14   0    4.59    1.31
  -3 -14   0    3.00    1.47
  -3 -14   0    3.43    1.40
   3 -14   0    3.80    1.41
   3 -14   0    3.36    1.51
   3 -14   0    3.47    1.68
  -3  14   0    3.56    1.50
  -3  14   0    4.39    1.62
   3  14   0    3.38    1.27
  -3  14   0    2.69    1.33
   3  14   0    6.04    1.39
  -4 -14   0    1.44    1.66
  -4 -14   0    2.24    1.94
   4 -14   0    2.60    1.57
   4 -14   0   -1.71    1.43
   4  14   0    1.23    1.58
   4  14   0    0.81    1.67
   4  14   0    1.47    1.72
  -4  14   0    0.47    2.12
  -4  14   0    0.46    1.69
  -5 -14   0   -3.25    2.34
   5 -14   0    1.17    2.10
  -5 -14   0   -0.80    2.40
   5 -14   0    0.66    1.95
   5  14   0   -0.91    1.90
   5  14   0    3.70    2.40
  -5  14   0   -2.68    2.33
  -5  14   0   -1.94    2.58
   6 -14   0   18.60    3.27
  -6 -14   0   15.58    3.84
   6 -14   0   20.87    4.22
  -6 -14   0   20.55    4.17
   6  14   0   18.01    3.87
   6  14   0   13.86    3.07
  -6  14   0   23.53    4.03
  -6  14   0   13.16    3.54
   7 -14   0   -0.06    3.46
   7 -14   0   -1.86    4.50
   7  14   0   -0.01    3.63
   7  14   0    3.30    4.32
   0 -15   0   -0.12    0.75
   0 -15   0    0.29    0.74
   0 -15   0   -0.05    1.11
   0  15   0   -0.64    0.91
   0  15   0   -0.13    0.83
   0  15   0   -0.62    1.02
   1 -15   0    4.94    1.30
  -1 -15   0    4.28    1.20
  -1 -15   0    4.57    1.16
  -1 -15   0    3.91    1.12
   1 -15   0    4.70    0.96
   1 -15   0    4.77    1.41
   1 -15   0    4.11    1.41
  -1  15   0    4.81    1.24
   1  15   0    7.04    1.21
  -1  15   0    6.11    0.95
  -1  15   0    4.94    1.11
   1  15   0    4.47    1.16
   1  15   0    5.24    1.20
  -2 -15   0    0.21    0.85
   2 -15   0    1.00    0.78
  -2 -15   0    1.21    1.15
   2 -15   0    3.58    1.48
   2 -15   0    0.51    1.08
  -2  15   0    0.70    1.17
   2  15   0    0.05    1.07
   2  15   0    0.92    1.02
   2  15   0   -0.83    1.31
  -2  15   0    0.13    1.00
  -2  15   0    0.33    1.12
   3 -15   0    0.17    1.28
  -3 -15   0    2.64    1.33
  -3 -15   0    1.46    1.49
   3 -15   0    1.13    1.08
  -3  15   0    0.78    1.34
   3  15   0    0.74    1.42
   3  15   0    1.44    1.29
  -3  15   0    1.50    1.50
  -3  15   0    0.96    1.63
  -4 -15   0   -0.29    2.03
   4 -15   0   -1.01    1.53
   4 -15   0   -0.95    1.63
  -4 -15   0   -0.35    1.66
   4  15   0    2.55    1.69
   4  15   0   -3.71    2.00
   4  15   0    0.46    1.74
  -4  15   0   -3.35    1.73
  -4  15   0    0.77    2.07
   5 -15   0   -1.33    2.12
   5 -15   0    2.25    2.51
  -5 -15   0   -1.54    2.49
  -5 -15   0    0.18    2.39
  -5  15   0    0.36    2.24
  -5  15   0   -2.81    2.61
   5  15   0   -0.29    2.08
   5  15   0    0.14    2.33
  -6 -15   0    3.37    3.27
   6 -15   0   -2.32    3.33
   6 -15   0    1.18    2.96
  -6 -15   0    7.93    3.71
  -6  15   0   -2.31    3.51
   6  15   0    3.12    3.38
  -6  15   0    9.27    3.03
   6  15   0    9.37    2.93
   0 -16   0   59.58    2.89
   0 -16   0   61.69    3.16
   0 -16   0   62.45    3.38
   0  16   0   63.16    3.22
   0  16   0   53.36    3.30
   0  16   0   61.23    2.94
   1 -16   0    0.83    0.76
  -1 -16   0    1.15    0.93
   1 -16   0    1.11    0.98
  -1 -16   0    0.20    0.84
   1 -16   0   -0.16    1.25
   1 -16   0   -0.09    1.28
  -1  16   0    0.32    0.77
  -1  16   0    0.17    0.96
   1  16   0    1.09    1.15
   1  16   0   -0.42    1.07
   1  16   0    1.12    0.93
  -1  16   0    0.28    1.20
   2 -16   0    4.18    1.00
  -2 -16   0    4.62    1.08
   2 -16   0    2.20    1.18
  -2 -16   0    3.90    1.20
  -2  16   0    4.26    1.21
   2  16   0    1.55    1.20
   2  16   0    3.43    1.32
  -2  16   0    4.30    1.29
  -2  16   0    1.94    1.38
   3 -16   0    0.81    1.12
  -3 -16   0    0.56    1.56
   3 -16   0    1.21    1.49
  -3 -16   0   -0.27    1.28
   3  16   0    2.01    1.35
  -3  16   0   -0.73    1.53
   3  16   0    0.64    1.43
  -3  16   0    0.99    1.41
  -4 -16   0    1.28    1.74
  -4 -16   0   -0.83    1.99
   4 -16   0   -1.08    1.63
   4 -16   0    1.01    1.50
  -4  16   0   -0.59    2.17
   4  16   0    1.34    1.76
   4  16   0    2.18    1.72
  -4  16   0    2.41    1.79
  -5 -16   0    0.20    2.63
   5 -16   0   -0.98    2.08
  -5 -16   0   -1.02    2.58
   5 -16   0   -0.82    2.37
   5  16   0   -3.28    2.37
   5  16   0   -0.17    2.27
  -5  16   0    4.45    2.58
  -5  16   0   -3.44    2.28
   6 -16   0    0.26    2.98
  -6 -16   0    5.05    3.83
   6 -16   0    0.30    2.98
  -6 -16   0    2.89    3.35
   6  16   0    1.24    2.87
   6  16   0    2.91    3.43
  -6  16   0    0.29    3.74
  -6  16   0   -3.93    2.93
   0 -17   0   -0.31    0.93
   0 -17   0    0.58    0.86
   0 -17   0    2.07    1.26
   0  17   0   -1.94    0.97
   0  17   0    0.40    0.93
   0  17   0   -0.14    1.08
  -1 -17   0    2.75    1.00
   1 -17   0    2.13    1.16
  -1 -17   0    1.54    0.98
   1 -17   0    4.05    1.40
   1 -17   0    2.53    0.96
  -1  17   0    1.41    1.08
   1  17   0    1.87    1.06
  -1  17   0   -0.56    1.26
   1  17   0    1.17    1.06
  -1  17   0    2.24    0.93
   1  17   0    1.04    1.21
   2 -17   0   21.14    2.52
  -2 -17   0   20.30    2.37
   2 -17   0   19.63    1.82
  -2 -17   0   17.45    1.95
  -2  17   0   18.84    1.94
   2  17   0   20.38    2.29
   2  17   0   20.43    2.41
  -2  17   0   18.54    2.13
   3 -17   0   72.22    4.29
   3 -17   0   69.10    4.62
  -3 -17   0   69.87    4.49
  -3  17   0   69.87    4.51
  -3  17   0   69.59    4.03
   3  17   0   66.69    4.18
   3  17   0   67.20    3.91
  -3  17   0   73.29    4.07
  -4 -17   0    3.66    2.15
  -4 -17   0    4.07    1.89
   4 -17   0    1.18    1.69
   4 -17   0    5.70    1.69
  -4  17   0    4.22    2.28
  -4  17   0    6.71    1.91
   4  17   0    0.29    1.81
   4  17   0    0.40    1.93
   5 -17   0    2.96    2.25
   5 -17   0   -1.03    2.20
  -5 -17   0   -3.27    2.49
  -5 -17   0   -2.52    2.61
   5  17   0    2.83    2.58
  -5  17   0   -1.09    2.38
  -5  17   0    4.67    3.12
   5  17   0    0.76    2.23
   6 -17   0    5.94    3.47
  -6 -17   0   14.50    3.68
  -6 -17   0   14.34    3.90
   6 -17   0    4.68    3.57
   6  17   0    8.76    3.80
  -6  17   0    3.56    3.13
   6  17   0    7.47    3.09
  -6  17   0   -1.96    3.21
   0 -18   0    3.07    0.96
   0 -18   0    1.99    1.31
   0  18   0    3.42    1.19
   0  18   0    1.30    1.23
   0  18   0    3.38    1.14
  -1 -18   0   -0.20    1.19
   1 -18   0   -0.21    0.85
   1 -18   0    2.04    1.09
  -1 -18   0    0.45    0.98
  -1  18   0   -0.08    1.10
   1  18   0    1.14    1.11
   1  18   0    2.04    1.24
   1  18   0   -1.89    1.25
  -1  18   0    1.39    0.98
  -2 -18   0   29.88    2.31
  -2 -18   0   28.73    2.70
   2 -18   0   26.33    2.17
   2 -18   0   24.11    2.80
  -2  18   0   24.14    2.52
   2  18   0   28.39    2.49
   2  18   0   25.71    2.82
  -2  18   0   23.57    2.27
  -3 -18   0    2.68    1.78
  -3 -18   0    3.29    1.57
   3 -18   0    0.65    1.63
  -3  18   0    0.48    1.64
  -3  18   0    4.22    1.75
   3  18   0    1.09    1.52
  -3  18   0    0.24    1.69
   3  18   0    3.09    1.68
  -4 -18   0    1.26    1.92
   4 -18   0    5.20    2.02
  -4 -18   0    6.65    2.33
  -4  18   0    3.79    2.13
   4  18   0    6.64    2.02
  -4  18   0    7.76    2.43
   4  18   0    7.44    2.18
   5 -18   0   -0.54    2.11
  -5 -18   0   -1.10    2.91
   5 -18   0   -1.97    2.67
  -5 -18   0    0.33    2.47
   5  18   0   -2.06    2.65
  -5  18   0   -1.07    2.82
  -5  18   0   -3.95    2.48
   5  18   0   -2.36    2.31
   6 -18   0    3.58    2.94
   6 -18   0   -3.58    3.44
  -6 -18   0    3.90    3.53
  -6  18   0   -3.26    3.33
   6  18   0   -5.19    3.28
   6  18   0    0.27    3.10
  -6  18   0   -4.07    3.88
   0 -19   0   -0.83    1.41
   0 -19   0   -1.18    0.91
   0 -19   0    0.63    1.01
   0  19   0    1.51    1.18
   0  19   0    0.11    1.33
   0  19   0   -0.07    1.23
   1 -19   0    3.06    1.25
  -1 -19   0    4.34    1.25
  -1 -19   0    1.17    1.14
   1 -19   0    4.46    1.12
   1  19   0    2.40    1.24
   1  19   0    2.47    1.45
  -1  19   0    2.92    1.07
   1  19   0    4.15    1.42
  -1  19   0    1.31    1.34
   2 -19   0    0.55    1.01
  -2 -19   0    2.31    1.21
  -2 -19   0   -0.41    1.32
   2 -19   0   -0.95    1.22
   2  19   0    2.06    1.45
   2  19   0    1.52    1.35
  -2  19   0    1.35    1.53
  -2  19   0   -0.07    1.21
  -3 -19   0    4.53    2.00
   3 -19   0    3.94    2.00
  -3 -19   0    4.50    1.53
   3  19   0    3.99    1.87
  -3  19   0    0.82    1.66
  -3  19   0    6.75    1.85
   3  19   0    4.29    1.70
  -3  19   0    6.64    1.92
   4 -19   0    2.10    2.31
  -4 -19   0    5.11    2.24
   4 -19   0    4.07    1.65
  -4 -19   0    2.64    2.06
  -4  19   0    3.55    2.46
  -4  19   0    6.48    2.22
   4  19   0    5.04    2.14
  -5 -19   0    2.46    2.60
  -5 -19   0   -0.88    3.20
   5 -19   0    3.57    2.20
  -5  19   0    0.77    2.74
   5  19   0    2.68    3.10
   5  19   0    5.36    2.60
   6 -19   0    2.35    3.19
   6 -19   0   -0.24    3.26
  -6 -19   0    0.42    3.73
  -6 -19   0   -0.40    3.95
   6  19   0    3.29    3.72
  -6  19   0    6.99    3.57
  -6  19   0   -2.37    4.07
   6  19   0   -0.72    3.25
   0 -20   0    4.88    1.32
   0 -20   0    5.99    1.33
   0 -20   0    5.92    1.77
   0  20   0    3.71    1.44
   0  20   0    2.76    1.42
   0  20   0    5.97    1.42
   1 -20   0    4.46    1.40
   1 -20   0    3.73    1.20
  -1 -20   0    3.70    1.16
  -1 -20   0    4.93    1.50
  -1  20   0    6.86    1.62
   1  20   0    5.43    1.70
  -1  20   0    4.71    1.26
   1  20   0    3.38    1.67
   1  20   0    3.78    1.42
   2 -20   0    3.45    1.37
   2 -20   0    3.15    1.11
  -2 -20   0    3.06    1.49
   2  20   0    3.67    1.79
  -2  20   0    3.05    1.57
  -2  20   0    1.70    1.27
   2  20   0    2.94    1.44
   3 -20   0   12.26    2.50
   3 -20   0   10.48    1.71
  -3 -20   0    9.28    2.14
  -3 -20   0   11.12    1.95
   3  20   0   14.30    2.44
   3  20   0    6.14    2.00
  -3  20   0   13.27    2.45
  -3  20   0    9.71    2.14
  -4 -20   0   14.81    2.24
   4 -20   0   12.86    2.12
   4 -20   0   16.70    3.01
  -4 -20   0   13.00    2.94
   4  20   0   16.33    3.02
  -4  20   0   11.59    2.63
  -4  20   0   10.00    2.52
   5 -20   0    1.65    2.32
  -5 -20   0   -0.01    5.21
   5 -20   0   -0.28    2.82
  -5 -20   0    0.25    2.79
  -5  20   0    0.52    2.88
   5  20   0    0.56    2.59
  -5  20   0    3.33    3.38
  -6 -20   0    2.95    4.10
   6 -20   0    5.61    3.19
  -6 -20   0    3.84    3.93
   6 -20   0    3.66    3.80
   6  20   0    0.85    3.38
  -6  20   0    3.23    3.64
  -6  20   0    1.01    3.64
   6  20   0   -6.75    3.72
   0 -21   0    0.62    1.15
   0 -21   0    1.77    1.26
   0  21   0   -0.67    1.42
   0  21   0    0.79    1.42
   1 -21   0   -0.27    1.38
  -1 -21   0    0.89    1.20
  -1 -21   0    1.86    1.16
   1 -21   0   -0.33    1.10
   1  21   0   -2.08    1.39
   1  21   0   -1.07    1.61
  -1  21   0    0.86    1.33
   1  21   0   -0.60    1.52
  -1  21   0    1.29    1.27
  -2 -21   0    9.93    1.87
   2 -21   0    6.76    1.59
  -2 -21   0    9.69    1.58
   2 -21   0    8.33    1.45
   2  21   0    8.28    1.73
  -2  21   0    9.30    1.80
  -2  21   0    7.53    1.52
   2  21   0    6.71    1.82
  -3 -21   0   25.72    3.74
   3 -21   0   29.25    3.51
   3 -21   0   22.39    2.46
  -3 -21   0   31.26    2.77
   3  21   0   25.81    3.08
  -3  21   0   25.24    3.20
  -3  21   0   25.66    3.26
   3  21   0   32.77    3.33
  -4 -21   0    0.82    2.11
   4 -21   0    3.13    2.35
  -4 -21   0    5.14    2.56
   4 -21   0    3.41    1.65
   4  21   0    1.29    2.30
  -4  21   0    3.81    2.46
  -4  21   0    0.35    2.55
   5 -21   0    3.35    2.78
  -5 -21   0   -3.35    3.29
   5 -21   0   -2.24    2.27
  -5 -21   0    4.01    2.89
  -5  21   0    1.16    2.80
   5  21   0    5.32    3.16
   5  21   0   -2.30    2.74
  -5  21   0   -3.18    3.22
   6 -21   0   -2.29    3.24
  -6 -21   0   -7.47    4.44
  -6 -21   0    2.83    6.15
   6 -21   0    6.20    3.89
   6  21   0   -7.19    3.88
  -6  21   0   -2.78    4.07
   6  21   0    1.33    3.35
  -6  21   0   -0.75    4.26
   0 -22   0   21.34    2.56
   0  22   0   23.20    2.75
   0  22   0   19.00    2.68
  -1 -22   0   -0.90    1.26
   1 -22   0    2.19    1.19
  -1 -22   0    0.35    1.29
   1 -22   0   -0.26    1.49
   1  22   0   -1.55    1.81
  -1  22   0    2.78    1.71
  -1  22   0    0.56    1.25
   1  22   0   -0.34    1.53
   2 -22   0   -0.15    1.21
  -2 -22   0   -0.36    1.32
  -2 -22   0    0.63    1.54
   2 -22   0   -1.14    1.72
  -2  22   0    1.12    1.47
   2  22   0    0.71    1.67
   2  22   0   -3.12    1.84
  -2  22   0    1.73    1.70
  -3 -22   0   10.01    2.40
   3 -22   0    7.13    2.58
   3 -22   0    6.48    1.54
   3  22   0    5.65    2.13
  -3  22   0    6.03    2.10
   3  22   0   11.57    2.69
  -3  22   0    8.74    2.49
   4 -22   0   -0.02    1.71
  -4 -22   0    5.89    2.56
   4 -22   0   -0.29    2.06
  -4 -22   0    0.46    2.19
   4  22   0    1.75    2.46
  -4  22   0   -0.27    2.29
  -5 -22   0    2.15    2.99
  -5 -22   0   -4.55    3.41
   5 -22   0    0.24    3.06
   5 -22   0    0.60    2.37
   5  22   0    4.89    3.35
  -5  22   0   -0.53    3.05
   5  22   0    4.57    2.86
  -5  22   0   -7.49    3.64
   6 -22   0    4.58    3.49
   6 -22   0   -3.60    3.14
  -6 -22   0   -1.29    4.18
   6  22   0   -1.97    4.20
  -6  22   0    1.05    4.64
  -6  22   0   -3.37    3.97
   0 -23   0   -0.95    1.39
   0 -23   0    1.28    1.20
   0  23   0    0.00    1.63
   0  23   0    0.37    1.50
   1 -23   0    4.11    1.68
   1 -23   0    6.55    1.41
  -1 -23   0    4.79    1.51
  -1 -23   0    4.64    1.51
   1  23   0    4.61    2.01
  -1  23   0    5.86    1.83
  -1  23   0    4.44    1.52
  -2 -23   0    6.64    1.88
  -2 -23   0    6.47    1.58
   2 -23   0    6.53    1.55
   2 -23   0    5.58    2.00
   2  23   0    4.34    1.76
   2  23   0    4.54    2.07
  -2  23   0    6.32    1.97
  -2  23   0    3.84    1.58
   3 -23   0   -1.95    2.02
  -3 -23   0    1.34    2.20
  -3 -23   0    1.66    1.61
   3 -23   0    1.54    1.34
  -3  23   0   -0.78    2.06
   3  23   0    1.02    2.15
  -3  23   0   -2.94    2.13
  -4 -23   0    0.48    2.22
   4 -23   0   -0.48    1.74
   4 -23   0    4.18    2.57
  -4 -23   0    2.53    2.68
   4  23   0    0.20    2.58
  -4  23   0   -3.20    2.50
   5 -23   0    3.45    2.46
   5 -23   0   -0.10    3.06
  -5 -23   0   -6.39    3.55
  -5 -23   0    0.83    3.02
   5  23   0    9.63    3.70
   5  23   0    0.50    3.21
  -5  23   0    0.18    3.30
  -5  23   0   -1.10    3.71
   6 -23   0   -1.70    3.41
   6 -23   0   -3.91    3.94
   6  23   0   -5.51    4.57
   6  23   0    1.84    4.18
  -6  23   0   -0.31    4.23
   0 -24   0   17.18    2.95
   0 -24   0   18.39    2.47
   0  24   0   22.44    3.07
   0  24   0   26.20    3.11
   1 -24   0   -2.48    1.57
  -1 -24   0    0.16    1.52
   1 -24   0    0.01    1.36
  -1 -24   0   -0.92    1.42
   1  24   0   -0.55    1.91
  -1  24   0   -0.40    1.63
  -1  24   0    1.11    1.50
   2 -24   0    0.67    1.94
  -2 -24   0    3.57    1.73
   2 -24   0    0.90    1.46
  -2 -24   0    1.43    1.46
  -2  24   0    1.52    2.01
  -2  24   0    0.19    1.67
   2  24   0   -1.26    1.82
   3 -24   0   13.45    2.60
   3 -24   0   13.12    2.29
  -3 -24   0   12.13    2.71
  -3 -24   0   11.92    1.96
  -3  24   0   10.50    2.50
  -3  24   0   12.90    2.61
   3  24   0   13.21    2.70
   4 -24   0    2.89    1.91
   4 -24   0    5.55    2.80
  -4 -24   0   11.42    2.41
  -4 -24   0   10.66    3.21
   4  24   0    7.39    3.01
   5 -24   0    5.58    3.35
  -5 -24   0   -0.69    3.63
   5 -24   0    4.41    2.62
  -5 -24   0   -1.79    3.24
   5  24   0    6.99    3.75
   5  24   0    7.68    3.63
   0 -25   0   -2.53    1.65
   0 -25   0    0.72    1.43
   0  25   0    0.74    2.01
   0  25   0   -0.53    1.92
   1 -25   0    2.88    1.61
   1 -25   0    1.48    2.09
  -1 -25   0   -0.45    1.56
  -1 -25   0    1.51    1.57
  -1  25   0   -1.77    2.05
  -1  25   0    1.68    1.59
   1  25   0   -1.51    1.75
  -2 -25   0    5.10    2.13
   2 -25   0    1.16    2.02
  -2 -25   0    2.70    1.60
  -2  25   0    2.16    1.80
  -2  25   0    3.43    2.16
   3 -25   0    1.65    2.15
   3 -25   0    1.02    1.45
  -3 -25   0   -1.99    2.40
  -3 -25   0    1.39    1.77
  -3  25   0    3.86    2.41
   3  25   0    3.74    2.70
   4 -25   0   -3.63    2.63
  -4 -25   0    2.92    2.46
  -4 -25   0    8.19    3.05
  -4  25   0   -2.08    2.63
   4  25   0    2.03    2.84
   5 -25   0   -1.48    3.50
   5 -25   0    2.09    2.54
  -5 -25   0    5.48    3.72
  -5 -25   0   -4.58    3.91
  -5  25   0   -5.29    3.34
   5  25   0    9.26    3.80
   0 -26   0    0.75    1.69
   0 -26   0    0.38    1.54
   0  26   0   -0.86    1.86
   1 -26   0   -2.44    1.76
  -1 -26   0   -0.65    1.63
  -1 -26   0   -1.05    1.58
   1 -26   0   -2.04    1.40
   1  26   0   -3.03    2.09
  -1  26   0   -2.55    2.20
  -1  26   0   -0.77    1.71
  -2 -26   0   21.49    2.93
   2 -26   0   22.11    3.44
   2 -26   0   17.19    2.50
   2  26   0   18.51    3.26
  -2  26   0   29.91    3.66
  -2  26   0   21.43    3.03
   3 -26   0    4.28    2.54
  -3 -26   0    3.70    1.87
  -3 -26   0    4.69    2.70
   3 -26   0    5.28    1.62
  -3  26   0    4.43    2.64
   3  26   0    1.97    2.81
  -4 -26   0    1.81    2.61
  -4 -26   0    5.03    3.09
   4 -26   0    5.16    3.18
   4 -26   0   -0.66    1.84
   4  26   0    4.10    3.24
  -4  26   0    2.98    2.92
  -5 -26   0   -4.76    3.89
   5 -26   0    3.56    3.71
   5  26   0    8.67    3.99
   5  26   0    1.93    3.87
  -5  26   0    2.30    3.50
   0 -27   0    2.92    1.88
   0 -27   0   -2.48    1.60
   0  27   0    1.09    2.21
  -1 -27   0   -1.87    1.89
   1 -27   0    1.78    1.48
  -1 -27   0   -2.06    1.79
   1 -27   0    0.18    1.85
  -1  27   0   -1.23    2.24
   1  27   0    1.60    2.48
  -1  27   0    1.86    1.95
  -2 -27   0    2.29    1.77
   2 -27   0    4.21    2.19
   2 -27   0    3.59    1.63
  -2 -27   0    6.86    2.23
  -2  27   0    2.90    2.11
  -2  27   0    5.98    2.65
   2  27   0   -1.68    2.68
   3 -27   0   10.02    1.85
   3 -27   0   10.97    2.90
  -3 -27   0   10.28    3.02
  -3 -27   0    6.76    2.17
  -3  27   0   10.52    3.10
   3  27   0    5.03    2.96
   4 -27   0    4.92    2.05
   4 -27   0   -1.43    3.04
  -4 -27   0    3.63    2.75
  -4  27   0    1.74    3.16
   4  27   0    4.98    4.03
   5 -27   0   -5.68    3.42
  -5 -27   0   -8.57    4.08
   5  27   0   11.88    4.49
   5  27   0    3.74    4.21
  -5  27   0    2.29    4.05
   0 -28   0   -1.72    1.72
   0 -28   0    0.26    1.98
   0  28   0   -1.34    2.49
  -1 -28   0   -0.93    1.87
  -1 -28   0   -0.57    1.92
   1 -28   0    2.33    2.09
   1 -28   0    1.24    1.61
  -1  28   0    5.56    2.13
   1  28   0    2.84    2.57
  -1  28   0   -1.17    2.12
   2 -28   0   17.91    3.05
  -2 -28   0   20.73    3.18
  -2 -28   0   25.90    3.92
   2 -28   0   17.81    2.92
  -2  28   0   25.21    3.59
   2  28   0   19.71    3.76
  -3 -28   0   -0.78    2.12
   3 -28   0    0.14    2.58
   3 -28   0    0.88    1.69
  -3 -28   0   -0.91    2.79
   3  28   0   -3.48    2.63
  -3  28   0    0.48    2.82
   4 -28   0    0.05    2.07
   4 -28   0    0.84    3.23
  -4 -28   0    3.33    2.91
  -4 -28   0    4.93    3.62
  -4  28   0    1.93    3.22
   4  28   0    4.51    3.79
   5 -28   0    3.64    4.16
  -5  28   0    2.20    4.07
   5  28   0   14.73    4.88
   5  28   0   -7.33    4.16
   0 -29   0    0.64    1.86
   0 -29   0   -2.34    2.19
   0  29   0   -1.11    2.25
  -1 -29   0   -1.37    1.98
   1 -29   0   -1.00    1.71
   1 -29   0    2.53    2.16
  -1 -29   0   -0.53    2.03
  -1  29   0   -1.69    2.29
   1  29   0    1.61    2.33
   2 -29   0   20.72    2.56
  -2 -29   0   22.72    3.38
  -2 -29   0   31.26    4.24
   2 -29   0   24.69    4.27
   2  29   0   26.81    4.02
  -2  29   0   29.13    4.24
  -3 -29   0   11.56    3.31
  -3 -29   0    5.56    2.40
   3 -29   0    6.04    1.98
  -3  29   0    7.72    3.28
  -4 -29   0    3.85    3.56
   4 -29   0   -1.77    3.52
  -4 -29   0   -1.60    3.74
   4  29   0   -5.27    3.93
   0 -30   0    6.09    2.13
   0 -30   0    5.37    2.49
   0  30   0    6.05    2.88
  -1 -30   0   -0.93    2.21
   1 -30   0    0.36    1.84
   1 -30   0    1.94    2.23
  -1 -30   0    0.75    2.12
  -1  30   0    0.93    2.71
   1  30   0    3.48    2.83
   2 -30   0    2.08    1.84
   2 -30   0   -2.02    2.61
  -2 -30   0    3.23    2.67
  -2 -30   0    4.16    2.17
   2  30   0   -1.94    3.45
  -2  30   0   -0.54    2.94
   3 -30   0    2.05    2.87
  -3 -30   0    1.70    3.41
   3 -30   0   -2.60    2.08
  -3  30   0    2.60    4.39
   3  30   0   -5.73    3.43
   4 -30   0   -2.37    3.67
  -4 -30   0    2.97    4.09
  -4  30   0    5.35    3.71
   0 -31   0   -2.17    2.21
   0 -31   0    1.19    2.46
   0  31   0   -4.92    3.01
   1 -31   0    7.75    2.96
  -1 -31   0   11.00    2.50
   1 -31   0    9.69    2.38
  -1 -31   0   13.71    2.74
  -1  31   0    6.70    3.10
  -2 -31   0    4.88    2.40
  -2 -31   0   -0.56    2.85
   2 -31   0   -1.29    2.72
   2 -31   0   -0.82    1.98
   2  31   0   -3.23    3.25
  -3 -31   0    5.54    3.40
  -3 -31   0    4.81    2.59
   3 -31   0    6.94    3.24
  -3  31   0    8.38    3.47
   3  31   0    2.83    3.81
   4 -31   0    1.43    3.81
  -4 -31   0    5.70    4.04
  -4  31   0    0.78    3.84
   4  31   0    5.28    4.23
   4  31   0   -4.23    4.22
   0 -32   0    2.29    2.28
   0 -32   0    3.70    2.54
   0  32   0   -0.96    2.82
   1 -32   0   -2.08    2.09
   1 -32   0    3.45    2.71
  -1 -32   0    1.81    2.46
  -1 -32   0    0.55    2.69
   1  32   0    6.41    3.09
  -1  32   0    5.61    3.27
   2 -32   0    1.47    3.00
  -2 -32   0    2.37    2.52
  -2 -32   0    0.75    3.08
   2 -32   0   -1.43    2.18
  -2  32   0    2.83    3.56
   2  32   0    4.71    3.63
  -3 -32   0    8.71    3.74
  -3 -32   0    4.42    2.80
   3 -32   0    6.19    3.44
   3  32   0    1.11    3.78
  -3  32   0   10.44    4.17
  -4 -32   0    5.91    4.49
   4 -32   0    2.17    3.95
   4  32   0   -1.15    4.24
  -4  32   0   -1.86    4.14
   4  32   0   -9.02    4.11
   0 -33   0    1.89    2.41
   0 -33   0    0.73    2.69
   0  33   0   -1.60    3.57
   1 -33   0   -1.76    2.36
  -1 -33   0   -1.38    2.66
   1 -33   0    2.30    3.08
  -1 -33   0    7.02    2.74
   1  33   0   -2.27    3.47
  -1  33   0    3.45    3.57
  -2 -33   0   17.20    3.75
  -2 -33   0   13.46    3.09
   2 -33   0    7.24    4.82
   2  33   0   13.10    3.95
  -2  33   0   10.73    4.00
   3 -33   0    2.52    3.71
  -3 -33   0    6.37    6.10
  -3  33   0   -0.28    3.85
   3  33   0   -4.65    4.02
   0 -34   0   -1.72    2.64
   0 -34   0    0.41    2.87
   0  34   0    6.32    3.67
  -1 -34   0   -0.52    2.91
   1 -34   0   -1.42    2.50
  -1 -34   0    3.16    3.01
  -1  34   0    6.50    3.93
   1  34   0    0.80    3.90
  -2 -34   0   11.89    2.88
   2 -34   0    4.64    3.61
  -2 -34   0    3.10    3.45
   2  34   0   14.52    3.77
  -2  34   0   12.05    4.16
  -3 -34   0    6.59    4.21
   3 -34   0    1.91    3.88
  -3  34   0    3.07    4.00
   3  34   0   -2.33    4.24
   0 -35   0   -2.33    3.20
   0 -35   0   -2.00    2.83
   0  35   0    1.51    3.58
  -1 -35   0    5.84    3.05
   1 -35   0    4.37    3.68
  -1 -35   0    7.74    3.24
   1  35   0    2.64    3.54
  -1  35   0    3.89    3.66
  -2 -35   0   -1.39    3.78
   2 -35   0    1.07    3.68
  -2 -35   0    3.48    3.04
  -2  35   0   10.67    4.25
   2  35   0    2.96    4.07
   0 -36   0   11.01    3.07
   0 -36   0    2.95    3.58
   0  36   0    8.57    4.63
  -1 -36   0    9.58    3.54
  -1 -36   0   -1.55    3.36
   1 -36   0    0.93    3.92
  -1  36   0   -1.24    4.23
   1  36   0   -4.39    4.23
   2 -36   0    6.46    3.71
  -2 -36   0    1.07    3.99
  -2 -36   0   -2.72    3.47
  -2  36   0    9.14    4.58
   2  36   0    6.04    4.54
   0 -37   0    1.28    3.85
   0  37   0   -3.28    4.36
  -1 -37   0    0.14    3.45
   1 -37   0    8.47    3.91
  -1 -37   0   13.46    3.92
  -1  37   0    8.15    4.83
   1  37   0    5.31    4.72
   0  38   0    0.84    5.08
   7   0  -1    2.22    2.26
   7   0  -1   -2.19    3.31
   7   0  -1    2.35    3.11
  -7   0   1    4.57    3.45
   6   0  -1    1.32    1.69
   6   0  -1    0.19    2.25
  -6   0   1    1.95    2.56
   5   0  -1    4.37    1.54
   5   0  -1    2.54    1.75
  -5   0   1    4.56    1.94
  -5   0   1    2.05    1.82
   4   0  -1    0.76    1.32
  -4   0   1   -0.19    1.20
   4   0  -1   -0.61    1.09
  -4   0   1   -1.99    1.22
   4   0  -1    1.36    1.56
  -4   0   1    1.07    1.31
   4   0  -1    1.36    1.13
   3   0  -1   78.79    3.71
  -3   0   1   76.43    3.55
   3   0  -1   79.63    3.66
  -3   0   1   81.97    3.89
   3   0  -1   77.85    3.81
  -3   0   1   82.73    3.83
   3   0  -1   82.92    3.71
   3   0  -1   75.08    3.72
  -2   0   1    0.67    0.60
   2   0  -1    0.45    0.65
   2   0  -1    0.48    0.58
   2   0  -1    0.27    0.57
   2   0  -1    0.34    0.55
   2   0  -1   -0.84    0.46
  -2   0   1   -1.09    0.57
  -2   0   1   -0.60    0.57
   1   0  -1  154.61    4.55
   1   0  -1  151.25    4.44
   1   0  -1  147.04    4.06
  -1   0   1  142.12    4.19
  -1   0   1  147.35    4.43
   1   0  -1  147.91    4.21
   0   0   1   -0.27    0.23
   0   0  -1    0.27    0.25
   0   0   1   -0.30    0.17
   0   0   1    0.63    0.34
   0   0  -1   -0.09    0.23
   1   0   1  144.12    4.66
   1   0   1  153.01    4.84
  -1   0  -1  145.40    4.80
  -1   0  -1  156.91    4.74
   2   0   1    0.75    0.70
   2   0   1   -0.15    0.72
  -2   0  -1    0.37    0.74
   2   0   1    0.21    0.75
   2   0   1    0.30    0.33
  -2   0  -1   -0.16    0.74
   2   0   1    0.33    0.34
  -3   0  -1    1.01    1.23
   3   0   1   -0.15    1.29
  -3   0  -1   -0.25    1.12
   3   0   1    3.00    1.27
   3   0   1    1.01    0.93
   3   0   1   -0.46    0.59
   3   0   1   -0.36    0.58
   4   0   1   -0.19    0.84
   4   0   1    0.91    1.32
  -4   0  -1   -0.38    1.63
   5   0   1    7.74    2.03
   5   0   1    8.36    1.54
   5   0   1    7.34    1.49
  -5   0  -1    8.02    2.46
   6   0   1   -1.66    2.71
  -6   0  -1   -1.38    2.82
   6   0   1    0.19    1.63
   7   0   1    6.48    3.88
  -7   0  -1   -4.26    4.19
   7  -1  -1   -0.33    2.95
   7  -1  -1   -0.78    3.54
   7  -1  -1    2.42    2.23
  -7   1   1    0.91    3.56
   7   1  -1    5.12    2.36
   7   1  -1    4.71    2.97
   7   1  -1   -2.00    3.55
  -6  -1   1    8.24    2.68
   6  -1  -1    4.44    2.36
  -6  -1   1    7.71    2.74
   6  -1  -1    3.28    1.74
  -6   1   1    3.17    2.57
   6   1  -1    2.81    1.72
   6   1  -1    2.17    2.12
   5  -1  -1    6.51    1.88
  -5  -1   1    5.64    1.82
  -5  -1   1    5.09    1.91
   5  -1  -1    5.67    1.57
  -5   1   1    5.08    1.73
   5   1  -1    3.41    1.40
  -5   1   1    6.02    1.97
  -4  -1   1    9.17    1.82
  -4  -1   1    8.46    1.63
   4  -1  -1   10.01    1.76
   4  -1  -1    8.55    1.58
   4  -1  -1    6.83    1.58
   4   1  -1    7.36    1.61
   4   1  -1    7.88    1.83
  -4   1   1    8.09    1.53
  -4   1   1   10.08    1.73
  -4   1   1    7.30    1.49
   4   1  -1    9.72    1.59
   4   1  -1    7.14    1.59
   3  -1  -1    4.00    1.11
   3  -1  -1    3.58    1.05
  -3  -1   1    4.60    1.18
   3  -1  -1    4.66    1.22
  -3  -1   1    4.92    1.22
  -3  -1   1    5.17    1.10
   3  -1  -1    3.57    1.24
   3  -1  -1    4.37    0.99
  -3   1   1    3.60    0.99
   3   1  -1    3.96    1.02
  -3   1   1    3.89    1.15
   3   1  -1    5.70    1.19
   3   1  -1    2.73    1.15
   3   1  -1    5.00    1.19
  -3   1   1    4.23    1.12
  -2  -1   1   -0.03    0.65
   2  -1  -1   -0.22    0.49
   2  -1  -1    0.06    0.61
   2  -1  -1   -0.19    0.60
  -2  -1   1    0.88    0.58
  -2  -1   1    0.99    0.55
   2  -1  -1    0.56    0.62
   2  -1  -1    1.12    0.61
   2   1  -1    0.38    0.61
   2   1  -1   -0.43    0.62
   2   1  -1   -0.05    0.58
  -2   1   1   -0.72    0.59
  -2   1   1   -0.16    0.60
  -2   1   1    0.64    0.59
   2   1  -1    1.05    0.72
  -1  -1   1  217.67    5.40
   1  -1  -1  209.09    5.67
   1  -1  -1  215.84    5.66
   1  -1  -1  221.43    5.95
  -1  -1   1  223.77    6.03
  -1  -1   1  206.84    5.79
   1  -1  -1  215.78    5.70
  -1  -1   1  211.68    5.92
   1   1  -1  212.90    6.02
   1   1  -1  220.58    5.96
  -1   1   1  209.96    5.65
  -1   1   1  208.79    5.58
   1   1  -1  209.83    5.39
   1   1  -1  214.94    5.80
  -1   1   1  217.99    5.98
   1   1  -1  208.79    5.40
   0  -1   1    7.29    0.58
   0  -1   1    7.56    0.66
   0  -1  -1    7.47    0.58
   0  -1  -1    6.78    0.59
   0  -1   1    7.77    0.65
   0   1   1    7.62    0.60
   0   1  -1    7.39    0.56
   0   1  -1    7.30    0.57
   0   1   1    5.69    0.73
   0   1  -1    6.98    0.69
   1  -1   1   -0.38    0.50
  -1  -1  -1    0.04    0.50
   1  -1   1    0.56    0.45
  -1  -1  -1    0.17    0.49
   1   1   1    0.71    0.57
  -1   1  -1    1.04    0.53
  -1   1  -1    0.29    0.48
   1   1   1    0.23    0.42
   1   1   1    0.40    0.19
   2  -1   1   57.08    3.02
   2  -1   1   54.10    3.00
   2  -1   1   56.76    1.79
   2  -1   1   56.54    3.00
  -2  -1  -1   54.77    1.85
   2  -1   1   55.00    1.77
  -2  -1  -1   54.74    2.99
  -2  -1  -1   58.78    3.12
   2   1   1   56.76    1.86
  -2   1  -1   57.65    2.96
   2   1   1   55.89    1.83
   2   1   1   56.93    2.99
   2   1   1   53.60    2.99
  -2   1  -1   55.10    3.13
   2   1   1   58.98    3.06
  -3  -1  -1    0.83    1.25
   3  -1   1    1.65    1.38
   3  -1   1    1.12    0.60
  -3  -1  -1    1.97    1.04
   3  -1   1    0.82    0.64
   3  -1   1   -0.01    0.93
   3  -1   1   -0.22    1.28
   3   1   1    1.38    1.02
   3   1   1   -0.22    0.63
  -3   1  -1    0.13    1.16
   3   1   1    1.87    1.34
   3   1   1    0.78    0.62
   3   1   1    1.43    1.20
  -3   1  -1    1.55    1.23
   4  -1   1    2.53    1.94
   4  -1   1    0.61    0.79
  -4  -1  -1    3.54    1.68
   4  -1   1    0.50    1.39
  -4   1  -1    0.18    1.63
   4   1   1    2.27    1.32
   4   1   1    0.67    1.02
   4   1   1    1.59    0.94
  -5  -1  -1   48.45    4.36
   5  -1   1   44.37    4.27
   5  -1   1   48.63    2.76
   5  -1   1   44.00    2.85
   5   1   1   48.63    4.20
   5   1   1   43.78    2.80
  -5   1  -1   47.59    4.32
   5   1   1   48.85    2.93
  -6  -1  -1   11.68    3.66
   6  -1   1    9.38    3.12
   6  -1   1   11.75    1.89
  -6   1  -1    6.59    3.03
   6   1   1   11.83    3.23
   6   1   1    6.93    1.94
  -7  -1  -1    7.85    4.26
   7  -1   1    0.58    3.60
  -7   1  -1   -2.64    4.25
   7   1   1   -3.52    3.38
  -7  -2   1    1.12    3.52
   7  -2  -1    1.47    2.14
   7  -2  -1    5.51    3.03
   7  -2  -1    4.44    3.70
   7   2  -1    2.78    2.70
  -7   2   1    5.68    3.43
   7   2  -1   -2.78    3.08
   6  -2  -1    2.05    1.74
   6  -2  -1    2.87    2.37
   6  -2  -1    1.84    2.63
  -6  -2   1    5.70    2.56
  -6  -2   1    2.98    2.48
   6   2  -1    2.95    2.41
   6   2  -1    2.71    1.69
  -6   2   1   -0.67    2.56
  -5  -2   1   10.12    2.31
  -5  -2   1   12.51    2.28
   5  -2  -1   16.01    2.82
   5  -2  -1   16.22    2.32
  -5   2   1   18.18    2.58
  -5   2   1   19.02    3.21
   5   2  -1   15.89    2.23
  -5   2   1   16.27    2.75
   5   2  -1   13.10    2.27
   4  -2  -1    5.57    1.54
   4  -2  -1    6.59    1.37
  -4  -2   1    4.86    1.63
  -4  -2   1    3.05    1.32
   4  -2  -1    6.27    1.62
  -4   2   1    6.01    1.56
   4   2  -1    4.52    1.43
   4   2  -1    5.20    1.22
  -4   2   1    4.93    1.49
  -4   2   1    5.51    1.38
   4   2  -1    8.95    1.88
   4   2  -1    5.50    1.47
   3  -2  -1   10.38    1.54
  -3  -2   1    6.84    1.33
   3  -2  -1    8.15    1.57
   3  -2  -1    6.47    1.29
   3  -2  -1    7.04    1.26
   3  -2  -1    6.28    1.14
   3  -2  -1    6.50    1.20
  -3   2   1    9.15    1.43
   3   2  -1    9.18    1.41
   3   2  -1    8.01    1.41
  -3   2   1    7.65    1.48
   3   2  -1    6.61    1.35
   3   2  -1    7.29    1.27
  -3   2   1    7.18    1.36
   2  -2  -1   32.80    2.11
  -2  -2   1   31.37    1.91
   2  -2  -1   32.51    1.80
  -2  -2   1   29.84    1.72
  -2  -2   1   31.45    1.95
   2  -2  -1   30.46    1.85
   2  -2  -1   32.08    1.91
  -2   2   1   30.26    1.79
   2   2  -1   30.43    1.88
   2   2  -1   31.70    1.97
   2   2  -1   30.11    1.72
  -2   2   1   30.10    1.92
   2   2  -1   31.15    1.94
  -2   2   1   30.72    1.85
  -1  -2   1    0.81    0.39
   1  -2  -1    0.08    0.43
  -1  -2   1   -0.38    0.40
   1  -2  -1    0.57    0.28
  -1  -2   1    0.64    0.23
   1  -2  -1    0.07    0.32
   1   2  -1    0.66    0.39
   1   2  -1    0.15    0.22
  -1   2   1    0.32    0.41
   1   2  -1    0.06    0.39
   1   2  -1    0.40    0.20
  -1   2   1    0.36    0.36
   1   2  -1   -0.14    0.39
  -1   2   1    0.49    0.32
   0  -2   1   75.65    2.33
   0  -2  -1   76.03    2.27
   0  -2  -1   72.57    2.53
   0  -2  -1   68.60    2.54
   0  -2   1   73.08    2.51
   0  -2   1   75.49    2.35
   0   2   1   77.92    2.31
   0   2  -1   75.83    2.33
   0   2   1   80.28    2.60
   0   2  -1   77.58    2.56
   1  -2   1    3.27    0.76
   1  -2   1    2.85    0.30
   1  -2   1    2.24    0.57
  -1  -2  -1    2.91    0.71
  -1  -2  -1    2.85    0.70
  -1  -2  -1    3.00    0.42
   1   2   1    3.00    0.66
  -1   2  -1    3.34    0.65
   1   2   1    2.57    0.61
   1   2   1    3.02    0.41
  -1   2  -1    4.32    0.84
  -2  -2  -1   11.04    1.55
   2  -2   1   10.23    0.74
   2  -2   1   11.87    1.40
   2  -2   1   12.19    1.54
   2  -2   1   10.86    0.78
  -2  -2  -1   11.34    1.53
  -2   2  -1   11.87    0.76
   2   2   1   11.62    1.60
   2   2   1   10.01    0.81
  -2   2  -1   12.18    1.68
   2   2   1   11.30    1.57
  -2   2  -1   12.78    1.56
   2   2   1    9.94    1.43
   3  -2   1   23.11    1.42
   3  -2   1   18.30    2.62
   3  -2   1   24.77    1.50
   3  -2   1   25.44    2.53
  -3  -2  -1   19.58    2.20
   3  -2   1   20.82    2.24
  -3   2  -1   25.73    2.46
   3   2   1   23.54    1.48
   3   2   1   24.86    1.50
   3   2   1   21.29    2.39
   3   2   1   24.60    2.66
   3   2   1   26.17    3.72
  -3   2  -1   23.12    2.51
   4  -2   1    0.46    1.35
   4  -2   1    1.61    1.49
   4  -2   1    0.69    0.83
  -4  -2  -1   -0.17    1.73
  -4   2  -1    0.97    1.55
   4   2   1    0.68    0.87
   4   2   1   -0.06    0.91
   4   2   1   -0.47    1.31
   5  -2   1    0.79    1.47
   5  -2   1    2.21    2.15
  -5  -2  -1    3.94    2.10
   5  -2   1    1.99    1.19
  -5   2  -1   -2.16    2.09
   5   2   1   -0.39    1.37
   5   2   1    1.79    1.25
   5   2   1    3.29    2.08
   6  -2   1   -0.71    2.47
  -6  -2  -1   -3.90    2.92
   6  -2   1    3.23    1.70
   6   2   1    2.55    2.65
   6   2   1    0.88    2.05
  -6   2  -1   -0.77    2.96
   7  -2   1    5.29    3.62
  -7  -2  -1    2.80    4.33
  -7   2  -1   -2.05    4.21
   7   2   1    0.22    3.54
   7  -3  -1    4.97    2.66
   7  -3  -1    4.57    4.34
  -7  -3   1    2.25    3.47
   7  -3  -1    1.17    2.30
   7   3  -1   -3.88    2.91
  -6  -3   1    6.17    2.67
   6  -3  -1    0.45    2.24
  -6  -3   1   -2.41    2.54
   6  -3  -1    3.02    1.78
   6  -3  -1   -1.84    2.41
  -6   3   1    3.21    2.52
   6   3  -1    1.54    1.75
   6   3  -1   -1.52    2.15
  -5  -3   1   -1.23    1.77
   5  -3  -1    4.00    1.47
  -5  -3   1   -0.57    1.71
   5  -3  -1    0.97    1.54
   5  -3  -1    0.27    1.73
  -5   3   1   -0.87    1.49
   5   3  -1    0.77    1.36
   5   3  -1   -1.12    1.62
   4  -3  -1   -1.54    1.05
   4  -3  -1    0.65    1.24
   4  -3  -1   -0.91    1.36
  -4  -3   1   -0.97    1.25
   4  -3  -1   -2.12    1.06
  -4  -3   1    0.61    1.37
   4   3  -1   -2.35    1.30
  -4   3   1    0.03    1.30
  -4   3   1    0.61    1.20
   4   3  -1    0.83    1.51
   4   3  -1    0.91    1.21
  -4   3   1    0.83    1.22
   4   3  -1   -0.14    1.13
   3  -3  -1   24.46    2.10
   3  -3  -1   22.26    1.94
  -3  -3   1   23.60    2.14
   3  -3  -1   25.98    2.16
  -3  -3   1   19.87    2.03
   3  -3  -1   20.20    2.37
  -3  -3   1   24.71    2.03
   3  -3  -1   24.51    2.04
   3   3  -1   24.60    2.02
  -3   3   1   19.64    1.92
   3   3  -1   23.98    1.92
   3   3  -1   19.68    2.03
  -3   3   1   25.74    2.14
   3   3  -1   23.87    2.25
  -3   3   1   24.08    2.17
   2  -3  -1   12.25    1.28
   2  -3  -1   11.31    1.40
  -2  -3   1   12.43    1.32
   2  -3  -1   12.04    1.14
   2  -3  -1   10.97    1.15
  -2  -3   1   11.28    1.40
  -2  -3   1   10.55    1.12
   2  -3  -1   12.69    1.32
   2   3  -1   10.46    1.08
   2   3  -1   12.60    1.34
  -2   3   1   13.29    1.34
  -2   3   1   10.27    1.11
   2   3  -1    9.33    1.23
  -2   3   1    9.73    1.26
   2   3  -1   13.61    1.44
   1  -3  -1   15.91    1.11
   1  -3  -1   14.39    1.09
  -1  -3   1   13.64    1.08
   1  -3  -1   15.22    0.77
  -1  -3   1   14.43    1.09
   1   3  -1   14.14    0.62
   1   3  -1   15.60    1.13
  -1   3   1   13.89    1.16
  -1   3   1   13.12    1.00
  -1   3   1   13.89    0.77
   1   3  -1   13.96    0.58
   1   3  -1   15.48    1.13
   0  -3   1   24.16    1.26
   0  -3  -1   23.52    0.99
   0  -3   1   23.46    1.08
   0  -3  -1   22.16    1.26
   0  -3  -1   23.54    1.19
   0  -3   1   21.38    1.24
   0   3  -1   22.53    1.07
   0   3  -1   22.89    1.25
   0   3   1   21.53    1.14
   0   3   1   24.17    1.30
   0   3  -1   23.35    1.11
   0   3   1   22.81    0.97
   1  -3   1   28.60    1.07
  -1  -3  -1   28.46    1.65
   1  -3   1   27.13    1.65
  -1  -3  -1   30.18    1.24
  -1  -3  -1   27.53    1.75
   1  -3   1   29.37    1.79
   1   3   1   27.63    1.20
  -1   3  -1   29.09    1.70
   1   3   1   26.87    1.65
  -1   3  -1   29.15    1.83
  -1   3  -1   26.09    1.05
   1   3   1   27.62    1.66
   1   3   1   28.12    1.73
   2  -3   1   37.19    2.31
   2  -3   1   34.86    1.47
  -2  -3  -1   35.94    2.39
   2  -3   1   35.18    2.46
  -2  -3  -1   36.63    2.49
  -2  -3  -1   34.21    1.57
   2   3   1   34.36    2.35
   2   3   1   33.86    2.27
  -2   3  -1   34.34    2.40
  -2   3  -1   34.10    1.39
   2   3   1   34.59    1.53
   2   3   1   35.12    2.40
  -2   3  -1   34.20    2.34
  -3  -3  -1   11.85    1.96
  -3  -3  -1   12.58    1.33
   3  -3   1   10.51    1.13
   3  -3   1   13.62    2.17
   3  -3   1   10.10    1.73
   3  -3   1   10.05    1.18
   3  -3   1   17.05    2.73
  -3   3  -1    9.85    1.76
  -3   3  -1   10.13    1.81
   3   3   1    9.90    1.18
   3   3   1   10.69    1.20
   3   3   1   11.61    1.90
  -3   3  -1   10.97    1.13
   4  -3   1    0.80    1.09
  -4  -3  -1   -0.83    1.64
   4  -3   1    0.56    1.38
   4  -3   1   -1.40    0.82
   4   3   1    1.44    1.02
   4   3   1    0.82    1.46
   4   3   1   -0.07    0.94
  -4   3  -1    0.18    1.50
   5  -3   1    7.38    2.20
   5  -3   1    4.28    1.57
  -5  -3  -1    5.44    2.53
   5  -3   1    6.30    1.28
  -5   3  -1    3.06    2.43
   5   3   1    5.80    1.52
   5   3   1    5.21    2.05
   5   3   1    7.39    1.61
  -6  -3  -1   -0.94    3.20
   6  -3   1    4.94    2.64
   6  -3   1    1.74    1.68
   6   3   1   -0.21    2.77
  -6   3  -1    2.54    3.25
  -7  -3  -1    0.59    4.13
   7  -3   1    3.22    3.73
   7   3   1    1.15    3.76
  -7   3  -1    0.22    4.20
   7  -4  -1    6.83    5.44
  -7  -4   1    4.83    3.56
   7  -4  -1    3.73    2.26
   7  -4  -1   -2.49    2.64
  -7   4   1    6.00    3.87
   7   4  -1   -2.04    2.68
   7   4  -1    2.16    3.01
   6  -4  -1   11.85    1.97
  -6  -4   1   16.24    3.18
   6  -4  -1    9.24    2.28
  -6  -4   1   15.76    3.17
   6  -4  -1   14.83    2.90
  -6   4   1   13.80    2.90
   6   4  -1   11.19    3.02
   6   4  -1   17.00    2.62
  -5  -4   1    2.34    1.83
  -5  -4   1    2.18    1.98
   5  -4  -1    4.50    1.72
   5  -4  -1    5.06    2.00
   5  -4  -1    4.05    1.56
  -5   4   1    2.16    1.81
   5   4  -1    4.73    1.54
   5   4  -1    3.06    1.72
  -5   4   1    3.05    1.65
  -4  -4   1    3.59    1.56
   4  -4  -1    3.07    1.42
   4  -4  -1    3.40    1.21
  -4  -4   1    3.32    1.51
   4  -4  -1    4.36    1.27
   4  -4  -1    2.71    1.40
   4   4  -1    1.18    1.38
  -4   4   1    1.93    1.25
   4   4  -1    0.42    1.16
   4   4  -1    3.75    1.41
  -4   4   1    2.98    1.19
   4   4  -1    4.44    1.69
  -4   4   1    5.96    1.39
   3  -4  -1   11.41    1.93
   3  -4  -1    6.57    1.45
   3  -4  -1    9.15    1.53
   3  -4  -1    7.13    1.40
   3  -4  -1    9.71    1.59
  -3  -4   1    7.05    1.34
  -3  -4   1   11.55    1.47
  -3  -4   1   12.33    1.76
   3   4  -1   11.59    1.67
  -3   4   1    9.88    1.88
  -3   4   1    8.30    1.40
   3   4  -1    9.70    1.71
  -3   4   1    9.63    1.60
   3   4  -1    8.01    1.37
   3   4  -1    9.14    1.49
  -2  -4   1   57.26    2.25
   2  -4  -1   54.48    2.65
   2  -4  -1   55.29    2.87
  -2  -4   1   57.03    2.80
   2  -4  -1   56.20    2.39
   2  -4  -1   60.09    2.51
   2  -4  -1   58.97    2.85
  -2  -4   1   53.32    2.78
   2   4  -1   54.12    2.68
  -2   4   1   54.34    2.68
   2   4  -1   57.42    2.29
  -2   4   1   55.84    2.41
   2   4  -1   52.61    2.76
  -2   4   1   57.38    2.74
   2   4  -1   52.38    2.68
   1  -4  -1   59.41    1.82
   1  -4  -1   62.09    2.52
   1  -4  -1   61.76    2.53
  -1  -4   1   63.26    2.57
  -1  -4   1   61.14    2.50
  -1   4   1   62.38    1.86
   1   4  -1   64.66    2.57
  -1   4   1   59.89    2.52
  -1   4   1   61.08    2.47
   1   4  -1   62.60    2.54
   0  -4   1    7.44    0.80
   0  -4   1    7.72    0.73
   0  -4  -1    8.44    0.80
   0  -4  -1    8.46    0.84
   0  -4  -1    7.57    0.58
   0  -4   1    8.09    0.70
   0   4   1    6.69    0.54
   0   4   1    8.23    0.77
   0   4  -1    7.99    0.82
   0   4  -1    7.21    0.71
   0   4   1    8.13    0.87
   0   4  -1    7.28    0.67
  -1  -4  -1    5.40    0.72
   1  -4   1    5.10    0.61
  -1  -4  -1    5.67    0.87
   1  -4   1    5.64    0.98
   1  -4   1    5.97    0.94
  -1  -4  -1    5.04    0.92
  -1   4  -1    5.60    0.91
  -1   4  -1    6.05    0.63
  -1   4  -1    6.12    0.97
   1   4   1    5.56    1.00
   1   4   1    6.37    0.71
   1   4   1    5.22    0.90
   1   4   1    6.87    0.98
   2  -4   1    5.44    1.10
  -2  -4  -1    5.54    0.88
   2  -4   1    7.29    0.75
  -2  -4  -1    4.46    1.16
  -2  -4  -1    5.07    1.09
   2  -4   1    7.71    1.55
  -2  -4  -1    7.69    1.31
   2   4   1    5.70    0.85
   2   4   1    4.91    1.21
  -2   4  -1    6.75    0.80
  -2   4  -1    4.61    1.08
   2   4   1    5.37    1.03
   2   4   1    5.66    1.06
  -2   4  -1    6.14    1.18
   3  -4   1   18.64    2.23
   3  -4   1   16.43    1.98
   3  -4   1   16.36    1.37
  -3  -4  -1   18.15    2.25
  -3  -4  -1   20.51    1.62
  -3   4  -1   16.47    2.16
   3   4   1   14.82    2.01
  -3   4  -1   16.73    2.45
   3   4   1   15.46    1.36
   3   4   1   17.82    2.33
  -3   4  -1   14.21    1.29
   3   4   1   18.11    1.50
   4  -4   1    8.45    1.75
  -4  -4  -1    6.86    1.75
   4  -4   1    9.59    1.38
   4  -4   1    8.35    1.22
  -4   4  -1   10.68    1.38
   4   4   1    9.14    1.42
   4   4   1    9.80    2.08
   4   4   1    6.84    1.27
  -4   4  -1    5.95    1.93
   5  -4   1    7.28    2.01
   5  -4   1    0.58    1.57
  -5  -4  -1    1.30    2.10
   5  -4   1    2.42    1.15
   5   4   1    2.61    1.47
   5   4   1    1.18    1.39
   5   4   1    0.45    1.81
  -5   4  -1   -1.22    2.25
   6  -4   1    4.24    2.78
   6  -4   1    1.33    1.65
  -6  -4  -1   -1.74    3.23
   6   4   1    3.71    1.76
  -6   4  -1   -3.64    3.04
   7  -4   1    9.78    3.66
  -7  -4  -1   -2.00    3.97
   7   4   1    3.06    3.75
  -7   4  -1   -3.95    4.27
  -7  -5   1    9.80    3.69
   7  -5  -1   11.61    3.83
   7  -5  -1    3.99    2.29
   7  -5  -1    3.20    3.62
   7   5  -1    5.75    3.27
  -7   5   1    5.66    3.61
   7   5  -1    0.65    2.83
  -6  -5   1   -1.53    2.52
   6  -5  -1    1.92    2.21
   6  -5  -1    0.29    1.76
   6  -5  -1    1.16    2.58
  -6  -5   1    0.83    2.79
   6   5  -1   -2.63    2.22
   6   5  -1   -3.29    2.10
  -6   5   1    1.40    2.36
  -6   5   1   -3.77    2.51
   5  -5  -1    0.95    1.55
  -5  -5   1   -1.51    1.83
  -5  -5   1    1.35    2.04
   5  -5  -1    2.57    1.82
   5  -5  -1   -1.84    1.43
  -5   5   1    0.78    1.90
   5   5  -1    2.09    1.37
  -5   5   1    2.10    1.70
   5   5  -1   -3.49    1.74
  -4  -5   1    0.75    1.32
  -4  -5   1    1.74    1.64
   4  -5  -1    0.71    1.08
   4  -5  -1   -1.48    1.21
   4  -5  -1   -1.47    1.65
   4  -5  -1    0.07    1.41
   4   5  -1   -0.23    1.48
  -4   5   1    1.66    1.19
   4   5  -1    0.22    1.16
  -4   5   1    1.33    1.34
   4   5  -1    0.38    1.39
   4   5  -1    0.81    1.25
   3  -5  -1   18.80    1.97
  -3  -5   1   23.62    1.93
  -3  -5   1   16.98    2.08
   3  -5  -1   19.12    1.97
   3  -5  -1   19.96    1.86
   3  -5  -1   22.28    1.95
   3  -5  -1   20.70    2.33
  -3  -5   1   20.28    2.22
  -3   5   1   22.88    1.94
   3   5  -1   19.73    2.11
  -3   5   1   18.57    1.97
   3   5  -1   23.10    1.90
   3   5  -1   22.29    2.18
  -3   5   1   21.30    2.17
   3   5  -1   22.25    1.85
   2  -5  -1   43.28    2.02
   2  -5  -1   44.66    2.53
   2  -5  -1   43.59    2.08
  -2  -5   1   45.90    2.49
  -2  -5   1   43.26    2.49
   2  -5  -1   41.79    2.49
  -2  -5   1   43.18    1.96
   2  -5  -1   43.94    2.38
  -2   5   1   43.19    2.43
   2   5  -1   47.76    2.62
   2   5  -1   42.45    1.86
   2   5  -1   44.81    2.46
  -2   5   1   43.05    2.04
  -2   5   1   40.73    2.37
   1  -5  -1   56.45    2.45
  -1  -5   1   55.80    2.40
  -1  -5   1   55.84    2.46
   1  -5  -1   56.85    2.46
   1  -5  -1   56.20    1.64
   1  -5  -1   54.70    1.60
  -1   5   1   52.13    2.33
  -1   5   1   55.16    2.43
   1   5  -1   54.99    2.44
   1   5  -1   54.39    2.40
   0  -5   1   75.77    2.85
   0  -5  -1   81.26    2.83
   0  -5  -1   79.07    2.93
   0  -5   1   79.12    2.72
   0  -5  -1   81.07    2.36
   0   5   1   77.06    2.80
   0   5   1   76.10    2.32
   0   5   1   79.70    2.35
   0   5  -1   77.77    2.72
   0   5   1   81.98    2.95
   0   5  -1   79.95    2.59
   1  -5   1   41.72    2.23
  -1  -5  -1   39.65    1.79
  -1  -5  -1   42.26    2.11
   1  -5   1   40.88    1.67
  -1  -5  -1   42.23    2.21
  -1  -5  -1   40.89    2.07
   1  -5   1   40.48    2.14
   1   5   1   38.25    2.06
  -1   5  -1   42.04    2.10
  -1   5  -1   42.14    2.35
   1   5   1   42.59    1.84
   1   5   1   40.09    2.05
  -1   5  -1   38.36    1.64
   1   5   1   43.23    2.24
   2  -5   1    7.27    1.24
  -2  -5  -1    8.36    0.98
   2  -5   1    7.64    0.88
  -2  -5  -1    6.89    1.20
   2  -5   1    8.49    1.43
  -2  -5  -1    9.24    1.39
   2   5   1    6.49    1.19
   2   5   1    8.07    0.96
  -2   5  -1    9.91    0.95
  -2   5  -1    7.21    1.23
   2   5   1   11.18    1.54
  -2   5  -1    5.83    1.44
   2   5   1    8.37    1.42
  -3  -5  -1    1.78    1.30
   3  -5   1    0.84    1.36
  -3  -5  -1    1.82    1.08
   3  -5   1    1.35    0.83
   3  -5   1    1.32    1.01
  -3  -5  -1    2.68    0.96
   3   5   1    2.05    0.68
   3   5   1    1.14    1.33
   3   5   1    2.06    1.17
  -3   5  -1    1.40    1.25
  -3   5  -1    1.79    0.78
  -3   5  -1    0.37    1.26
  -4  -5  -1    4.46    1.33
  -4  -5  -1    2.98    1.70
   4  -5   1    4.36    1.60
   4  -5   1    3.25    1.19
   4  -5   1    3.84    1.01
   4   5   1    2.69    1.11
  -4   5  -1    2.64    1.63
  -4   5  -1    3.82    1.12
   4   5   1    4.26    1.66
   4   5   1    3.47    1.19
   5  -5   1   59.59    3.48
   5  -5   1   64.25    4.83
  -5  -5  -1   64.49    5.00
   5  -5   1   56.87    3.09
  -5   5  -1   58.82    5.16
   5   5   1   56.15    3.45
   5   5   1   56.05    4.78
   5   5   1   54.48    3.52
  -6  -5  -1    8.50    3.50
   6  -5   1    0.70    1.54
   6  -5   1    1.17    2.76
   6   5   1    1.93    1.76
  -6   5  -1   -1.44    3.36
  -7  -5  -1   -1.76    3.78
   7  -5   1   -0.12    3.63
  -7   5  -1    6.99    4.25
   7   5   1    4.04    3.53
  -7  -6   1    6.55    3.72
   7  -6  -1    3.04    2.38
   7  -6  -1    2.78    3.60
  -7  -6   1    7.74    3.39
   7   6  -1   -1.37    2.84
   7   6  -1    0.74    3.23
  -7   6   1   -6.84    3.66
   6  -6  -1    7.83    1.96
   6  -6  -1    8.59    2.52
  -6  -6   1    3.31    2.50
   6  -6  -1    9.90    2.67
  -6  -6   1    4.10    2.91
  -6   6   1    2.04    2.47
   6   6  -1    6.01    2.34
   6   6  -1    4.70    2.61
  -6   6   1    5.86    2.67
   5  -6  -1    1.06    1.83
   5  -6  -1    2.38    1.54
  -5  -6   1    1.16    1.81
  -5  -6   1   -1.79    2.00
   5  -6  -1    1.54    1.49
   5   6  -1    0.88    1.64
  -5   6   1   -1.26    1.97
   5   6  -1    0.04    1.77
  -5   6   1   -1.50    1.69
  -4  -6   1   29.25    4.47
   4  -6  -1   16.61    2.70
   4  -6  -1   22.74    2.37
   4  -6  -1   23.16    2.32
  -4  -6   1   26.59    2.81
  -4  -6   1   24.59    2.49
   4  -6  -1   30.02    2.70
   4   6  -1   17.69    2.76
  -4   6   1   21.03    2.62
   4   6  -1   22.79    2.53
   4   6  -1   22.76    2.19
  -4   6   1   24.73    2.46
  -3  -6   1    3.26    1.37
   3  -6  -1    4.64    1.38
   3  -6  -1    1.92    0.94
   3  -6  -1    2.15    1.09
  -3  -6   1    1.51    0.96
  -3  -6   1    2.55    1.17
   3  -6  -1    2.70    0.98
   3  -6  -1    3.10    1.17
  -3   6   1    2.49    1.09
   3   6  -1    5.47    1.34
  -3   6   1    1.19    0.93
   3   6  -1    1.22    1.24
   3   6  -1    1.68    0.94
   3   6  -1    1.40    0.99
   2  -6  -1   16.99    1.30
  -2  -6   1   19.18    1.71
   2  -6  -1   18.62    1.36
  -2  -6   1   17.57    1.24
   2  -6  -1   16.78    1.82
   2  -6  -1   19.03    1.67
  -2  -6   1   20.67    1.79
   2  -6  -1   20.33    1.76
  -2   6   1   18.19    1.63
   2   6  -1   17.81    1.65
  -2   6   1   19.48    1.75
   2   6  -1   20.38    1.85
   2   6  -1   18.49    1.18
  -1  -6   1   54.14    2.52
   1  -6  -1   57.02    2.58
   1  -6  -1   56.20    1.59
  -1  -6   1   61.25    2.65
   1  -6  -1   56.91    2.57
  -1   6   1   58.74    2.57
   1   6  -1   53.64    2.49
  -1   6   1   56.90    2.60
   1   6  -1   60.14    2.61
   0  -6   1  447.48   11.12
   0  -6  -1  441.98   11.37
   0  -6  -1  416.29   10.41
   0  -6  -1  439.98   11.18
   0  -6   1  445.69   10.86
   0  -6   1  457.66   11.24
   0   6   1  451.05   11.35
   0   6  -1  446.90   11.16
   0   6   1  444.14   11.24
   0   6   1  418.08   10.41
   0   6  -1  418.47   11.04
   0   6  -1  440.65   10.85
   0   6   1  436.80   10.44
   1  -6   1   70.05    2.53
  -1  -6  -1   71.62    2.70
  -1  -6  -1   68.05    2.88
   1  -6   1   68.22    3.07
   1  -6   1   69.42    2.93
  -1  -6  -1   70.02    3.02
   1   6   1   76.62    3.08
   1   6   1   71.49    2.73
   1   6   1   70.98    2.93
  -1   6  -1   72.39    2.99
  -1   6  -1   72.31    3.19
   1   6   1   71.57    2.96
  -2  -6  -1    5.01    1.11
   2  -6   1    3.24    1.23
  -2  -6  -1    3.41    1.02
   2  -6   1    3.00    0.83
   2  -6   1    3.93    0.73
  -2  -6  -1    3.91    0.73
  -2   6  -1    3.35    0.73
   2   6   1    2.51    0.96
  -2   6  -1    2.25    0.91
   2   6   1    3.82    1.09
   2   6   1    3.76    0.83
  -2   6  -1    3.05    1.10
   2   6   1    2.25    0.97
   3  -6   1   26.22    1.84
   3  -6   1   19.71    2.17
   3  -6   1   23.44    2.64
  -3  -6  -1   21.18    2.32
  -3  -6  -1   25.30    2.02
  -3  -6  -1   21.98    2.50
  -3   6  -1   20.38    2.67
   3   6   1   24.32    1.77
  -3   6  -1   23.76    2.57
  -3   6  -1   24.15    1.66
   3   6   1   23.12    2.51
   3   6   1   22.51    2.26
   4  -6   1    2.33    1.39
   4  -6   1   -1.18    1.17
  -4  -6  -1    1.08    1.46
  -4  -6  -1   -1.32    1.63
   4  -6   1    0.23    0.87
   4   6   1    0.11    1.02
   4   6   1    0.29    1.29
  -4   6  -1   -0.58    1.69
   4   6   1   -0.30    1.35
  -4   6  -1    1.06    1.00
   5  -6   1   89.37    3.97
  -5  -6  -1   99.33    6.16
   5  -6   1   86.36    5.63
   5  -6   1   93.67    4.36
   5   6   1   90.59    5.98
   5   6   1   86.27    4.39
   5   6   1  100.05    4.36
  -5   6  -1   88.45    6.29
  -5   6  -1   89.68    4.15
  -6  -6  -1   15.66    3.45
   6  -6   1   11.90    3.09
   6  -6   1   11.81    2.08
   6   6   1   10.26    3.48
   6   6   1   10.79    2.08
  -6   6  -1    6.92    3.43
   7  -6   1   -3.06    3.65
  -7  -6  -1   -3.98    4.08
   7   6   1   -4.20    3.59
  -7   6  -1    5.23    3.95
   7  -7  -1    0.09    3.70
   7  -7  -1    3.58    2.47
  -7  -7   1    6.15    3.58
  -7  -7   1    2.60    3.80
  -7   7   1   -2.43    3.51
   7   7  -1    3.07    3.41
   7   7  -1    2.90    2.91
   6  -7  -1   40.53    4.78
  -6  -7   1   38.33    5.03
   6  -7  -1   29.47    3.44
  -6  -7   1   34.48    4.35
   6  -7  -1   33.69    3.87
   6   7  -1   33.61    3.79
   6   7  -1   30.07    4.46
  -6   7   1   34.88    4.53
  -6   7   1   30.93    4.07
  -5  -7   1   -2.39    1.83
  -5  -7   1   -4.13    2.00
   5  -7  -1    2.95    1.48
   5  -7  -1    0.97    1.89
   5  -7  -1    4.90    1.69
  -5   7   1   -0.72    1.65
  -5   7   1    0.73    2.00
   5   7  -1    0.97    1.78
   5   7  -1    3.74    2.04
  -4  -7   1    2.28    1.45
   4  -7  -1    0.38    1.28
   4  -7  -1    0.93    1.55
  -4  -7   1    2.00    1.36
   4  -7  -1    0.12    1.13
   4  -7  -1    1.33    1.58
  -4   7   1   -0.05    1.33
   4   7  -1    1.06    1.39
   4   7  -1   -2.44    1.23
  -4   7   1    1.88    1.46
   3  -7  -1    1.41    1.18
  -3  -7   1    1.94    1.10
   3  -7  -1    1.16    1.03
  -3  -7   1    2.35    1.00
   3  -7  -1    2.85    1.10
   3  -7  -1    1.49    1.38
   3  -7  -1    2.92    0.98
  -3  -7   1    1.21    1.35
   3   7  -1    1.86    1.35
   3   7  -1    2.91    1.51
  -3   7   1    1.84    1.13
  -3   7   1    2.82    1.12
   3   7  -1    1.49    0.89
  -2  -7   1    0.43    0.51
  -2  -7   1    0.11    0.77
   2  -7  -1    0.17    0.55
   2  -7  -1    0.56    0.79
  -2  -7   1    1.67    0.91
   2  -7  -1    0.67    0.68
   2  -7  -1   -0.27    0.50
   2  -7  -1    0.79    0.86
   2   7  -1    0.84    0.46
  -2   7   1    0.79    0.76
   2   7  -1    0.72    0.83
   2   7  -1    0.38    0.68
  -2   7   1    1.42    0.89
  -2   7   1    1.81    0.84
  -1  -7   1  122.49    4.28
   1  -7  -1  123.68    4.31
   1  -7  -1  119.19    4.31
  -1  -7   1  115.20    4.21
   1   7  -1  117.38    3.02
   1   7  -1  116.19    4.22
  -1   7   1  118.65    4.20
   1   7  -1  124.56    4.29
  -1   7   1  120.02    4.32
   0  -7   1  428.55   10.90
   0  -7   1  421.16   10.55
   0  -7  -1  412.11   10.14
   0  -7  -1  420.41   11.11
   0  -7  -1  425.72   10.98
   0   7  -1  420.07   10.93
   0   7   1  416.50   10.16
   0   7  -1  431.72   10.59
   0   7   1  411.56   11.00
   0   7   1  434.21   11.09
   0   7   1  420.45   10.16
   1  -7   1  112.86    4.12
  -1  -7  -1  121.15    3.99
   1  -7   1  115.66    3.79
  -1  -7  -1  120.79    4.18
  -1  -7  -1  112.44    4.20
   1  -7   1  121.84    4.44
   1   7   1  120.29    4.18
  -1   7  -1  113.43    4.13
   1   7   1  116.46    4.09
   1   7   1  121.07    4.28
   1   7   1  113.93    3.95
  -1   7  -1  115.52    4.41
  -2  -7  -1    0.53    0.79
  -2  -7  -1    1.10    0.80
   2  -7   1    1.55    0.80
   2  -7   1    2.56    1.18
  -2  -7  -1    0.49    0.68
   2  -7   1    1.33    0.64
   2   7   1    1.05    0.82
  -2   7  -1    0.20    0.88
   2   7   1    1.27    0.69
  -2   7  -1    2.80    1.05
   2   7   1    2.71    0.94
   2   7   1    1.52    0.97
  -2   7  -1    1.29    0.68
  -3  -7  -1   12.22    2.05
  -3  -7  -1   13.66    1.75
   3  -7   1   18.32    2.05
  -3  -7  -1   12.62    1.99
   3  -7   1   15.40    1.54
   3   7   1   12.73    1.52
   3   7   1    8.89    1.61
   3   7   1   14.05    2.29
  -3   7  -1   13.05    1.55
  -3   7  -1   13.36    1.94
  -3   7  -1   10.47    1.75
  -4  -7  -1    0.80    1.63
  -4  -7  -1    0.34    1.60
  -4  -7  -1    0.94    1.46
   4  -7   1   -1.29    1.47
   4  -7   1    0.85    1.29
   4   7   1    1.05    1.28
   4   7   1    0.18    1.49
  -4   7  -1   -0.53    1.58
   4   7   1    0.95    1.07
  -4   7  -1    0.59    1.14
   5  -7   1   33.19    3.20
   5  -7   1   25.09    3.50
  -5  -7  -1   33.30    4.51
   5  -7   1   31.49    2.56
   5   7   1   27.79    3.92
   5   7   1   30.71    3.13
  -5   7  -1   29.00    4.49
  -5   7  -1   31.35    2.76
   6  -7   1    4.92    2.91
  -6  -7  -1   13.68    3.60
   6   7   1    8.98    2.99
   6   7   1   11.08    2.15
  -7  -7  -1   -1.48    4.14
   7  -7   1    1.21    3.76
  -7   7  -1   10.68    4.55
   7   7   1   -1.97    3.54
   7  -8  -1    2.54    2.50
  -7  -8   1   -6.07    3.98
   7  -8  -1    0.94    4.01
   7  -8  -1    0.85    3.00
  -7  -8   1    8.23    3.70
   7   8  -1    6.67    2.98
   7   8  -1   -2.29    3.12
  -7   8   1    3.58    3.35
  -7   8   1   -7.96    3.78
   6  -8  -1    0.55    2.22
   6  -8  -1    3.54    2.32
  -6  -8   1   -5.11    2.58
   6  -8  -1    0.52    1.96
  -6  -8   1   -3.06    2.64
   6   8  -1    0.07    2.18
  -6   8   1   -2.53    2.74
   6   8  -1   -0.28    2.38
  -6   8   1   -1.89    2.43
  -5  -8   1    1.13    2.11
  -5  -8   1   -0.40    1.70
   5  -8  -1    1.97    1.97
   5  -8  -1    2.05    1.58
   5   8  -1    2.88    2.01
  -5   8   1   -1.91    2.04
   5   8  -1   -2.47    1.69
  -5   8   1   -0.05    1.80
  -4  -8   1    9.46    1.82
  -4  -8   1    9.10    1.86
   4  -8  -1    8.70    1.85
   4  -8  -1    9.81    2.06
   4  -8  -1    7.86    1.47
   4   8  -1    7.12    1.56
  -4   8   1    5.75    1.64
  -4   8   1    4.95    1.54
   4   8  -1    7.12    1.62
   3  -8  -1   51.22    2.71
   3  -8  -1   53.01    2.77
  -3  -8   1   49.63    3.25
  -3  -8   1   51.62    3.19
   3  -8  -1   46.45    3.11
   3  -8  -1   50.77    3.89
   3  -8  -1   47.79    3.16
  -3  -8   1   49.50    2.73
   3   8  -1   43.61    2.82
  -3   8   1   46.95    3.16
   3   8  -1   52.91    2.60
  -2  -8   1    9.19    1.01
   2  -8  -1   11.10    1.55
   2  -8  -1    9.66    1.55
   2  -8  -1    9.48    0.99
   2  -8  -1   11.17    1.05
  -2  -8   1   10.75    1.53
   2  -8  -1   10.76    1.45
  -2  -8   1   10.84    1.59
  -2   8   1   12.86    1.73
   2   8  -1   10.10    0.90
   2   8  -1   10.87    1.63
  -2   8   1    9.38    1.63
   2   8  -1   11.04    1.40
  -2   8   1   10.94    1.45
  -1  -8   1  112.07    4.16
   1  -8  -1  107.67    4.15
   1  -8  -1  110.37    4.13
  -1  -8   1  105.57    2.93
  -1  -8   1  111.46    4.11
  -1   8   1  108.93    4.14
   1   8  -1  108.97    4.09
  -1   8   1  107.35    4.04
   1   8  -1  111.16    2.95
   1   8  -1  112.97    4.10
   0  -8   1   80.17    2.84
   0  -8   1   79.57    2.75
   0  -8  -1   78.06    3.13
   0  -8  -1   76.58    3.17
   0  -8  -1   75.38    2.44
   0  -8   1   77.97    3.03
   0  -8   1   74.58    3.04
   0   8   1   76.69    3.14
   0   8  -1   78.95    2.78
   0   8   1   77.64    3.18
   0   8   1   77.53    2.45
   0   8  -1   80.38    3.17
   0   8  -1   79.30    3.05
   1  -8   1   12.28    1.16
   1  -8   1   14.08    1.57
  -1  -8  -1   11.29    1.26
   1  -8   1   13.29    1.35
  -1  -8  -1   12.31    1.39
  -1  -8  -1   12.08    1.28
  -1   8  -1   13.27    1.51
   1   8   1   13.10    1.28
   1   8   1   12.75    1.31
   1   8   1   12.96    1.29
   1   8   1   12.60    1.42
  -1   8  -1   13.94    1.38
  -1   8  -1   10.73    1.16
  -2  -8  -1    0.77    0.88
  -2  -8  -1   -0.37    0.79
  -2  -8  -1    0.23    0.84
   2  -8   1    1.50    1.17
   2  -8   1    0.03    0.74
   2  -8   1    1.95    0.78
  -2   8  -1    0.13    0.68
   2   8   1    0.47    0.67
   2   8   1    0.43    0.92
  -2   8  -1   -0.22    0.87
   2   8   1    0.90    0.86
   2   8   1    0.73    0.85
   3  -8   1   20.05    2.26
  -3  -8  -1   22.21    2.45
  -3  -8  -1   18.70    2.25
  -3  -8  -1   23.54    1.99
   3  -8   1   22.58    1.83
   3   8   1   19.42    2.36
   3   8   1   19.96    2.44
   3   8   1   24.19    2.05
  -3   8  -1   22.52    1.82
  -3   8  -1   20.87    2.59
  -3   8  -1   22.05    2.49
   4  -8   1    1.70    1.45
  -4  -8  -1    1.66    1.69
  -4  -8  -1    1.78    1.65
  -4  -8  -1    2.85    1.64
   4  -8   1    1.30    1.40
   4   8   1    1.67    1.57
   4   8   1    1.62    1.53
  -4   8  -1    2.39    1.17
  -4   8  -1    2.30    1.88
   4   8   1    1.44    1.20
   5  -8   1   19.53    2.37
   5  -8   1   23.02    3.41
   5  -8   1   17.61    2.40
  -5  -8  -1   21.34    3.38
  -5  -8  -1   26.07    3.24
  -5   8  -1   13.86    3.15
   5   8   1   20.81    3.36
   5   8   1   17.50    2.39
   5   8   1   21.42    3.10
  -5   8  -1   16.89    2.67
   6  -8   1    0.19    2.60
  -6  -8  -1   -2.42    3.14
   6   8   1    1.50    2.00
  -6   8  -1    2.36    3.41
   6   8   1   -3.21    3.00
  -7  -8  -1   -5.36    4.23
   7  -8   1    5.49    3.59
   7   8   1   12.95    4.31
  -7   8  -1    4.97    4.62
   7  -9  -1   -1.95    2.62
   7  -9  -1    3.93    3.22
  -7  -9   1    2.28    3.89
  -7  -9   1    5.45    3.79
   7  -9  -1   -1.92    3.71
   7   9  -1   -4.96    3.25
   7   9  -1    2.44    2.99
  -7   9   1   -2.18    3.31
  -7   9   1    3.25    3.93
  -6  -9   1   29.84    4.26
  -6  -9   1   33.48    4.92
   6  -9  -1   31.48    4.57
   6  -9  -1   25.85    3.55
  -6   9   1   32.46    4.73
   6   9  -1   24.43    3.97
   6   9  -1   34.79    3.65
  -6   9   1   30.90    4.16
  -5  -9   1    7.44    2.31
   5  -9  -1    6.25    2.20
  -5  -9   1    6.58    1.87
   5  -9  -1    8.06    1.98
   5   9  -1    6.19    1.84
  -5   9   1    8.63    1.91
  -5   9   1    3.11    2.16
   4  -9  -1    6.68    1.83
   4  -9  -1    7.38    1.70
  -4  -9   1   11.08    2.09
  -4  -9   1    7.03    1.71
   4  -9  -1    7.61    1.58
   4   9  -1    6.66    1.47
  -4   9   1    6.14    1.69
   4   9  -1    4.84    1.50
  -4   9   1    4.99    1.50
   3  -9  -1   13.26    1.90
   3  -9  -1   10.34    1.84
   3  -9  -1   10.50    1.69
  -3  -9   1   11.10    1.76
  -3  -9   1   13.67    2.00
   3  -9  -1   12.04    1.68
  -3  -9   1    9.71    1.76
   3   9  -1   10.88    1.83
  -3   9   1   11.38    1.73
  -3   9   1   10.84    1.89
   3   9  -1   13.40    1.56
   2  -9  -1    0.76    1.03
   2  -9  -1    0.55    1.07
   2  -9  -1    0.86    0.55
  -2  -9   1    1.90    0.91
   2  -9  -1    1.32    0.56
  -2  -9   1    1.27    0.57
  -2  -9   1   -0.17    0.99
   2  -9  -1    0.54    0.88
   2   9  -1    0.74    0.78
   2   9  -1    0.41    0.88
  -2   9   1    1.03    0.57
   2   9  -1    0.40    0.50
  -2   9   1   -0.53    0.82
  -2   9   1    1.21    1.01
   1  -9  -1   42.13    2.34
  -1  -9   1   38.80    2.24
  -1  -9   1   42.48    1.53
  -1  -9   1   39.93    2.28
   1  -9  -1   36.40    2.28
   1   9  -1   41.74    2.39
   1   9  -1   44.75    1.53
  -1   9   1   40.04    2.35
  -1   9   1   40.99    2.36
   1   9  -1   42.27    2.34
   0  -9   1  311.07    8.22
   0  -9   1  312.79    8.62
   0  -9   1  303.49    8.10
   0  -9  -1  306.02    8.72
   0  -9  -1  307.48    7.72
   0  -9   1  306.42    8.52
   0  -9  -1  315.89    8.73
   0   9   1  301.08    7.65
   0   9  -1  300.28    8.11
   0   9   1  304.32    8.61
   0   9  -1  307.07    8.70
   0   9  -1  292.82    8.40
   0   9   1  308.74    8.75
   1  -9   1   36.99    2.37
  -1  -9  -1   37.53    2.13
   1  -9   1   35.64    2.16
  -1  -9  -1   36.48    2.18
  -1  -9  -1   38.88    2.22
   1  -9   1   37.96    2.07
   1   9   1   35.68    2.10
   1   9   1   38.31    2.11
  -1   9  -1   37.01    2.37
   1   9   1   37.04    2.09
  -1   9  -1   38.35    2.14
   1   9   1   36.61    2.18
   2  -9   1   49.95    2.80
  -2  -9  -1   54.14    3.16
   2  -9   1   45.76    3.04
   2  -9   1   49.72    2.50
  -2  -9  -1   46.83    2.88
  -2  -9  -1   51.42    2.60
   2   9   1   50.27    3.04
  -2   9  -1   46.85    2.89
   2   9   1   51.93    2.59
   2   9   1   50.01    2.88
  -2   9  -1   50.63    2.50
   2   9   1   51.76    3.10
  -2   9  -1   44.48    3.29
   3  -9   1   68.30    3.92
  -3  -9  -1   77.51    4.20
  -3  -9  -1   77.39    3.66
   3  -9   1   75.55    3.35
  -3  -9  -1   70.81    4.21
   3   9   1   82.02    3.62
  -3   9  -1   75.99    3.38
  -3   9  -1   70.56    4.57
  -3   9  -1   67.85    4.10
   3   9   1   71.05    4.29
   3   9   1   77.84    4.16
   4  -9   1    3.56    1.54
  -4  -9  -1    1.30    1.66
  -4  -9  -1    0.82    1.69
   4  -9   1    2.40    1.49
  -4  -9  -1   -0.44    1.62
  -4   9  -1    1.22    1.24
   4   9   1    4.23    1.44
  -4   9  -1   -0.62    1.88
   4   9   1    2.12    1.44
   5  -9   1   39.89    3.83
   5  -9   1   35.61    3.27
  -5  -9  -1   40.41    3.82
  -5  -9  -1   27.71    4.58
   5  -9   1   31.31    2.65
   5   9   1   32.12    4.09
   5   9   1   32.38    3.56
  -5   9  -1   26.90    4.56
  -5   9  -1   36.74    2.99
   5   9   1   29.72    2.84
   6  -9   1    4.31    1.76
   6  -9   1    9.57    2.63
  -6  -9  -1    6.74    3.59
  -6   9  -1    8.27    3.68
   6   9   1   -0.46    2.12
   6   9   1    4.10    2.90
  -6   9  -1    2.49    2.23
  -7  -9  -1    3.87    4.45
   7  -9   1   -4.16    3.64
   7   9   1    7.77    3.93
  -7   9  -1    7.98    4.73
   7 -10  -1   -2.54    2.53
  -7 -10   1   -3.36    3.67
   7 -10  -1    3.68    3.29
  -7 -10   1    2.89    4.08
  -7  10   1   -5.06    3.34
  -7  10   1   -5.69    3.93
   7  10  -1    1.94    3.47
   7  10  -1    5.80    3.05
  -6 -10   1   45.96    4.64
   6 -10  -1   48.65    4.64
   6 -10  -1   40.74    3.95
   6 -10  -1   46.94    5.47
  -6 -10   1   47.87    8.14
   6  10  -1   48.31    8.17
  -6  10   1   44.82    4.50
   6  10  -1   49.71    4.68
  -6  10   1   38.73    5.18
   5 -10  -1    3.84    2.03
  -5 -10   1    7.90    2.33
   5 -10  -1    5.01    1.83
  -5 -10   1    3.30    1.86
  -5  10   1    4.75    2.35
   5  10  -1    8.21    2.24
   5  10  -1    9.67    2.03
   4 -10  -1   21.19    2.80
  -4 -10   1   22.71    2.63
  -4 -10   1   19.08    2.97
   4 -10  -1   17.85    2.81
   4 -10  -1   19.79    2.41
  -4  10   1   21.13    3.00
   4  10  -1   24.58    2.67
   4  10  -1   21.52    2.37
  -4  10   1   23.47    2.50
   3 -10  -1    2.71    1.34
  -3 -10   1    4.28    1.54
  -3 -10   1    6.05    1.36
   3 -10  -1    4.53    1.46
   3 -10  -1    5.32    1.16
   3 -10  -1    3.48    1.02
  -3 -10   1    3.84    1.07
  -3  10   1    3.48    1.21
   3  10  -1    4.70    1.01
   3  10  -1    6.12    1.32
  -3  10   1    4.27    1.27
   2 -10  -1   13.45    1.89
   2 -10  -1   11.34    2.65
   2 -10  -1   13.97    1.11
  -2 -10   1   12.80    1.81
  -2 -10   1   14.88    1.14
   2 -10  -1   12.16    1.09
   2 -10  -1   13.86    1.78
   2  10  -1   14.29    1.07
   2  10  -1   15.28    1.92
  -2  10   1   13.27    1.91
  -2  10   1   12.82    1.20
  -2  10   1   13.61    1.77
   2  10  -1   10.08    1.56
   1 -10  -1    2.09    0.73
  -1 -10   1    3.20    0.79
  -1 -10   1    2.33    0.52
   1 -10  -1    1.79    0.98
  -1 -10   1    2.92    0.89
  -1  10   1    2.05    0.77
   1  10  -1    2.29    0.82
  -1  10   1    2.07    0.90
   1  10  -1    2.36    0.56
   1  10  -1    2.25    0.86
   0 -10   1    1.68    0.75
   0 -10   1    2.79    0.82
   0 -10   1    3.36    0.69
   0 -10   1    2.78    0.64
   0 -10  -1    2.96    0.53
   0 -10  -1    1.46    0.69
   0 -10  -1    2.20    0.79
   0  10  -1    1.85    0.67
   0  10   1    1.85    0.84
   0  10   1    2.80    0.79
   0  10  -1    1.66    0.65
   0  10  -1    1.55    0.72
   0  10   1    2.09    0.56
  -1 -10  -1    2.30    0.76
   1 -10   1    2.35    0.81
   1 -10   1    2.69    0.97
   1 -10   1    2.68    0.86
  -1 -10  -1    1.17    0.85
  -1 -10  -1    2.44    0.75
  -1  10  -1    0.48    0.81
  -1  10  -1    3.26    0.81
   1  10   1    3.44    0.84
   1  10   1    3.11    0.86
  -1  10  -1    2.41    0.81
   1  10   1    2.48    0.88
   1  10   1    2.27    0.78
   2 -10   1  135.40    5.19
   2 -10   1  129.55    5.65
  -2 -10  -1  134.04    4.82
   2 -10   1  131.02    4.69
  -2 -10  -1  131.47    5.20
   2  10   1  133.86    5.32
   2  10   1  132.95    5.15
   2  10   1  134.84    4.95
  -2  10  -1  125.48    5.56
  -2  10  -1  129.69    5.06
  -2  10  -1  136.13    4.73
   3 -10   1    2.41    1.20
   3 -10   1    6.76    1.30
  -3 -10  -1    5.41    1.50
  -3 -10  -1    5.83    1.45
  -3 -10  -1    4.46    1.46
  -3  10  -1    7.23    1.40
   3  10   1    2.97    1.21
   3  10   1    6.66    1.30
  -3  10  -1    4.76    1.77
  -3  10  -1    4.10    1.66
   4 -10   1    7.38    1.66
  -4 -10  -1   10.71    2.14
  -4 -10  -1    9.24    2.05
   4 -10   1    5.95    1.77
  -4 -10  -1    9.20    2.02
  -4  10  -1    7.05    2.01
  -4  10  -1    9.27    1.65
   4  10   1    6.93    1.53
   4  10   1    7.37    1.86
   5 -10   1   20.06    3.11
  -5 -10  -1   18.18    3.04
   5 -10   1   16.13    2.93
   5  10   1   17.24    2.37
   5  10   1   19.94    3.27
   5  10   1   16.87    2.76
  -5  10  -1   14.87    2.90
  -5  10  -1   21.18    3.59
   6 -10   1   17.63    3.47
  -6 -10  -1   20.99    3.84
   6 -10   1   13.85    2.01
   6  10   1   16.08    3.72
  -6  10  -1   13.13    2.64
  -6  10  -1   16.20    3.54
   6  10   1    8.10    2.31
  -7 -10  -1   -3.17    4.68
   7 -10   1    0.84    3.61
  -7  10  -1    0.98    4.94
   7  10   1    3.05    3.99
   7 -11  -1   -0.11    3.29
  -7 -11   1    1.15    3.72
   7 -11  -1   -4.25    3.84
  -7 -11   1    3.06    3.89
   7 -11  -1    0.94    2.64
   7  11  -1    8.87    3.22
   7  11  -1    0.91    3.46
  -7  11   1   -5.06    3.36
  -7  11   1   -1.49    4.02
   6 -11  -1   22.47    3.56
   6 -11  -1   32.66    4.80
  -6 -11   1   18.24    6.85
  -6 -11   1   30.06    4.26
   6 -11  -1   29.49    4.55
  -6  11   1   25.77    3.58
  -6  11   1   28.53    4.27
   6  11  -1   28.08    4.04
   6  11  -1   28.14    6.34
  -5 -11   1    2.26    2.20
  -5 -11   1    2.86    2.00
   5 -11  -1    1.35    2.20
   5 -11  -1    5.20    1.87
   5  11  -1    3.18    1.99
  -5  11   1    2.18    2.18
  -5  11   1    1.90    1.99
   5  11  -1    4.53    1.91
  -4 -11   1    5.42    1.85
   4 -11  -1    4.97    1.42
  -4 -11   1    4.73    1.53
   4 -11  -1    4.61    1.70
   4  11  -1    4.36    1.50
   4  11  -1    5.98    1.81
  -4  11   1    3.84    1.60
  -4  11   1    3.53    1.72
   3 -11  -1   -0.84    1.42
  -3 -11   1    0.62    0.95
   3 -11  -1    0.79    0.89
  -3 -11   1    0.28    1.17
   3 -11  -1    0.24    1.00
   3 -11  -1    1.70    1.19
   3  11  -1   -0.51    1.12
  -3  11   1   -2.06    1.12
   3  11  -1    0.73    0.86
  -3  11   1   -0.44    1.20
   2 -11  -1   -0.47    1.14
  -2 -11   1    1.36    0.88
  -2 -11   1   -1.61    1.15
   2 -11  -1    0.54    0.61
   2 -11  -1    0.42    0.53
   2 -11  -1   -2.03    1.01
  -2 -11   1    0.24    0.57
   2 -11  -1   -1.24    0.78
   2  11  -1   -1.33    1.05
  -2  11   1    0.58    0.60
   2  11  -1    1.89    1.03
  -2  11   1    0.71    1.22
  -2  11   1   -1.07    1.06
   2  11  -1    1.38    0.59
  -1 -11   1   14.50    1.58
   1 -11  -1   14.61    1.66
   1 -11  -1   15.30    1.73
  -1 -11   1   16.24    1.09
  -1 -11   1   13.17    1.66
   1 -11  -1   15.82    0.78
   1  11  -1   15.06    1.65
  -1  11   1   16.00    0.76
  -1  11   1   13.21    1.64
  -1  11   1   12.72    1.53
   1  11  -1   14.23    1.59
   1  11  -1   15.44    1.10
   0 -11  -1    2.79    0.63
   0 -11  -1    3.85    0.96
   0 -11  -1    3.34    0.90
   0 -11   1    3.96    0.80
   0 -11   1    3.13    0.80
   0 -11   1    4.39    1.00
   0 -11   1    4.25    0.97
   0  11   1    2.99    0.81
   0  11  -1    2.35    0.76
   0  11   1    4.35    0.66
   0  11  -1    3.68    0.77
   0  11  -1    2.41    0.81
   0  11   1    2.78    0.93
   1 -11   1   33.97    2.19
   1 -11   1   34.52    2.32
  -1 -11  -1   34.25    2.13
  -1 -11  -1   34.85    2.35
   1 -11   1   35.01    2.18
   1 -11   1   35.89    2.33
  -1 -11  -1   36.20    2.26
  -1  11  -1   35.15    2.20
   1  11   1   34.62    2.23
   1  11   1   36.70    2.39
   1  11   1   36.92    2.17
  -1  11  -1   33.71    2.24
   2 -11   1  113.80    4.37
   2 -11   1  112.42    4.66
  -2 -11  -1  110.39    4.40
  -2 -11  -1  119.23    4.84
  -2 -11  -1   96.84    4.83
   2 -11   1  119.79    5.32
  -2  11  -1  119.24    4.76
   2  11   1  114.61    4.78
   2  11   1  115.63    4.61
  -2  11  -1  110.87    5.21
   2  11   1   99.08    5.39
  -2  11  -1  110.22    4.38
   2  11   1  116.08    4.90
  -3 -11  -1    1.39    1.29
   3 -11   1    2.48    1.13
  -3 -11  -1    4.53    1.54
  -3 -11  -1    0.91    1.32
   3 -11   1    4.02    1.31
   3  11   1    0.78    1.21
  -3  11  -1    2.72    1.21
   3  11   1    3.59    1.55
   3  11   1    4.13    1.28
  -3  11  -1    2.64    1.45
  -3  11  -1    1.25    1.64
   4 -11   1    5.08    1.63
  -4 -11  -1    3.04    1.81
   4 -11   1    4.26    1.78
  -4 -11  -1    5.74    1.92
  -4 -11  -1    2.54    1.84
   4  11   1    3.13    1.65
  -4  11  -1    5.69    1.54
   4  11   1    3.25    1.50
  -4  11  -1    7.58    2.29
  -5 -11  -1   -1.42    2.42
   5 -11   1   -0.61    2.18
   5 -11   1   -0.35    1.95
  -5 -11  -1    4.59    2.47
  -5  11  -1    3.26    1.80
   5  11   1    2.04    2.36
  -5  11  -1    3.56    2.81
  -6 -11  -1   14.57    3.48
   6 -11   1    6.18    2.90
   6 -11   1    5.44    1.90
  -6  11  -1   10.03    3.90
   6  11   1    4.41    2.90
   6  11   1    4.44    2.23
  -6  11  -1    2.37    3.18
   7 -11   1   -2.68    4.05
   7 -11   1   -0.26    3.53
   7  11   1    0.19    4.12
  -7 -12   1   -3.69    3.68
   7 -12  -1   -1.12    3.16
  -7 -12   1    3.39    4.21
   7 -12  -1    0.47    2.78
   7 -12  -1   -3.60    4.14
   7  12  -1   -0.02    3.74
  -7  12   1    3.45    4.01
   7  12  -1    6.66    3.41
  -6 -12   1   28.95    3.66
  -6 -12   1   23.49    4.34
   6 -12  -1   26.41    4.33
   6 -12  -1   25.94    3.52
   6 -12  -1   25.28    4.20
   6  12  -1   27.78    4.86
  -6  12   1   30.13    4.25
  -6  12   1   26.25    3.98
   6  12  -1   26.20    4.17
  -5 -12   1   11.50    2.67
   5 -12  -1    9.86    2.15
   5 -12  -1    4.19    2.18
  -5 -12   1    9.25    2.14
  -5  12   1    5.18    2.31
  -5  12   1    8.51    2.61
   5  12  -1   10.19    2.25
   5  12  -1    7.95    2.18
  -4 -12   1   30.25    2.91
   4 -12  -1   31.64    3.28
   4 -12  -1   19.85    2.61
  -4 -12   1   24.22    3.15
   4 -12  -1   27.64    2.90
   4  12  -1   32.31    2.84
  -4  12   1   28.36    2.90
  -4  12   1   21.01    2.90
   4  12  -1   28.67    2.72
  -3 -12   1   14.18    2.04
  -3 -12   1   13.38    1.76
   3 -12  -1   16.29    1.75
   3 -12  -1   11.13    1.62
   3 -12  -1   11.36    2.12
  -3  12   1   11.41    2.15
   3  12  -1   12.65    2.07
  -3  12   1   14.74    1.83
  -3  12   1   17.23    2.15
   3  12  -1   11.60    1.52
   2 -12  -1   10.15    1.62
   2 -12  -1   14.96    2.14
   2 -12  -1   10.10    1.13
  -2 -12   1   11.20    1.17
   2 -12  -1   13.70    1.84
  -2 -12   1   10.69    1.61
   2 -12  -1   12.51    1.08
  -2 -12   1   12.45    1.85
   2  12  -1   10.32    1.18
  -2  12   1   10.78    1.73
   2  12  -1   14.63    1.70
   2  12  -1   10.46    1.80
  -2  12   1    8.50    1.62
  -2  12   1   12.13    1.20
  -1 -12   1   -0.49    0.95
   1 -12  -1    0.40    0.36
   1 -12  -1   -0.85    0.77
   1 -12  -1    0.06    0.98
  -1 -12   1    0.17    0.54
  -1 -12   1    0.11    0.72
   1  12  -1    0.16    0.53
  -1  12   1    0.42    0.85
   1  12  -1    0.76    0.87
   1  12  -1    0.77    0.83
  -1  12   1    0.56    0.94
  -1  12   1    0.44    0.38
   0 -12   1   86.32    3.62
   0 -12   1   89.94    3.40
   0 -12  -1   87.98    3.00
   0 -12   1   88.62    3.46
   0 -12  -1   93.43    4.01
   0 -12  -1   92.54    3.93
   0 -12   1   88.25    3.74
   0  12   1   89.03    2.97
   0  12   1   81.03    3.85
   0  12   1   89.49    3.83
   0  12  -1   82.06    3.50
   0  12  -1   83.67    3.81
  -1 -12  -1   38.97    2.51
   1 -12   1   38.64    2.38
   1 -12   1   39.15    2.57
   1 -12   1   38.59    2.39
  -1 -12  -1   39.30    2.25
  -1 -12  -1   40.12    2.57
   1 -12   1   38.20    2.44
  -1  12  -1   38.39    2.36
   1  12   1   40.87    2.33
  -1  12  -1   36.75    2.31
  -1  12  -1   36.46    2.48
   1  12   1   39.80    2.50
   1  12   1   35.82    2.45
  -2 -12  -1   10.10    1.73
  -2 -12  -1    9.80    1.71
   2 -12   1   10.51    1.49
   2 -12   1    8.84    1.48
  -2 -12  -1    8.19    1.36
   2 -12   1    7.27    1.65
  -2  12  -1    9.15    1.55
  -2  12  -1    9.05    1.77
   2  12   1    8.79    1.56
   2  12   1   10.90    1.87
   2  12   1   10.11    1.62
  -2  12  -1    9.85    1.55
   2  12   1   12.00    1.76
  -3 -12  -1    5.50    1.54
  -3 -12  -1    6.14    1.55
   3 -12   1    6.56    1.50
  -3 -12  -1    7.91    1.70
   3 -12   1    6.57    1.40
   3  12   1    5.42    1.25
   3  12   1    4.83    1.51
  -3  12  -1    5.99    1.65
   3  12   1    5.07    1.55
  -3  12  -1    5.15    1.43
  -4 -12  -1    1.86    1.93
  -4 -12  -1   -3.39    1.71
  -4 -12  -1    1.33    1.85
   4 -12   1   -0.02    1.58
   4 -12   1    2.37    1.71
  -4  12  -1    1.24    2.17
   4  12   1    0.98    1.74
  -4  12  -1    1.65    1.88
   4  12   1   -0.96    1.33
   5 -12   1    1.21    2.37
  -5 -12  -1   -2.57    2.53
   5 -12   1   -0.24    2.22
  -5 -12  -1    2.83    2.57
   5  12   1    1.88    1.68
   5  12   1   -3.22    2.14
  -5  12  -1    1.28    2.93
   6 -12   1    3.48    2.81
   6 -12   1   -2.98    1.83
  -6 -12  -1    2.11    3.48
   6  12   1   -1.55    3.06
  -6  12  -1    0.02    3.29
  -6  12  -1    0.99    3.67
   6  12   1    0.92    2.19
   7 -13  -1    4.59    3.30
   7 -13  -1    6.90    4.41
  -7 -13   1    9.62    4.46
   7 -13  -1   -6.10    2.93
   7  13  -1    6.57    3.52
   7  13  -1   -6.41    3.80
  -7  13   1    2.81    3.91
  -7  13   1    0.54    3.82
  -6 -13   1   -0.03    2.64
   6 -13  -1    3.45    2.42
  -6 -13   1   -1.28    2.97
   6  13  -1   -1.24    2.73
  -6  13   1    2.48    5.47
   6  13  -1    4.31    2.75
  -6  13   1    3.93    2.83
  -5 -13   1    1.51    2.45
   5 -13  -1   -3.97    2.10
   5 -13  -1    0.24    1.75
  -5 -13   1    2.34    1.90
  -5  13   1    0.73    2.31
   5  13  -1    2.43    2.15
   5  13  -1    1.03    1.95
  -5  13   1    2.09    2.40
   4 -13  -1   -0.09    1.75
   4 -13  -1   -2.12    1.63
   4 -13  -1    0.79    1.31
  -4 -13   1   -0.22    1.71
  -4 -13   1    1.57    1.57
   4  13  -1    1.23    1.49
  -4  13   1   -1.82    1.66
   4  13  -1   -1.53    1.54
  -4  13   1    0.19    1.64
   3 -13  -1   -0.46    1.10
  -3 -13   1    1.04    1.18
   3 -13  -1    2.17    0.99
  -3 -13   1   -0.37    0.97
   3 -13  -1   -0.72    1.01
   3  13  -1    0.71    0.89
   3  13  -1   -1.05    1.20
  -3  13   1   -1.25    1.05
  -3  13   1   -0.20    1.32
  -3  13   1   -1.81    1.40
  -2 -13   1    1.57    0.69
   2 -13  -1    1.39    1.30
   2 -13  -1    0.94    1.05
  -2 -13   1    2.20    1.37
   2 -13  -1    4.25    2.30
  -2 -13   1    0.77    1.04
   2 -13  -1    1.90    0.61
   2 -13  -1    0.65    0.66
  -2  13   1   -0.43    1.06
  -2  13   1    1.81    0.70
  -2  13   1    0.50    1.18
   2  13  -1    1.88    1.23
   2  13  -1    1.11    0.91
   2  13  -1    1.28    0.70
  -1 -13   1  167.69    5.92
   1 -13  -1  165.61    6.06
   1 -13  -1  176.16    7.02
  -1 -13   1  166.91    4.94
  -1 -13   1  171.54    4.97
  -1 -13   1  164.30    6.07
   1 -13  -1  164.49    4.39
   1  13  -1  167.98    4.92
   1  13  -1  178.12    6.10
   1  13  -1  149.38    6.70
  -1  13   1  167.03    4.50
  -1  13   1  153.48    5.88
   0 -13   1    1.83    0.81
   0 -13  -1    1.72    0.78
   0 -13   1    1.59    0.79
   0 -13   1    1.31    0.83
   0 -13  -1    1.44    0.62
   0 -13   1   -0.47    0.96
   0 -13  -1    1.45    1.06
   0  13   1    0.17    0.90
   0  13   1    1.65    0.92
   0  13   1    1.87    0.65
   0  13  -1    0.45    0.81
  -1 -13  -1   10.48    1.62
  -1 -13  -1   11.30    1.63
   1 -13   1   12.39    1.53
   1 -13   1   10.45    1.58
  -1 -13  -1    9.92    1.44
   1 -13   1   11.94    1.71
   1 -13   1   10.55    1.62
  -1  13  -1   11.16    1.57
   1  13   1   10.56    1.50
   1  13   1   14.56    1.67
  -1  13  -1   13.65    1.70
   1  13   1   11.87    1.78
  -1  13  -1   12.54    1.66
  -2 -13  -1   -0.93    0.94
  -2 -13  -1   -1.58    1.08
  -2 -13  -1    0.00    1.03
   2 -13   1    0.28    0.91
   2 -13   1   -0.16    0.94
   2 -13   1   -1.96    1.12
  -2  13  -1   -0.28    1.07
  -2  13  -1    0.22    1.20
   2  13   1    1.51    1.09
   2  13   1   -0.50    1.18
  -2  13  -1    1.45    1.05
   2  13   1   -0.63    1.26
  -3 -13  -1   -0.87    1.38
   3 -13   1    1.21    1.48
  -3 -13  -1   -0.23    1.35
  -3 -13  -1    0.59    1.48
   3 -13   1    1.08    1.24
  -3  13  -1    1.50    1.38
   3  13   1    1.28    1.36
  -3  13  -1    2.51    1.64
   3  13   1    1.03    1.23
   3  13   1    0.72    1.75
  -4 -13  -1    2.48    1.85
   4 -13   1    3.12    1.87
  -4 -13  -1    0.22    1.85
   4 -13   1    0.69    1.61
  -4  13  -1   -1.66    1.42
   4  13   1   -1.05    1.60
  -4  13  -1    4.66    2.17
   4  13   1    0.25    1.51
  -5 -13  -1   12.96    3.01
   5 -13   1    6.10    2.53
  -5 -13  -1    5.48    2.81
   5 -13   1   18.53    3.15
  -5  13  -1    7.49    2.07
   5  13   1   10.50    2.17
  -5  13  -1   12.75    3.02
   5  13   1   12.48    2.97
  -6 -13  -1    4.52    3.72
   6 -13   1    0.17    3.05
   6 -13   1    1.47    1.94
   6 -13   1   -2.69    2.89
   6  13   1    1.61    3.19
   6  13   1    3.26    2.31
  -6  13  -1   -6.25    3.82
  -7 -14   1    4.86    4.51
   7 -14  -1    0.77    3.18
   7 -14  -1   -2.01    4.23
   7 -14  -1   -5.11    2.94
   7  14  -1    5.75    3.49
  -7  14   1   -4.96    3.87
  -7  14   1   -1.06    3.87
   7  14  -1    0.82    4.22
   6 -14  -1    5.69    3.19
  -6 -14   1    4.82    3.07
   6 -14  -1   10.08    2.66
   6  14  -1    1.96    3.05
  -6  14   1    7.28    3.44
  -6  14   1   10.08    3.19
   5 -14  -1    9.79    1.96
  -5 -14   1   10.59    2.28
   5 -14  -1    9.93    2.81
  -5 -14   1    9.61    2.47
   5  14  -1    7.86    2.12
   5  14  -1    6.71    2.50
   5  14  -1   11.29    2.94
  -5  14   1    8.64    2.50
  -5  14   1    9.88    2.39
   4 -14  -1   23.92    2.95
   4 -14  -1   21.61    2.55
  -4 -14   1   31.32    3.08
  -4 -14   1   27.18    3.50
   4 -14  -1   26.64    2.72
  -4  14   1   28.30    3.22
   4  14  -1   30.19    3.09
   4  14  -1   23.77    2.61
  -4  14   1   25.62    3.46
  -3 -14   1   48.92    2.76
   3 -14  -1   49.39    3.59
   3 -14  -1   48.47    2.67
  -3 -14   1   45.32    3.50
   3 -14  -1   49.02    2.73
   3  14  -1   52.22    3.47
  -3  14   1   46.51    3.24
   3  14  -1   49.06    2.54
  -3  14   1   48.15    2.80
   2 -14  -1    1.73    1.43
  -2 -14   1    3.23    0.78
   2 -14  -1    3.21    0.66
   2 -14  -1    2.70    1.04
  -2 -14   1    2.31    1.06
   2  14  -1    3.30    0.80
  -2  14   1    2.84    1.19
   2  14  -1    3.90    1.75
   2  14  -1    2.18    1.00
  -2  14   1    4.05    0.82
   1 -14  -1   38.69    2.89
  -1 -14   1   38.42    2.51
   1 -14  -1   34.51    2.60
  -1 -14   1   38.59    1.98
   1 -14  -1   37.85    1.56
  -1 -14   1   39.81    1.98
  -1 -14   1   32.03    2.68
   1 -14  -1   35.10    2.66
   1  14  -1   33.72    2.65
  -1  14   1   37.56    2.01
   1  14  -1   36.89    1.90
  -1  14   1   32.77    2.56
  -1  14   1   34.26    2.47
   1  14  -1   36.43    2.55
   0 -14  -1   34.91    2.70
   0 -14   1   35.28    2.36
   0 -14  -1   35.44    2.50
   0 -14  -1   34.78    1.85
   0 -14   1   34.62    2.29
   0 -14   1   36.25    2.47
   0 -14   1   35.19    2.16
   0  14   1   34.54    1.88
   0  14   1   28.06    2.44
   0  14   1   37.83    2.48
   0  14  -1   35.92    2.38
   1 -14   1    9.49    1.54
  -1 -14  -1    7.37    1.28
   1 -14   1    7.22    1.39
   1 -14   1    6.77    1.32
  -1 -14  -1    7.96    1.48
  -1 -14  -1    6.55    1.18
   1 -14   1    7.91    1.38
  -1  14  -1    8.19    1.39
   1  14   1    7.92    1.40
  -1  14  -1    9.79    1.57
   1  14   1    8.80    1.38
   1  14   1    6.19    1.19
  -1  14  -1    7.61    1.25
  -2 -14  -1   29.72    2.51
   2 -14   1   29.91    2.46
   2 -14   1   28.61    2.48
   2 -14   1   33.32    2.66
  -2 -14  -1   31.32    2.51
   2  14   1   32.55    2.51
   2  14   1   29.74    2.50
  -2  14  -1   28.91    2.61
   2  14   1   30.88    2.58
  -2  14  -1   28.07    2.53
  -2  14  -1   24.49    2.44
   2  14   1   30.45    2.63
  -3 -14  -1    6.93    1.58
   3 -14   1   10.59    1.83
   3 -14   1    6.18    1.79
   3 -14   1    6.22    1.35
  -3 -14  -1    8.37    1.87
  -3 -14  -1    4.90    1.73
   3  14   1    5.55    1.86
   3  14   1    8.83    1.62
  -3  14  -1    7.50    1.57
  -3  14  -1    6.82    2.09
  -4 -14  -1    2.00    1.98
   4 -14   1    1.39    1.72
   4 -14   1    2.71    2.10
   4 -14   1    1.47    1.61
  -4 -14  -1   -0.50    1.78
  -4  14  -1   -2.37    1.53
  -4  14  -1    0.01    2.08
   4  14   1    1.93    1.52
   4  14   1    0.17    1.90
  -5 -14  -1    5.58    2.65
   5 -14   1   13.58    3.07
   5 -14   1   10.61    2.68
  -5 -14  -1   10.95    2.93
  -5  14  -1    9.02    2.21
   5  14   1    7.46    2.72
   5  14   1   11.73    2.24
  -5  14  -1    6.94    3.00
  -6 -14  -1   10.66    4.06
   6 -14   1    8.06    2.16
   6 -14   1   10.93    3.96
   6 -14   1   12.14    3.47
   6  14   1   12.48    3.80
   6  14   1   15.37    2.72
  -6  14  -1   16.74    3.61
   7 -15  -1   -1.23    3.07
   7 -15  -1    0.65    4.18
   7 -15  -1   -1.66    3.38
   7  15  -1   -2.73    4.14
  -7  15   1    1.23    4.32
   7  15  -1    0.57    3.83
  -7  15   1   -1.33    4.32
   6 -15  -1    1.10    2.55
  -6 -15   1   -3.45    2.69
   6 -15  -1    0.41    2.79
  -6 -15   1    2.43    3.57
   6  15  -1    2.38    2.93
  -6  15   1    0.37    3.47
  -6  15   1    0.30    3.05
   6  15  -1    3.02    2.92
   5 -15  -1   14.35    2.51
  -5 -15   1   13.61    2.50
  -5 -15   1   17.43    3.00
   5 -15  -1   12.98    2.63
   5  15  -1   23.50    3.57
   5  15  -1   16.63    2.69
  -5  15   1   13.82    3.07
  -5  15   1   11.45    2.48
   4 -15  -1   13.13    2.04
   4 -15  -1    9.88    1.90
  -4 -15   1   12.08    2.29
  -4 -15   1   12.04    1.98
   4 -15  -1   12.80    2.56
  -4  15   1   12.07    2.12
   4  15  -1   13.48    2.27
   4  15  -1    9.55    1.87
  -4  15   1    8.80    2.20
   3 -15  -1   40.15    2.44
  -3 -15   1   41.80    2.49
   3 -15  -1   41.85    3.58
  -3 -15   1   34.51    3.18
   3 -15  -1   41.82    2.56
   3  15  -1   39.22    3.01
  -3  15   1   37.33    3.09
   3  15  -1   36.65    2.40
  -3  15   1   39.86    2.55
  -2 -15   1   -0.17    1.07
  -2 -15   1    0.59    0.71
   2 -15  -1   -0.86    1.13
   2  15  -1    0.14    1.19
   2  15  -1   -0.12    0.77
  -2  15   1   -1.39    1.20
  -2  15   1   -0.57    0.75
   1 -15  -1  111.08    4.85
  -1 -15   1  111.04    3.83
   1 -15  -1  107.92    3.25
  -1 -15   1  116.51    3.91
   1 -15  -1   98.25    4.65
  -1 -15   1  101.42    4.61
   1 -15  -1  107.36    4.85
  -1  15   1  108.21    3.24
   1  15  -1  108.64    3.74
  -1  15   1   98.75    4.72
   1  15  -1  113.39    4.65
  -1  15   1  102.87    4.61
   1  15  -1   99.76    4.78
   0 -15   1   -0.03    1.16
   0 -15  -1   -0.63    1.13
   0 -15   1    1.11    0.96
   0 -15  -1    1.68    1.14
   0 -15  -1    0.91    0.73
   0 -15   1    0.89    0.92
   0 -15   1    0.63    0.80
   0  15   1    0.89    0.80
   0  15   1    0.18    1.01
   0  15  -1    0.81    1.05
   0  15   1    0.34    0.91
   0  15  -1    2.75    1.06
  -1 -15  -1   20.90    2.00
   1 -15   1   20.47    1.96
  -1 -15  -1   23.49    2.02
   1 -15   1   22.79    2.30
   1 -15   1   18.12    2.33
  -1 -15  -1   22.20    2.25
  -1  15  -1   20.49    2.01
   1  15   1   18.15    2.01
   1  15   1   24.01    2.30
  -1  15  -1   18.85    1.89
   1  15   1   21.44    2.02
  -2 -15  -1    1.82    1.02
  -2 -15  -1   -1.16    1.35
   2 -15   1    2.83    1.42
  -2 -15  -1    4.73    1.20
   2 -15   1    2.48    1.10
  -2  15  -1    3.62    1.29
   2  15   1    1.87    1.21
   2  15   1    2.69    1.11
   2  15   1    2.66    1.41
   2  15   1    2.65    1.47
  -2  15  -1    5.05    1.39
  -2  15  -1    3.64    1.18
   3 -15   1    4.45    1.82
   3 -15   1    7.00    1.51
   3 -15   1    3.50    1.62
  -3 -15  -1    4.30    1.72
  -3 -15  -1    4.48    1.58
  -3  15  -1    3.47    1.54
  -3  15  -1    6.97    1.52
   3  15   1    4.94    1.56
   3  15   1    7.97    1.79
  -4 -15  -1   -1.56    1.92
  -4 -15  -1   -0.56    1.93
   4 -15   1   -0.35    1.94
   4 -15   1    4.05    3.15
   4 -15   1    1.67    1.68
  -4  15  -1    2.04    1.62
  -4  15  -1   -0.25    1.96
   4  15   1   -0.58    1.57
   4  15   1   -1.24    1.87
  -5 -15  -1    3.50    2.82
   5 -15   1    2.27    2.53
   5 -15   1    1.32    2.33
  -5 -15  -1   -0.11    2.62
   5  15   1    2.92    2.01
  -5  15  -1    3.99    2.53
   5  15   1   -2.84    2.37
  -5  15  -1   -1.18    2.00
  -6 -15  -1   -2.03    3.60
   6 -15   1    2.75    3.08
   6 -15   1   -3.48    2.83
  -6  15  -1   -0.70    3.81
   6  15   1    2.72    3.54
   6  15   1    3.85    2.62
  -6 -16   1   -5.77    3.50
   6 -16  -1    1.28    2.66
  -6 -16   1    0.90    2.63
   6 -16  -1    1.35    2.72
   6  16  -1    2.05    3.00
  -6  16   1   -0.74    3.62
  -6  16   1   -1.38    3.15
   6  16  -1    8.07    3.35
  -5 -16   1   -0.83    2.18
  -5 -16   1    3.42    2.60
   5 -16  -1   -2.17    1.92
   5 -16  -1   -1.89    2.03
  -5  16   1   -0.33    2.53
   5  16  -1    1.04    2.22
  -5  16   1    0.58    2.72
   4 -16  -1   27.07    3.27
  -4 -16   1   30.07    3.07
  -4 -16   1   29.36    3.69
   4 -16  -1   23.14    2.85
   4  16  -1   27.80    3.00
  -4  16   1   29.80    3.37
   4  16  -1   30.98    3.41
  -4  16   1   23.28    3.74
   3 -16  -1    3.96    1.00
   3 -16  -1    3.10    1.29
  -3 -16   1    1.22    1.49
   3 -16  -1    0.89    1.34
  -3 -16   1    1.59    1.08
  -3  16   1    2.98    1.28
  -3  16   1    0.33    1.67
   3  16  -1    1.68    1.29
   3  16  -1    1.75    1.04
   2 -16  -1   13.07    1.29
  -2 -16   1   14.68    1.49
  -2 -16   1   12.11    1.97
   2 -16  -1   14.84    2.00
  -2  16   1   14.34    1.45
  -2  16   1   13.35    2.26
   2  16  -1   12.39    2.09
   2  16  -1   17.40    1.60
  -1 -16   1    5.52    1.32
   1 -16  -1    5.14    1.38
  -1 -16   1    5.00    1.04
  -1 -16   1    4.99    1.04
   1 -16  -1    4.88    0.74
   1 -16  -1    4.44    1.12
  -1  16   1    5.25    0.77
   1  16  -1    4.97    1.31
   1  16  -1    3.90    0.90
  -1  16   1    3.23    1.32
  -1  16   1    6.25    1.39
   1  16  -1    3.07    1.33
   0 -16   1   15.74    1.78
   0 -16   1   16.00    2.12
   0 -16  -1   18.54    1.52
   0 -16   1   16.15    1.79
   0 -16   1   16.26    1.94
   0 -16  -1   17.38    2.55
   0 -16  -1   14.86    1.96
   0  16  -1   16.97    2.09
   0  16   1   19.38    1.65
   0  16  -1   16.62    2.05
   0  16   1   18.29    2.09
   0  16   1   11.62    1.73
   1 -16   1    1.42    1.37
  -1 -16  -1    0.89    0.92
   1 -16   1    0.87    1.34
  -1 -16  -1   -0.78    1.13
   1 -16   1    1.31    0.90
   1 -16   1    1.07    0.92
   1  16   1   -2.32    1.19
  -1  16  -1    1.84    1.09
  -1  16  -1    1.92    1.07
   1  16   1    0.45    0.97
   1  16   1    2.05    1.07
  -1  16  -1   -1.03    0.97
   2 -16   1    1.21    1.54
  -2 -16  -1    2.17    1.18
   2 -16   1    1.89    1.04
   2 -16   1    3.08    1.33
  -2 -16  -1    2.05    1.12
   2  16   1   -0.58    1.39
  -2  16  -1    2.77    1.22
  -2  16  -1    1.81    1.27
  -2  16  -1    3.65    1.36
   2  16   1    1.34    1.12
   2  16   1    1.82    1.27
   3 -16   1    0.14    1.50
  -3 -16  -1   -0.27    1.45
  -3 -16  -1    0.11    1.61
   3 -16   1   -0.12    1.85
   3 -16   1    0.23    1.20
  -3  16  -1    0.45    1.35
  -3  16  -1   -1.05    1.55
   3  16   1    2.52    1.43
   3  16   1    0.84    1.47
   4 -16   1    1.56    1.72
   4 -16   1    0.56    1.67
  -4 -16  -1    1.38    2.02
  -4 -16  -1   -1.40    1.95
  -4  16  -1    3.15    2.46
   4  16   1    0.47    1.99
  -4  16  -1    0.43    1.83
   4  16   1    0.05    1.75
  -5 -16  -1    1.86    2.71
  -5 -16  -1    2.06    2.73
   5 -16   1    1.78    2.29
   5 -16   1    0.85    2.26
  -5  16  -1   -0.57    2.25
   5  16   1    1.20    2.05
   5  16   1   -2.63    2.54
  -5  16  -1    2.38    2.70
  -6 -16  -1   -4.60    3.74
   6 -16   1    5.99    3.58
   6 -16   1    0.68    3.23
   6  16   1   -1.29    2.63
  -6  16  -1   -0.22    3.35
   6  16   1    0.12    3.61
   6 -17  -1   -1.06    2.77
   6 -17  -1    2.14    3.39
  -6 -17   1   -1.70    3.71
  -6 -17   1    1.88    2.89
   6  17  -1    5.49    3.06
  -6  17   1    0.60    3.35
   6  17  -1   10.78    3.41
  -6  17   1    3.21    3.87
   5 -17  -1    3.09    2.19
  -5 -17   1    2.48    2.62
   5 -17  -1   -0.40    2.56
  -5 -17   1    6.57    2.33
  -5  17   1    1.57    2.51
  -5  17   1    0.69    2.51
   5  17  -1    1.26    2.32
  -4 -17   1   54.28    3.55
   4 -17  -1   49.42    4.55
  -4 -17   1   45.33    4.37
   4 -17  -1   37.17    4.20
   4 -17  -1   41.18    3.37
   4  17  -1   47.75    3.99
   4  17  -1   45.71    3.15
  -4  17   1   41.22    3.98
   3 -17  -1   14.57    1.71
  -3 -17   1   14.52    2.39
   3 -17  -1   15.09    1.99
   3 -17  -1   13.81    2.45
  -3 -17   1   11.93    1.62
  -3  17   1   12.38    2.31
   3  17  -1   12.03    1.98
   3  17  -1   11.06    1.94
  -3  17   1   16.24    2.00
   2 -17  -1   36.61    3.13
  -2 -17   1   30.67    2.88
  -2 -17   1   38.21    2.16
   2 -17  -1   35.73    1.83
   2  17  -1   38.61    2.25
  -2  17   1   35.77    3.02
  -2  17   1   34.94    1.94
   2  17  -1   38.07    3.11
  -1 -17   1    1.52    0.93
  -1 -17   1    0.59    0.96
   1 -17  -1    1.23    1.08
  -1 -17   1    0.11    0.98
   1 -17  -1    0.92    0.67
   1  17  -1   -0.09    1.31
   1  17  -1   -0.11    0.88
   1  17  -1    1.99    1.28
  -1  17   1    0.71    1.18
  -1  17   1    1.36    0.67
   0 -17  -1   28.78    2.44
   0 -17   1   37.53    2.45
   0 -17   1   36.56    2.63
   0 -17  -1   34.08    2.04
   0 -17   1   36.55    2.63
   0  17   1   29.76    2.48
   0  17  -1   33.18    2.73
   0  17  -1   36.42    2.68
   0  17   1   33.70    2.12
   0  17   1   34.98    2.77
  -1 -17  -1    5.00    1.20
   1 -17   1    7.23    1.43
   1 -17   1    8.33    1.64
   1 -17   1    5.97    1.24
  -1 -17  -1    9.11    1.55
   1  17   1    5.06    1.38
   1  17   1    6.32    1.39
  -1  17  -1    6.50    1.37
  -1  17  -1    8.12    1.33
   1  17   1    6.68    1.35
  -1  17  -1    5.46    1.34
   2 -17   1   -1.57    1.01
  -2 -17  -1    0.74    1.23
   2 -17   1   -0.50    1.27
  -2 -17  -1   -0.40    1.13
   2  17   1   -1.16    1.26
   2  17   1   -2.82    1.48
  -2  17  -1   -0.20    1.20
  -2  17  -1    0.54    1.35
  -2  17  -1    0.24    1.39
   3 -17   1   -0.50    1.26
  -3 -17  -1   -1.45    1.73
   3 -17   1    1.80    1.41
  -3 -17  -1   -2.70    1.40
  -3  17  -1    1.86    1.61
   3  17   1    0.61    1.56
   3  17   1    0.98    1.65
  -3  17  -1   -0.99    1.83
  -4 -17  -1   -1.42    2.15
  -4 -17  -1   -1.14    1.86
   4 -17   1    1.90    1.84
   4 -17   1    0.06    1.76
   4  17   1   -0.13    1.71
  -4  17  -1    1.06    1.83
  -4  17  -1   -3.58    2.32
   4  17   1    0.28    2.02
   5 -17   1    4.85    2.60
  -5 -17  -1    2.88    2.98
  -5 -17  -1    6.91    3.03
   5  17   1    1.97    2.74
   5  17   1    4.44    2.25
  -5  17  -1    0.37    2.37
  -6 -17  -1   -4.48    3.95
   6 -17   1   -0.47    3.19
   6 -17   1   -1.19    3.05
   6  17   1    0.38    2.81
  -6  17  -1    4.30    4.10
   6  17   1    4.75    3.93
   6 -18  -1    2.44    2.93
  -6 -18   1    0.64    3.25
   6 -18  -1    5.97    3.68
  -6 -18   1   -2.35    3.68
   6  18  -1    4.33    3.14
  -6  18   1   -0.05    3.59
   6  18  -1    8.66    3.55
  -6  18   1    1.35    3.62
   5 -18  -1    0.06    2.71
  -5 -18   1    1.82    2.81
   5 -18  -1   -0.29    1.95
  -5 -18   1    1.28    2.22
  -5  18   1   -2.41    2.84
   5  18  -1   -1.18    2.51
  -4 -18   1   25.25    3.67
   4 -18  -1   18.32    3.13
  -4 -18   1   19.04    3.00
   4 -18  -1   18.73    2.44
   4  18  -1   21.12    3.26
   4  18  -1   19.52    2.75
  -4  18   1   21.14    3.16
  -3 -18   1   25.35    2.35
   3 -18  -1   23.25    2.29
   3 -18  -1   23.90    1.96
   3 -18  -1   29.24    2.98
  -3 -18   1   20.42    3.10
   3  18  -1   23.41    2.23
  -3  18   1   30.14    2.41
  -3  18   1   22.86    2.90
   3  18  -1   23.77    2.91
  -2 -18   1    0.44    0.86
  -2 -18   1    1.41    1.27
   2 -18  -1    0.94    1.42
   2 -18  -1   -0.30    0.74
  -2  18   1   -0.94    1.30
   2  18  -1   -0.63    0.98
  -2  18   1   -1.07    0.82
   2  18  -1   -2.29    1.22
  -1 -18   1    2.21    1.06
  -1 -18   1    2.74    0.98
   1 -18  -1    2.00    1.24
   1 -18  -1    3.22    0.73
  -1 -18   1    3.21    1.16
  -1  18   1    3.70    0.82
   1  18  -1    3.38    1.17
  -1  18   1    2.48    1.17
   1  18  -1    2.70    1.43
   1  18  -1    4.37    1.40
   0 -18  -1   81.66    4.32
   0 -18  -1   88.05    3.47
   0 -18   1   88.19    4.09
   0 -18   1   91.50    4.00
   0 -18   1   84.53    4.75
   0  18   1   96.92    3.61
   0  18   1   79.47    4.23
   0  18   1   77.69    4.38
   0  18  -1   89.38    4.16
   0  18  -1   80.08    4.34
   1 -18   1    6.54    1.37
  -1 -18  -1    7.71    1.48
  -1 -18  -1    7.47    1.51
   1 -18   1    7.90    1.69
  -1  18  -1    6.60    1.33
   1  18   1    7.31    1.43
   1  18   1    5.35    1.56
  -1  18  -1    7.36    1.47
   1  18   1    6.49    1.43
   2 -18   1    8.71    1.50
  -2 -18  -1   15.05    2.22
  -2 -18  -1   13.09    2.06
   2 -18   1   11.11    1.90
  -2  18  -1   14.39    2.41
   2  18   1   13.80    2.32
  -2  18  -1   10.11    1.99
  -2  18  -1   14.35    2.37
   2  18   1   11.96    2.19
   3 -18   1    5.53    2.01
  -3 -18  -1    2.06    1.86
  -3 -18  -1    4.78    1.94
   3  18   1    5.10    1.91
  -3  18  -1    4.01    2.09
  -3  18  -1    5.55    1.83
   3  18   1    6.55    1.94
  -4 -18  -1   -1.00    2.22
   4 -18   1    1.03    1.77
  -4 -18  -1    0.29    2.15
   4 -18   1    3.47    2.03
  -4  18  -1   -1.22    2.17
  -4  18  -1    0.98    1.98
   4  18   1   -3.17    2.13
   4  18   1    2.41    1.97
  -5 -18  -1    7.42    4.33
  -5 -18  -1   -2.51    3.05
   5 -18   1    1.78    2.38
   5 -18   1    0.21    2.33
  -5  18  -1   -1.02    2.64
   5  18   1    3.20    2.43
  -5  18  -1    6.27    3.32
   5  18   1    3.03    2.96
  -6 -18  -1    5.82    3.76
  -6 -18  -1   10.49    4.28
   6 -18   1    7.31    3.68
   6 -18   1    1.99    3.48
   6  18   1    0.78    2.96
  -6  18  -1   -3.57    4.08
   6  18   1    2.17    4.16
   6 -19  -1   12.31    3.03
  -6 -19   1    5.65    4.16
   6 -19  -1   11.19    4.06
   6  19  -1   12.38    3.85
   6  19  -1   14.99    4.04
  -6  19   1   17.52    3.97
  -5 -19   1    2.58    2.74
  -5 -19   1    3.41    2.43
   5 -19  -1    0.67    1.99
   5 -19  -1   -1.96    2.79
   5  19  -1   -0.40    2.59
  -4 -19   1   20.22    3.08
   4 -19  -1   19.42    2.91
  -4 -19   1   18.55    3.18
   4 -19  -1   18.41    3.41
   4  19  -1   16.08    2.75
  -4  19   1   22.95    3.57
   4  19  -1   17.11    2.26
  -3 -19   1    2.82    1.34
   3 -19  -1    4.62    1.95
  -3 -19   1    2.62    1.68
   3 -19  -1    3.56    1.38
   3 -19  -1    2.97    1.01
  -3  19   1    5.38    1.49
   3  19  -1    4.37    1.28
  -3  19   1    1.45    1.84
   3  19  -1    6.66    1.85
   2 -19  -1    0.23    1.25
   2 -19  -1    0.57    0.83
  -2 -19   1    0.53    1.28
  -2 -19   1    1.04    0.99
   2  19  -1    1.47    1.10
  -2  19   1    1.99    1.59
  -2  19   1    0.22    0.99
   2  19  -1    1.69    1.59
  -1 -19   1   14.23    1.99
  -1 -19   1   12.60    2.05
  -1 -19   1   15.02    1.85
   1 -19  -1   17.79    2.13
   1 -19  -1   15.62    1.46
  -1  19   1   15.27    2.19
   1  19  -1   15.29    2.44
  -1  19   1   14.30    1.48
   1  19  -1   17.38    1.98
   0 -19  -1   29.72    2.04
   0 -19   1   28.09    2.58
   0 -19   1   26.19    2.41
   0 -19  -1   25.43    2.60
   0 -19   1   32.39    2.50
   0  19   1   24.56    2.12
   0  19  -1   30.78    2.67
   0  19   1   22.57    2.63
   0  19  -1   25.00    2.59
   1 -19   1   11.56    2.04
  -1 -19  -1   17.93    2.45
   1 -19   1   13.01    1.82
  -1 -19  -1   12.46    1.97
  -1  19  -1   14.24    2.03
  -1  19  -1   14.76    2.23
   1  19   1   14.01    2.30
   1  19   1   17.66    2.15
   1  19   1   12.20    2.04
  -2 -19  -1    2.38    1.30
   2 -19   1    0.10    1.10
   2 -19   1    1.77    1.49
  -2 -19  -1    0.64    1.29
   2  19   1   -1.29    1.47
  -2  19  -1   -1.52    1.60
  -2  19  -1    0.45    1.52
  -2  19  -1    1.36    1.50
   3 -19   1   19.19    3.23
   3 -19   1   20.07    2.71
  -3 -19  -1   18.88    3.10
  -3 -19  -1   20.65    2.73
   3  19   1   18.70    2.77
  -3  19  -1   24.87    3.54
   3  19   1   25.86    3.12
  -3  19  -1   22.79    2.82
  -4 -19  -1    0.71    2.22
   4 -19   1    0.09    2.18
   4 -19   1   -1.20    1.85
  -4 -19  -1    1.20    2.37
  -4  19  -1   -2.19    2.12
   4  19   1    0.84    2.02
  -4  19  -1    0.39    2.40
   4  19   1   -1.15    2.18
  -5 -19  -1   17.21    4.54
  -5 -19  -1   18.79    3.59
   5 -19   1   17.94    3.40
   5 -19   1   17.29    3.34
   5  19   1   15.80    2.94
  -5  19  -1   14.32    2.94
  -5  19  -1   12.54    3.98
   5  19   1   19.10    6.17
  -6 -19  -1    2.90    4.08
   6 -19   1    2.48    3.42
  -6 -19  -1    1.34    3.97
   6 -19   1    6.87    3.43
   6  19   1    4.36    3.07
  -6  19  -1   -2.41    4.27
   6  19   1    2.58    3.97
   6 -20  -1   -2.92    2.93
   6 -20  -1    0.29    3.76
  -6 -20   1    2.26    3.92
   6  20  -1    9.17    3.92
   6  20  -1    4.02    3.72
  -6  20   1   -1.43    3.91
   5 -20  -1    1.74    2.01
   5 -20  -1    1.64    3.26
  -5 -20   1    3.77    2.56
   5  20  -1    3.32    2.71
  -5  20   1    2.86    3.02
   4 -20  -1    0.99    2.00
   4 -20  -1    2.64    2.31
  -4 -20   1    1.68    1.94
  -4 -20   1    8.75    2.58
   4  20  -1    5.34    2.36
  -4  20   1    9.71    2.54
   4  20  -1    3.45    1.79
   3 -20  -1    2.55    1.02
   3 -20  -1   -1.27    1.60
  -3 -20   1    0.20    1.80
   3 -20  -1    1.28    1.41
  -3 -20   1    0.62    1.31
   3  20  -1    0.51    1.79
  -3  20   1    2.38    1.49
   3  20  -1    0.55    1.31
  -3  20   1    2.61    1.92
  -2 -20   1   -0.62    1.08
  -2 -20   1    0.64    1.46
   2 -20  -1   -0.63    1.54
   2 -20  -1    0.59    0.91
   2  20  -1   -1.14    1.10
  -2  20   1   -0.31    1.66
   2  20  -1    0.84    1.54
  -2  20   1    0.65    1.01
  -1 -20   1   16.92    2.11
   1 -20  -1   19.29    1.62
  -1 -20   1   18.05    2.09
   1 -20  -1   18.27    2.48
  -1 -20   1   22.32    2.28
   1  20  -1   21.82    2.74
  -1  20   1   18.97    2.25
   1  20  -1   20.37    2.09
  -1  20   1   18.65    1.63
   0 -20  -1   14.28    2.23
   0 -20   1   11.75    2.05
   0 -20   1    9.46    1.70
   0 -20   1   12.82    2.02
   0 -20  -1   11.69    1.71
   0  20   1   14.39    2.09
   0  20   1   13.33    2.00
   0  20  -1   12.88    2.25
   0  20  -1   18.13    2.44
   1 -20   1    1.65    1.07
  -1 -20  -1   -0.50    1.15
   1 -20   1    0.33    1.23
  -1 -20  -1    0.48    1.36
   1  20   1    1.25    1.52
  -1  20  -1    1.18    1.38
   1  20   1    1.58    1.38
  -1  20  -1    0.17    1.33
   2 -20   1    3.28    1.50
  -2 -20  -1    4.00    1.55
   2 -20   1    2.54    1.21
  -2 -20  -1    2.03    1.53
  -2  20  -1    3.59    1.70
  -2  20  -1    2.71    1.55
   2  20   1    0.89    1.63
  -2  20  -1    2.73    1.63
   3 -20   1   15.54    2.73
  -3 -20  -1   19.30    2.85
   3 -20   1   15.86    2.58
  -3 -20  -1   18.20    3.14
  -3  20  -1   15.25    2.61
  -3  20  -1   18.36    3.13
   3  20   1   25.97    3.40
   3  20   1   14.72    2.51
  -4 -20  -1   -1.04    2.44
  -4 -20  -1    3.07    2.29
   4 -20   1   -2.15    1.87
   4 -20   1   -1.27    2.34
   4  20   1    0.98    2.07
   4  20   1   -0.82    2.39
  -4  20  -1   -0.55    2.65
  -4  20  -1   -2.43    2.18
   5 -20   1    3.80    3.10
  -5 -20  -1    1.87    3.12
   5 -20   1   -2.07    2.45
  -5 -20  -1    4.69    3.45
  -5  20  -1    3.30    2.81
   5  20   1    7.71    2.71
  -5  20  -1    2.69    3.16
   5  20   1   -0.63    3.19
   6 -20   1   -2.28    3.97
   6 -20   1   -3.79    3.45
  -6 -20  -1   -3.34    4.15
  -6 -20  -1    6.61    4.41
   6  20   1   -4.02    4.05
  -6  20  -1    5.94    4.58
   6  20   1    3.26    3.30
   6 -21  -1   -2.58    3.72
   6 -21  -1    3.71    2.94
  -6 -21   1   -3.41    4.15
  -6  21   1    1.44    3.90
   6  21  -1    9.42    4.14
   6  21  -1   -0.33    4.74
  -5 -21   1    9.08    3.28
   5 -21  -1    4.93    3.13
   5 -21  -1    3.03    2.02
  -5 -21   1   -0.32    2.55
   5  21  -1   -0.49    2.96
  -5  21   1    3.46    3.03
   4 -21  -1    7.47    2.46
  -4 -21   1    9.43    2.85
   4 -21  -1    7.46    2.15
  -4 -21   1    6.72    2.10
  -4  21   1    3.98    2.53
   4  21  -1    7.11    1.96
   4  21  -1    3.56    2.69
   3 -21  -1   18.99    2.06
  -3 -21   1   22.27    3.26
   3 -21  -1   17.20    2.39
  -3 -21   1   16.91    2.41
   3 -21  -1   21.15    3.39
   3  21  -1   23.40    2.57
   3  21  -1   20.79    3.00
  -3  21   1   22.09    3.29
  -3  21   1   25.15    2.57
  -2 -21   1    1.33    1.50
  -2 -21   1   -0.73    1.04
   2 -21  -1   -0.39    0.94
   2 -21  -1   -2.23    1.55
  -2  21   1    0.12    1.05
   2  21  -1    1.60    1.31
   2  21  -1   -1.10    1.76
  -2  21   1   -0.81    1.79
   1 -21  -1    2.44    0.92
  -1 -21   1    2.46    1.42
  -1 -21   1    3.47    1.37
  -1 -21   1    1.59    1.22
   1 -21  -1    3.66    1.43
   1  21  -1    2.99    1.23
   1  21  -1    2.76    1.51
  -1  21   1    2.33    0.98
  -1  21   1    2.82    1.67
   0 -21   1    1.47    1.70
   0 -21   1    4.43    1.19
   0 -21  -1    3.18    1.46
   0 -21   1    3.40    1.36
   0 -21  -1    4.12    1.15
   0  21   1    3.45    1.39
   0  21  -1    2.25    1.63
   0  21  -1    7.20    1.72
   0  21   1    3.11    1.58
  -1 -21  -1    1.91    1.37
  -1 -21  -1    0.39    1.25
   1 -21   1   -0.11    1.16
   1 -21   1    1.61    1.28
  -1  21  -1    0.78    1.48
   1  21   1    1.33    1.61
  -1  21  -1    0.29    1.50
   1  21   1    1.97    1.56
   2 -21   1   -0.13    1.35
  -2 -21  -1    2.68    1.55
  -2 -21  -1   -1.86    1.34
   2 -21   1    1.79    1.23
   2  21   1   -0.55    1.69
  -2  21  -1   -1.32    1.64
  -2  21  -1   -0.08    1.79
  -3 -21  -1   41.96    4.14
  -3 -21  -1   46.29    3.50
   3 -21   1   34.84    3.57
   3 -21   1   35.27    3.27
  -3  21  -1   38.40    3.47
   3  21   1   35.06    3.68
   3  21   1   41.68    3.80
  -3  21  -1   45.78    4.29
  -4 -21  -1    5.67    2.35
   4 -21   1    6.56    2.04
  -4 -21  -1    1.14    2.52
   4 -21   1   -2.91    2.35
  -4  21  -1    2.20    2.39
   4  21   1   -0.75    2.53
   4  21   1    0.48    2.55
  -4  21  -1    1.23    2.74
  -5 -21  -1    2.74    3.19
   5 -21   1   -0.80    2.95
   5 -21   1   -3.08    2.57
   5  21   1    1.16    2.71
  -5  21  -1   -0.35    2.97
  -5  21  -1   -4.57    3.11
   5  21   1   -1.97    3.32
   6 -21   1    3.17    3.42
  -6 -21  -1    7.91    4.65
   6 -21   1   -1.73    3.37
  -6 -21  -1   -3.74    4.22
   6  21   1    2.91    3.65
  -6  21  -1   -1.14    4.56
   6  21   1    1.68    4.33
  -6 -22   1   -6.34    4.45
   6 -22  -1    1.19    4.04
   6  22  -1   -0.50    3.94
   6  22  -1    4.07    4.13
  -6  22   1    7.64    4.00
   5 -22  -1    1.50    2.03
  -5 -22   1    4.05    3.03
   5 -22  -1   -3.39    3.06
  -5 -22   1   -5.95    2.81
  -5  22   1    5.24    3.31
   5  22  -1   -5.12    3.10
  -4 -22   1   22.39    3.47
   4 -22  -1   18.14    3.00
   4 -22  -1   21.58    3.63
  -4 -22   1   27.19    3.29
   4  22  -1   21.53    3.43
  -4  22   1   17.37    3.34
   3 -22  -1   10.42    1.48
  -3 -22   1    7.11    2.28
   3 -22  -1    9.85    1.70
  -3 -22   1   11.67    1.78
   3 -22  -1   10.08    2.71
   3  22  -1    9.93    2.52
  -3  22   1    6.64    2.26
  -3  22   1   16.02    2.51
   3  22  -1   14.04    2.36
  -2 -22   1   -0.29    1.45
   2 -22  -1    1.29    1.01
   2 -22  -1   -1.47    1.67
  -2 -22   1   -0.30    1.21
  -2  22   1   -0.25    1.12
  -2  22   1   -1.43    1.91
   2  22  -1    1.32    1.38
   2  22  -1    0.74    1.73
  -1 -22   1    8.54    1.85
  -1 -22   1    7.98    1.69
   1 -22  -1    9.95    1.51
  -1 -22   1    6.29    1.49
   1 -22  -1    7.69    1.78
  -1  22   1    5.98    1.91
   1  22  -1    5.17    1.89
  -1  22   1    6.52    1.24
   1  22  -1    6.96    1.63
   0 -22   1   -3.41    1.72
   0 -22   1   -0.45    1.17
   0 -22  -1    1.06    1.45
   0 -22   1    0.12    1.27
   0 -22  -1    0.98    1.14
   0  22   1    0.85    1.41
   0  22   1   -0.56    1.44
   0  22  -1   -0.21    1.70
   1 -22   1    2.53    1.22
  -1 -22  -1    3.40    1.51
   1 -22   1    5.36    1.66
  -1 -22  -1    4.06    1.36
  -1  22  -1    3.41    1.64
  -1  22  -1    6.33    1.80
   1  22   1    6.41    1.80
   1  22   1    8.45    1.94
  -2 -22  -1   52.77    3.68
   2 -22   1   53.67    4.03
   2 -22   1   45.67    3.23
  -2 -22  -1   36.46    3.28
   2  22   1   37.22    3.79
  -2  22  -1   48.01    3.75
  -3 -22  -1    3.35    2.07
  -3 -22  -1    7.06    1.98
   3 -22   1    4.58    1.66
   3 -22   1    7.60    2.21
  -3  22  -1    7.18    2.21
   3  22   1    5.44    2.08
   3  22   1    3.17    2.13
  -3  22  -1    2.00    1.99
  -4 -22  -1    5.58    2.39
   4 -22   1    0.35    1.96
  -4 -22  -1   -2.60    2.63
   4 -22   1   -1.99    2.46
  -4  22  -1    1.77    2.81
  -4  22  -1   -4.16    2.44
   4  22   1    3.96    2.78
   4  22   1   -3.62    2.38
  -5 -22  -1    6.13    3.67
   5 -22   1   -1.40    2.65
  -5 -22  -1   -5.05    3.24
   5 -22   1   -0.78    2.68
   5  22   1    0.05    3.41
  -5  22  -1    1.43    3.02
  -5  22  -1    4.26    4.12
   5  22   1   -0.50    2.80
   6 -23  -1   -1.83    4.31
  -6 -23   1    6.73    4.30
   6  23  -1   16.37    4.43
   6  23  -1    6.14    4.29
   5 -23  -1   -0.87    2.74
  -5 -23   1    4.93    3.16
   5 -23  -1    6.37    2.12
   5  23  -1   -1.21    3.33
  -5  23   1    3.54    3.15
  -4 -23   1   12.56    2.81
   4 -23  -1   20.23    3.04
  -4 -23   1   20.00    3.53
   4 -23  -1   15.25    3.15
  -4  23   1   17.60    3.17
   4  23  -1   16.09    3.12
   3 -23  -1    6.11    1.33
   3 -23  -1   12.07    2.14
  -3 -23   1   11.85    1.89
   3 -23  -1    9.98    1.66
  -3 -23   1    9.26    2.26
  -3  23   1   10.48    1.78
   3  23  -1    6.83    1.75
   3  23  -1    6.96    2.52
  -3  23   1    6.55    2.52
  -2 -23   1   -1.10    1.56
   2 -23  -1    0.04    1.75
  -2 -23   1   -0.27    1.27
   2 -23  -1   -0.50    1.01
  -2  23   1   -1.53    2.05
   2  23  -1    1.17    1.53
  -2  23   1   -1.75    1.20
   2  23  -1   -0.21    1.95
  -1 -23   1    7.40    1.87
   1 -23  -1    5.01    1.14
   1 -23  -1    1.82    1.48
  -1 -23   1    5.32    1.56
  -1 -23   1    3.63    1.81
  -1  23   1    5.63    1.98
   1  23  -1    6.58    2.02
  -1  23   1    3.87    1.18
   1  23  -1    3.43    1.68
   0 -23  -1   10.48    2.14
   0 -23   1    8.49    1.64
   0 -23   1   11.48    1.86
   0  23   1   15.83    2.63
   0  23  -1    8.82    2.45
   0  23   1   10.55    1.85
   1 -23   1   -0.73    1.44
  -1 -23  -1    0.48    1.48
  -1 -23  -1    0.72    1.32
   1 -23   1    0.68    1.37
   1  23   1   -2.38    1.76
   1  23   1    1.34    1.62
  -1  23  -1    1.26    1.76
   2 -23   1   -0.14    1.61
   2 -23   1    3.41    1.39
  -2 -23  -1    4.70    1.67
  -2 -23  -1    2.02    1.77
  -2  23  -1    1.74    1.90
   2  23   1    0.22    1.83
  -3 -23  -1   34.36    3.54
   3 -23   1   30.68    3.19
  -3 -23  -1   33.31    3.99
   3 -23   1   37.21    4.00
  -3  23  -1   26.83    4.19
  -3  23  -1   39.13    3.86
   3  23   1   31.73    3.82
  -4 -23  -1   -2.52    2.61
  -4 -23  -1   -2.91    2.97
   4 -23   1   -1.07    2.06
   4 -23   1    2.18    2.86
  -4  23  -1   -2.99    2.57
  -4  23  -1    0.34    3.19
   4  23   1    2.90    2.93
   5 -23   1    1.34    3.31
   5 -23   1    6.64    2.86
  -5 -23  -1    2.22    3.28
  -5 -23  -1    2.47    3.87
  -5  23  -1   -4.01    3.07
  -5  23  -1    1.05    3.83
   5  23   1   -4.09    3.75
   5  23   1   -0.15    2.89
   5 -24  -1    6.42    3.68
  -5 -24   1    2.25    3.36
  -5  24   1   -0.35    3.50
   4 -24  -1    1.30    2.40
   4 -24  -1    7.91    1.77
  -4 -24   1    4.30    2.95
  -4  24   1    6.32    2.93
   4  24  -1    3.71    2.85
   3 -24  -1    7.69    2.55
  -3 -24   1    5.45    1.71
  -3 -24   1    9.24    2.22
   3 -24  -1    4.50    1.67
   3 -24  -1    4.65    1.35
   3  24  -1   11.56    2.87
  -3  24   1    7.34    2.42
   3  24  -1    6.41    1.92
   2 -24  -1    1.35    1.14
  -2 -24   1    2.30    1.89
   2 -24  -1   -1.34    1.73
  -2 -24   1   -0.33    1.29
  -2 -24   1    1.37    1.74
   2  24  -1   -0.03    2.20
  -2  24   1    1.02    2.10
  -2  24   1   -2.23    1.25
   2  24  -1    0.92    1.66
   1 -24  -1    2.02    1.21
   1 -24  -1    2.60    1.71
  -1 -24   1    3.70    1.74
  -1 -24   1    4.72    1.88
  -1 -24   1    1.72    1.43
  -1  24   1    3.28    1.21
  -1  24   1    2.88    1.84
   1  24  -1    2.30    2.06
   1  24  -1    2.23    1.62
   0 -24  -1   12.09    2.29
   0 -24  -1   15.13    2.20
   0 -24   1   13.58    2.13
   0 -24   1   12.95    2.02
   0  24  -1   17.97    2.81
   0  24   1   13.53    2.46
   0  24   1   15.41    2.68
  -1 -24  -1    1.23    1.63
   1 -24   1   -1.56    1.46
  -1 -24  -1    0.04    1.47
   1 -24   1    0.20    1.60
  -1  24  -1    0.26    1.63
   1  24   1   -1.07    1.90
   2 -24   1    0.72    1.93
   2 -24   1    2.02    1.34
  -2 -24  -1   -2.40    1.60
  -2 -24  -1    2.06    1.71
   2  24   1   -0.39    2.16
  -2  24  -1    0.53    2.01
   3 -24   1   11.78    2.68
  -3 -24  -1   17.20    2.75
  -3 -24  -1   12.30    2.21
   3 -24   1   11.18    1.95
  -3  24  -1    8.76    2.91
  -3  24  -1   12.52    2.51
   3  24   1   10.76    2.52
   3  24   1   17.64    2.80
   4 -24   1    5.62    2.26
  -4 -24  -1   -1.35    2.51
  -4 -24  -1   -0.65    2.91
  -4  24  -1   -0.94    2.69
   4  24   1   -1.04    2.68
   4  24   1    3.65    3.01
  -5 -24  -1    4.53    3.64
   5 -24   1    0.53    3.40
  -5 -24  -1    2.17    3.54
   5 -24   1    5.22    2.85
  -5  24  -1    4.47    3.69
   5  24   1   -3.96    3.44
  -5  24  -1    1.12    3.01
   5  24   1    0.36    3.79
  -5 -25   1    1.13    3.42
   5 -25  -1   -3.54    3.70
  -5  25   1   -0.51    3.73
   5  25  -1    1.19    3.61
   4 -25  -1    0.77    1.77
  -4 -25   1    3.88    2.95
   4 -25  -1    3.07    3.46
   4  25  -1    6.17    3.11
  -4  25   1    3.50    3.14
  -3 -25   1    6.12    2.43
  -3 -25   1    6.70    1.82
   3 -25  -1    7.44    2.74
   3 -25  -1    5.90    1.50
   3  25  -1    8.17    2.65
  -3  25   1    2.64    2.62
   2 -25  -1   -0.60    1.80
   2 -25  -1    0.80    1.21
  -2 -25   1    4.08    1.94
  -2 -25   1    3.03    2.08
  -2  25   1    0.04    1.37
   2  25  -1    1.05    1.71
  -2  25   1    1.54    2.30
   2  25  -1    1.57    2.03
   1 -25  -1    1.15    1.85
  -1 -25   1    0.87    2.02
  -1 -25   1   -0.84    1.47
   1 -25  -1   -1.73    1.20
  -1 -25   1    0.44    1.62
  -1  25   1    0.87    1.82
  -1  25   1    0.16    1.26
   1  25  -1   -0.21    1.91
   1  25  -1   -0.38    1.67
   0 -25   1   -0.91    1.43
   0 -25  -1    0.34    1.76
   0 -25  -1    0.84    1.41
   0 -25   1    0.70    1.44
   0  25   1   -0.20    2.05
   0  25   1   -2.13    1.65
   0  25  -1   -4.07    1.95
   1 -25   1    0.97    1.67
   1 -25   1    3.00    1.51
  -1 -25  -1   -0.84    1.72
  -1 -25  -1    2.73    1.61
  -1  25  -1    2.12    2.02
   1  25   1    1.16    2.17
   2 -25   1    2.69    1.51
  -2 -25  -1   -0.37    1.86
  -2 -25  -1    3.87    1.85
   2 -25   1    4.65    2.12
   2  25   1    3.59    2.22
  -2  25  -1    0.25    2.13
  -3 -25  -1    2.15    1.96
   3 -25   1    3.94    1.78
  -3 -25  -1    3.26    2.45
   3 -25   1    6.00    2.12
   3  25   1    4.31    2.31
   3  25   1    2.57    2.46
  -3  25  -1   -1.24    2.21
   4 -25   1    6.10    2.35
  -4 -25  -1    8.23    3.37
  -4 -25  -1    4.16    2.80
   4 -25   1    7.40    3.20
   4  25   1   12.59    3.35
  -4  25  -1    7.24    2.73
   4  25   1    7.86    3.04
  -4  25  -1    2.21    3.46
  -5 -25  -1    0.56    3.91
  -5 -25  -1    2.90    3.55
   5 -25   1   -3.18    2.94
   5 -25   1   -3.12    2.89
  -5  25  -1    7.20    3.46
  -5  25  -1   -2.56    4.07
   5  25   1    3.90    3.81
  -5 -26   1    9.05    4.15
   5 -26  -1   -3.22    3.73
   5  26  -1    3.65    3.82
  -5  26   1   -2.20    5.42
  -4 -26   1    7.84    3.98
   4 -26  -1    7.43    3.32
  -4 -26   1    5.09    2.68
  -4  26   1   12.50    3.42
   4  26  -1   11.62    3.62
  -3 -26   1   -1.76    2.49
   3 -26  -1    2.00    2.24
   3 -26  -1    0.93    1.48
  -3  26   1   -0.48    2.88
   3  26  -1    1.25    2.76
  -2 -26   1    3.77    1.99
   2 -26  -1    4.47    2.23
   2 -26  -1    2.79    1.33
  -2 -26   1    4.04    1.52
  -2 -26   1    2.07    2.28
  -2  26   1    1.86    2.37
   2  26  -1    0.67    1.94
  -2  26   1    2.76    1.45
   2  26  -1    4.36    2.63
  -1 -26   1   -0.59    1.74
   1 -26  -1   -0.91    1.27
   1 -26  -1    2.88    2.01
  -1 -26   1   -1.26    1.59
   1  26  -1   -1.45    2.22
  -1  26   1    5.11    2.26
  -1  26   1    0.70    1.36
   0 -26   1    0.37    1.54
   0 -26  -1   -0.64    1.88
   0 -26   1    0.69    1.66
   0  26   1    0.30    1.91
   0  26  -1    0.34    1.88
  -1 -26  -1   -0.93    1.66
   1 -26   1    2.08    1.86
  -1 -26  -1   -0.53    1.84
   1 -26   1    1.66    1.57
  -1  26  -1   -0.53    2.18
   1  26   1    1.38    2.18
   2 -26   1   44.39    4.11
  -2 -26  -1   46.73    3.89
   2 -26   1   43.57    3.31
  -2 -26  -1   37.61    3.87
   2  26   1   47.46    4.23
  -2  26  -1   47.68    4.22
   3 -26   1   14.46    2.95
  -3 -26  -1   18.20    3.10
  -3 -26  -1   20.11    3.48
   3 -26   1   16.58    2.44
   3  26   1   17.84    3.22
  -3  26  -1   14.22    2.80
  -4 -26  -1   -2.27    2.71
   4 -26   1   -4.50    2.24
   4  26   1   -5.45    2.98
  -4  26  -1   -0.09    2.93
   4  26   1    0.26    3.02
  -4  26  -1   -2.87    3.02
   5 -26   1   -0.58    2.90
  -5 -26  -1    6.92    4.19
  -5 -26  -1   -0.56    3.72
   5 -26   1    1.69    3.49
  -5  26  -1   -1.05    4.71
   5  26   1    7.69    4.20
  -5  26  -1   10.05    3.79
   5 -27  -1    0.19    3.86
  -5 -27   1    2.47    4.27
   5  27  -1   -0.43    3.99
  -4 -27   1   -0.61    3.96
   4 -27  -1    0.44    2.86
  -4  27   1    3.38    3.36
   4  27  -1    4.40    3.43
   3 -27  -1   18.44    2.56
   3 -27  -1   18.59    3.51
  -3 -27   1   21.78    3.56
  -3 -27   1   27.83    2.96
  -3  27   1   22.28    3.48
   3  27  -1   22.41    4.23
  -2 -27   1    7.74    2.34
  -2 -27   1    8.95    1.86
   2 -27  -1    4.04    1.44
   2 -27  -1    6.46    2.38
  -2  27   1    3.23    2.63
   2  27  -1    6.78    2.27
   2  27  -1   10.94    3.07
  -1 -27   1    2.98    1.80
   1 -27  -1   -0.14    1.43
  -1 -27   1   -1.74    1.77
   1 -27  -1    1.86    1.96
  -1  27   1    0.63    1.47
   1  27  -1   -4.47    2.34
  -1  27   1    0.60    2.31
   0 -27   1    0.32    1.68
   0 -27  -1    0.27    2.04
   0 -27   1    2.19    1.68
   0 -27  -1    3.75    1.59
   0  27  -1   -1.26    2.26
   0  27   1    2.65    2.17
   0  27   1   -1.73    2.20
   1 -27   1    0.10    1.90
   1 -27   1   -0.98    1.70
  -1 -27  -1    0.98    1.92
  -1 -27  -1   -1.14    1.71
   1  27   1    1.83    2.01
   2 -27   1    6.43    2.32
   2 -27   1    6.74    1.85
  -2 -27  -1   11.29    2.31
  -2 -27  -1    2.79    2.30
  -2  27  -1    7.90    2.57
   2  27   1    8.79    2.66
   3 -27   1   21.82    3.24
  -3 -27  -1   27.07    4.45
  -3 -27  -1   15.20    3.00
   3 -27   1   19.04    3.57
  -3  27  -1   16.80    3.22
   3  27   1   14.76    3.46
   4 -27   1    0.08    3.10
  -4 -27  -1   -5.02    5.25
  -4 -27  -1    0.09    2.95
   4 -27   1    0.66    2.28
  -4  27  -1   -1.49    3.12
   4  27   1   -4.00    3.69
   4  27   1   -1.85    3.02
  -5 -27  -1    3.98    4.39
  -5 -27  -1   -3.95    3.88
   5 -27   1   -5.10    3.06
   5 -27   1    0.53    4.03
   5  27   1   -5.46    3.71
  -5  27  -1   10.91    3.91
   5  27   1    3.47    4.27
  -5  27  -1   -2.58    4.01
   5 -28  -1   -0.91    3.69
  -5 -28   1    0.42    4.23
  -5  28   1   -0.48    4.18
   5  28  -1   -0.99    4.25
  -4 -28   1   -3.77    3.75
   4 -28  -1    6.91    3.39
   4  28  -1   -1.74    3.37
  -4  28   1   -1.75    5.01
   3 -28  -1    1.49    2.85
  -3 -28   1    7.25    2.06
  -3 -28   1    2.89    2.90
   3  28  -1    3.89    2.95
  -3  28   1    4.53    3.08
   2 -28  -1    3.78    1.52
  -2 -28   1    2.67    2.43
   2 -28  -1    5.23    2.58
  -2 -28   1    5.82    1.81
   2  28  -1    1.32    2.87
  -2  28   1    1.17    2.74
  -1 -28   1   -2.36    2.10
  -1 -28   1    2.83    1.84
   1 -28  -1   -0.01    1.52
   1 -28  -1   -1.32    2.23
   1  28  -1   -1.86    2.60
  -1  28   1    1.21    2.59
   0 -28   1    2.17    1.88
   0 -28  -1    0.54    2.08
   0 -28   1   -0.06    1.74
   0 -28  -1    2.49    1.65
   0  28   1    0.99    2.43
   0  28  -1    1.88    2.58
   0  28   1   -0.26    2.17
  -1 -28  -1   -0.02    1.90
  -1 -28  -1    2.37    2.07
   1 -28   1    0.59    2.02
  -1  28  -1   -0.12    2.38
   1  28   1   -3.77    2.65
  -2 -28  -1   17.79    2.71
  -2 -28  -1   12.64    2.67
   2 -28   1   14.48    2.30
   2 -28   1   12.87    2.64
  -2  28  -1   13.51    2.86
   2  28   1   13.13    2.87
   3 -28   1   21.97    3.33
   3 -28   1   30.63    4.42
  -3 -28  -1   30.35    4.58
  -3 -28  -1   19.65    3.28
   3  28   1   22.74    3.67
   3  28   1   34.95    4.71
  -3  28  -1   23.58    3.65
  -4 -28  -1   -4.84    3.66
   4 -28   1    1.27    2.48
  -4 -28  -1    1.40    3.05
   4 -28   1   -1.88    3.10
   4  28   1   -5.14    4.35
  -4 -29   1   -3.68    3.63
   4 -29  -1    6.95    3.72
   4  29  -1    2.48    3.87
  -4  29   1   -2.61    3.52
  -3 -29   1   -0.08    3.04
  -3 -29   1    1.83    1.95
   3 -29  -1   -0.82    3.54
  -3  29   1    5.40    3.55
   3  29  -1    0.89    3.57
   2 -29  -1    4.31    1.63
  -2 -29   1    2.16    1.85
  -2 -29   1   -1.72    2.41
   2 -29  -1    0.24    2.56
   2  29  -1   -4.80    2.59
  -2  29   1    3.74    2.97
  -1 -29   1   -0.68    2.10
   1 -29  -1   -0.39    2.47
  -1 -29   1    2.10    1.91
   1 -29  -1   -1.08    1.61
   1  29  -1   -4.03    2.55
  -1  29   1    0.53    2.71
   0 -29  -1    5.98    1.78
   0 -29   1    3.00    1.98
   0 -29  -1    1.31    2.47
   0 -29   1    2.66    2.12
   0  29  -1    5.86    2.70
   0  29   1    0.15    2.63
  -1 -29  -1    0.18    2.21
   1 -29   1   -2.68    2.12
   1 -29   1   -0.82    1.82
  -1 -29  -1    0.59    2.07
  -1  29  -1    1.19    2.59
   2 -29   1   15.67    2.44
  -2 -29  -1   25.35    4.22
  -2 -29  -1   16.73    2.90
   2 -29   1   23.59    3.76
  -2  29  -1   16.58    3.14
   2  29   1   18.55    3.61
  -3 -29  -1   -0.68    2.46
   3 -29   1   -0.71    2.07
  -3 -29  -1    0.24    3.06
   3  29   1    2.43    2.93
   3  29   1   -2.07    3.21
  -3  29  -1   -0.49    2.86
   4 -29   1   -3.55    3.20
  -4 -29  -1    3.81    3.13
   4 -29   1   -2.07    2.53
  -4 -29  -1   -4.01    3.98
   4  29   1   -0.45    3.50
  -4  29  -1   -6.11    3.45
   4  29   1   -3.37    3.83
  -4 -30   1   -0.63    4.09
   4 -30  -1    3.82    3.76
  -4  30   1   -2.22    3.75
   4  30  -1   -2.23    3.66
  -3 -30   1   12.44    3.44
   3 -30  -1    5.26    3.38
   3  30  -1    5.85    3.25
  -3  30   1    6.91    3.24
  -2 -30   1   -2.42    2.42
   2 -30  -1    3.32    2.14
   2 -30  -1   -0.37    2.84
  -2 -30   1    3.86    1.97
  -2  30   1   -0.82    3.35
  -1 -30   1    2.32    2.09
  -1 -30   1    0.82    2.33
   1 -30  -1    0.92    2.61
   1 -30  -1    2.70    1.74
   1  30  -1   -0.18    2.72
  -1  30   1    2.32    3.07
   0 -30   1   -0.19    2.19
   0 -30  -1    2.61    1.95
   0 -30  -1   -1.19    2.45
   0 -30   1   -2.99    2.20
   0  30  -1    0.35    2.46
   0  30   1    1.86    2.87
  -1 -30  -1    2.06    2.13
  -1 -30  -1    3.19    2.22
   1 -30   1    1.92    1.98
   1 -30   1    4.82    2.30
   1  30   1    1.19    2.94
  -1  30  -1    0.87    2.87
   2 -30   1    0.13    2.21
  -2 -30  -1    6.36    2.68
   2 -30   1    2.54    2.48
  -2 -30  -1    2.75    2.73
   2  30   1   -0.29    2.97
  -2  30  -1    2.72    3.08
  -3 -30  -1    3.87    2.89
   3 -30   1    5.48    2.24
  -3  30  -1    3.24    3.20
   3  30   1    5.18    3.30
   3  30   1    6.42    3.35
  -4 -30  -1    1.72    3.26
   4 -30   1    1.54    3.68
  -4 -30  -1   -3.30    4.07
   4 -30   1    4.15    2.66
   4  30   1   10.63    4.04
   4  30   1    3.26    3.75
  -4 -31   1   -1.74    4.35
   4 -31  -1   -1.87    3.81
  -4  31   1   -7.78    3.88
   4  31  -1    0.60    4.70
  -3 -31   1   10.58    3.72
   3 -31  -1    1.93    2.92
   3  31  -1    6.48    4.05
  -3  31   1    4.63    3.55
  -2 -31   1    0.63    2.81
   2 -31  -1   -2.15    2.83
  -2 -31   1   -0.70    2.12
  -2  31   1    0.00    3.29
   2  31  -1   -5.88    3.41
   1 -31  -1    5.96    2.86
  -1 -31   1    4.12    2.20
   1 -31  -1    0.91    1.92
  -1 -31   1    0.27    2.42
   0 -31  -1    0.46    2.11
   0 -31  -1   -1.77    2.54
   0 -31   1   -0.76    2.21
   0 -31   1   -2.95    2.34
   0  31  -1   -1.54    3.05
  -1 -31  -1   -0.97    2.35
  -1 -31  -1    2.42    2.31
   1 -31   1   -0.94    2.10
   1 -31   1    0.43    2.47
  -1  31  -1    1.79    3.05
   2 -31   1    8.47    2.25
   2 -31   1    7.28    2.87
  -2 -31  -1   10.60    3.00
  -2 -31  -1    5.32    2.92
  -2  31  -1   10.68    3.33
   2  31   1    7.19    3.48
  -3 -31  -1   -0.33    3.01
  -3 -31  -1   -2.17    3.49
   3 -31   1    4.09    2.37
   3 -31   1    1.98    3.14
   3  31   1    2.82    3.35
   3  31   1    4.39    3.45
  -4 -31  -1   -4.18    4.46
  -4 -31  -1    0.61    3.72
   4 -31   1    5.34    3.89
   4  31   1   -5.71    4.28
  -4  31  -1   -2.75    4.07
   4  31   1   -2.13    3.69
   4 -32  -1    4.46    3.71
  -4 -32   1   -1.01    4.23
   4  32  -1   -0.10    4.32
  -4  32   1   -5.60    4.26
   3 -32  -1   12.33    3.83
  -3 -32   1   12.13    6.14
   3  32  -1    3.37    3.96
  -3  32   1   15.94    3.80
  -2 -32   1    0.26    2.21
   2 -32  -1   -3.92    4.66
  -2 -32   1    2.65    2.88
   2  32  -1   -3.84    3.53
  -2  32   1    3.44    3.25
  -1 -32   1   14.22    3.03
   1 -32  -1   12.33    3.12
  -1 -32   1   16.17    2.82
  -1  32   1   18.79    4.06
   1  32  -1    9.70    3.23
   0 -32   1   -1.71    2.55
   0 -32   1    1.34    2.42
   0 -32  -1    4.76    2.81
   0 -32  -1   -0.06    2.17
   0  32  -1   -1.75    3.32
   0  32   1   -1.93    3.24
   1 -32   1    0.02    2.28
   1 -32   1   -1.16    2.62
  -1 -32  -1    2.67    2.54
  -1  32  -1    4.63    3.05
   1  32   1    2.45    3.60
   2 -32   1   -3.21    2.87
   2 -32   1   -2.71    2.35
  -2 -32  -1    3.81    3.03
  -2 -32  -1   -0.19    2.85
   2  32   1    3.66    3.47
  -2  32  -1    2.25    3.30
  -3 -32  -1    1.83    3.70
   3 -32   1    2.33    2.49
   3 -32   1    3.34    3.34
  -3 -32  -1    1.67    3.19
   3  32   1    3.23    3.61
   3  32   1    4.82    3.73
  -3  32  -1   -0.33    3.64
  -3 -33   1   13.91    4.17
   3 -33  -1    2.01    3.83
  -3  33   1    2.66    3.84
   3  33  -1    5.88    4.07
   2 -33  -1    4.06    3.32
  -2 -33   1   -0.33    2.44
  -2 -33   1    1.56    3.10
  -2  33   1    3.37    3.89
   2  33  -1   -2.27    3.60
   1 -33  -1    4.21    3.44
  -1 -33   1    0.12    2.75
  -1 -33   1   -2.21    2.67
   1  33  -1    0.50    3.18
  -1  33   1    7.42    3.84
   0 -33  -1    2.09    3.01
   0 -33  -1   -1.00    2.33
   0 -33   1   -3.01    2.57
   0 -33   1    2.56    2.89
   0  33   1   -4.02    3.54
   1 -33   1   -3.53    2.36
  -1 -33  -1   -3.13    2.93
   1 -33   1    3.32    2.77
  -1 -33  -1    4.38    2.80
  -1  33  -1    0.02    3.48
   1  33   1    5.77    3.56
  -2 -33  -1    7.72    3.29
   2 -33   1   -2.85    2.43
   2 -33   1    0.27    3.40
  -2 -33  -1   -0.16    3.27
  -2  33  -1    9.00    3.61
   2  33   1    2.86    2.98
   2  33   1   -2.89    3.58
  -3 -33  -1   -2.18    3.47
   3 -33   1    1.63    3.47
  -3 -33  -1   -5.61    3.93
  -3  33  -1    0.20    3.67
   3  33   1   -3.59    3.89
   3  33   1    4.97    3.98
   3 -34  -1    4.81    3.99
  -3 -34   1    2.96    4.15
  -3  34   1    1.22    4.17
   2 -34  -1   11.49    3.88
  -2 -34   1    1.43    3.21
   2  34  -1    1.88    3.63
  -2  34   1    8.68    4.05
  -1 -34   1   -1.64    2.88
  -1 -34   1    0.10    2.64
   1 -34  -1    0.22    5.58
  -1  34   1    4.10    3.53
   1  34  -1   -2.40    3.54
   0 -34  -1    1.32    2.47
   0 -34  -1    2.07    3.32
   0 -34   1   -3.34    2.81
   0 -34   1    1.34    2.99
   0  34   1   -2.39    3.74
   0  34  -1    0.59    3.67
  -1 -34  -1   -2.59    3.12
  -1 -34  -1    4.42    3.02
   1 -34   1    1.40    3.07
   1 -34   1    1.90    2.65
  -1  34  -1   -2.77    3.90
   1  34   1    1.27    3.44
  -2 -34  -1   -0.58    3.37
  -2 -34  -1   -0.51    3.28
   2 -34   1   -0.07    2.56
   2 -34   1   -0.55    3.39
  -2  34  -1   -0.51    3.83
   2  34   1    4.31    3.30
   2  34   1   -4.42    3.87
  -3 -34  -1   -0.08    3.64
   3 -34   1   -1.08    3.77
  -3  34  -1    3.60    4.23
   3  34   1   -0.63    4.19
   3  34   1    3.02    4.79
  -3  35   1    7.75    4.68
   3  35  -1   -7.04    4.94
   2 -35  -1    2.83    3.71
  -2 -35   1    0.01    3.78
   2  35  -1   -8.64    4.31
  -2  35   1   -2.02    4.52
  -1 -35   1    6.28    3.05
  -1 -35   1    0.97    2.93
   1 -35  -1    8.60    3.90
   1  35  -1   -0.49    3.86
  -1  35   1    3.18    4.01
   0 -35   1   -0.52    2.94
   0 -35  -1    8.87    3.61
   0 -35   1    2.76    3.15
   0  35  -1   -0.84    3.90
   0  35   1    2.30    3.94
   1 -35   1    8.90    2.90
  -1 -35  -1    3.03    3.33
   1 -35   1   -2.38    3.38
  -1 -35  -1    8.63    3.05
   1  35   1    3.40    4.26
  -1  35  -1   -7.05    3.71
  -2 -35  -1   -2.79    3.55
   2 -35   1   -1.94    3.40
  -2 -35  -1    1.98    3.60
   2  35   1    1.11    3.53
   2  35   1   -2.68    4.11
  -2  35  -1    1.49    4.31
   2 -36  -1   -5.56    3.73
   2  36  -1   -4.95    4.87
  -2  36   1   -3.36    4.45
  -1 -36   1    3.52    3.16
  -1 -36   1    0.68    3.50
   1 -36  -1   -1.29    3.69
   1  36  -1   -0.07    4.29
  -1  36   1   -3.53    4.30
   0 -36   1    2.01    3.43
   0 -36   1   -4.83    3.00
   0  36   1    2.19    3.89
   0  36  -1   -5.33    3.66
  -1 -36  -1    2.76    3.51
   1 -36   1    1.06    3.38
  -1 -36  -1    4.35    5.30
   1 -36   1   -1.56    3.00
   1  36   1    3.00    4.48
  -1  36  -1   -0.61    4.25
  -2 -36  -1   -3.91    3.64
   2 -36   1    2.73    3.66
  -2 -36  -1   -0.90    3.91
  -2  36  -1    2.19    4.55
   2  36   1    5.03    5.08
   2  36   1   -1.52    3.76
   1 -37  -1    5.93    4.02
  -1 -37   1   -2.05    3.69
   1  37  -1   -1.83    4.66
  -1  37   1    0.78    4.87
   0 -37   1    2.27    3.47
   0 -37   1   11.20    3.76
   0 -37  -1    1.68    3.91
   0  37   1    3.93    4.17
   0  37  -1   -1.91    4.58
  -1 -37  -1    2.63    4.25
   1 -37   1   -1.34    5.56
  -1  37  -1    4.90    4.64
   1  37   1   -3.07    4.22
  -7   0   2    5.12    3.48
   7   0  -2    2.61    2.34
   7   0  -2    2.82    3.32
   7   0  -2   -1.56    2.98
  -7   0   2    1.36    3.23
  -6   0   2   25.62    3.99
   6   0  -2   22.85    3.31
  -6   0   2   19.52    3.08
   6   0  -2   23.41    3.58
   6   0  -2   20.87    3.51
   5   0  -2   -0.79    1.54
   5   0  -2    1.75    1.56
  -5   0   2   -1.84    1.80
  -5   0   2   -0.29    1.55
   5   0  -2    1.50    1.74
  -4   0   2  107.67    5.08
  -4   0   2  117.27    5.13
   4   0  -2  107.57    5.10
   4   0  -2  105.53    5.00
   4   0  -2  105.49    4.69
  -4   0   2  106.74    4.74
   3   0  -2   -1.03    0.94
   3   0  -2    0.63    1.14
  -3   0   2    0.51    0.95
   3   0  -2    1.07    1.11
  -3   0   2    0.19    0.78
  -3   0   2   -0.52    0.88
   3   0  -2    0.38    0.74
   3   0  -2    0.34    1.02
  -2   0   2  156.53    5.59
   2   0  -2  155.62    5.66
   2   0  -2  150.18    4.81
   2   0  -2  154.10    5.44
  -2   0   2  156.29    4.85
  -2   0   2  149.82    5.07
   2   0  -2  158.87    5.12
   2   0  -2  152.90    4.89
  -1   0   2    0.84    0.48
  -1   0   2   -0.09    0.56
   1   0  -2   -0.69    0.60
  -1   0   2    0.60    0.46
   1   0  -2   -0.18    0.44
   1   0  -2   -0.19    0.58
   1   0  -2    0.33    0.49
   0   0  -2   18.00    1.23
   0   0  -2   18.65    1.25
   0   0   2   21.43    1.42
   0   0   2   19.41    1.43
   0   0  -2   18.04    1.35
   0   0   2   19.62    1.20
   0   0  -2   19.55    1.41
   1   0   2    0.50    0.58
   1   0   2   -0.30    0.79
  -1   0  -2   -0.09    0.65
  -1   0  -2    0.26    0.35
  -1   0  -2    0.40    0.33
  -1   0  -2   -0.70    0.62
   1   0   2    0.14    0.30
  -2   0  -2   27.66    2.76
   2   0   2   27.14    2.64
   2   0   2   35.67    2.47
  -2   0  -2   34.64    2.56
   3   0   2    1.90    1.17
  -3   0  -2    0.96    1.47
   4   0   2    2.38    1.55
  -4   0  -2   -1.44    1.92
  -5   0  -2   -2.82    2.67
   5   0   2    2.07    2.16
  -6   0  -2    1.19    5.82
   6   0   2    2.79    3.06
   7   0   2    1.21    4.04
  -7   0  -2   -1.66    4.14
   7  -1  -2    2.95    2.35
   7  -1  -2    5.41    3.23
  -7  -1   2    4.37    3.55
  -7  -1   2    8.23    3.21
   7  -1  -2   10.89    3.57
   7   1  -2    2.89    3.09
   7   1  -2    3.03    3.18
  -7   1   2    6.02    3.20
   7   1  -2    4.92    2.36
   6  -1  -2    1.80    2.01
   6  -1  -2   -0.61    2.26
  -6  -1   2    1.02    2.14
  -6  -1   2    1.03    2.69
   6  -1  -2   -2.11    2.07
   6   1  -2    1.41    2.15
   6   1  -2    2.18    2.03
   6   1  -2   -0.37    2.05
  -6   1   2    0.75    2.31
  -6   1   2   -0.72    2.28
  -5  -1   2    9.03    2.13
   5  -1  -2   10.61    1.94
  -5  -1   2    6.04    1.67
   5  -1  -2    7.02    1.92
   5  -1  -2    7.46    1.95
   5   1  -2    8.95    2.15
   5   1  -2   10.74    1.82
  -5   1   2    5.85    1.84
  -5   1   2   10.04    2.21
   5   1  -2    8.53    1.80
  -5   1   2    4.86    2.10
  -4  -1   2    5.90    1.36
   4  -1  -2    4.73    1.64
   4  -1  -2    1.80    1.12
  -4  -1   2    3.68    1.41
   4  -1  -2    3.12    1.28
  -4  -1   2    4.03    1.34
  -4   1   2    4.22    1.38
  -4   1   2    1.57    1.11
  -4   1   2    3.34    1.44
   4   1  -2    3.98    1.34
   4   1  -2    3.12    1.59
   3  -1  -2   16.73    2.03
   3  -1  -2   16.82    1.97
   3  -1  -2   12.86    1.75
  -3  -1   2   15.63    1.61
  -3  -1   2   13.60    1.96
   3  -1  -2   16.59    1.69
  -3  -1   2   12.77    1.76
  -3   1   2   14.30    1.73
   3   1  -2   14.62    1.41
   3   1  -2   15.10    2.02
   3   1  -2   15.00    2.06
   3   1  -2   13.91    1.79
   3   1  -2   16.35    1.83
  -3   1   2   12.10    1.84
  -3   1   2   16.11    1.90
  -2  -1   2   38.30    2.47
   2  -1  -2   40.59    2.19
   2  -1  -2   36.21    2.27
   2  -1  -2   40.73    2.52
   2  -1  -2   39.45    2.05
  -2  -1   2   33.48    1.96
  -2  -1   2   40.34    2.20
   2  -1  -2   39.19    2.10
   2   1  -2   38.28    1.87
   2   1  -2   41.57    2.31
   2   1  -2   38.89    1.98
  -2   1   2   38.19    2.09
   2   1  -2   36.44    2.43
  -2   1   2   38.63    2.39
  -2   1   2   41.63    2.09
   2   1  -2   37.24    2.42
   1  -1  -2  202.87    5.84
  -1  -1   2  198.87    5.91
   1  -1  -2  200.02    6.05
  -1  -1   2  197.63    5.49
  -1  -1   2  190.93    6.09
   1  -1  -2  202.97    5.71
   1   1  -2  196.70    5.88
   1   1  -2  205.05    6.30
   1   1  -2  199.83    5.52
  -1   1   2  202.52    6.22
  -1   1   2  195.73    5.67
   1   1  -2  202.35    6.08
  -1   1   2  195.14    5.67
   0  -1   2    8.73    1.05
   0  -1   2    6.81    0.96
   0  -1  -2    7.54    0.95
   0  -1   2    8.19    0.84
   0  -1  -2    9.12    1.08
   0  -1  -2    7.97    0.96
   0   1   2    8.26    0.88
   0   1   2    6.28    1.04
   0   1   2    8.40    1.02
   0   1  -2    7.80    0.96
   0   1  -2    8.11    1.03
   0   1  -2    6.77    0.83
   0   1  -2    7.57    0.90
  -1  -1  -2    5.08    0.64
   1  -1   2    6.22    1.14
  -1  -1  -2    5.31    1.02
   1  -1   2    6.40    1.09
  -1  -1  -2    5.28    1.13
  -1   1  -2    5.20    1.04
   1   1   2    6.17    1.04
   1   1   2    6.37    0.61
  -1   1  -2    6.04    0.60
  -1   1  -2    7.13    1.13
   1   1   2    5.94    1.05
  -1   1  -2    5.00    0.55
   2  -1   2   53.13    3.64
   2  -1   2   69.66    3.71
  -2  -1  -2   59.15    3.99
  -2  -1  -2   63.05    3.47
   2   1   2   69.78    3.68
  -2   1  -2   52.61    3.80
  -2   1  -2   60.13    3.39
   3  -1   2    7.56    1.53
  -3  -1  -2    7.02    1.60
   3   1   2    8.53    1.62
  -3   1  -2    5.69    1.55
   4  -1   2   29.19    3.36
  -4  -1  -2   21.53    3.52
  -4   1  -2   26.30    3.32
   4   1   2   29.42    3.29
  -5  -1  -2   73.24    5.94
   5  -1   2   70.18    5.32
   5   1   2   74.63    5.67
  -5   1  -2   68.93    6.11
   6  -1   2   -2.13    3.17
  -6   1  -2    0.26    3.38
   6   1   2    3.27    3.17
  -7  -1  -2   -2.56    4.27
   7  -1   2   -5.48    4.14
  -7   1  -2   -1.93    3.91
   7   1   2   -5.35    4.14
  -7  -2   2    7.04    3.50
  -7  -2   2   -2.47    2.94
   7  -2  -2   -0.80    3.01
   7  -2  -2    2.15    2.24
  -7   2   2   -1.06    3.13
   7   2  -2   -3.30    3.01
   7   2  -2   -0.06    2.36
   7   2  -2   -0.47    3.09
  -6  -2   2   -0.33    2.58
   6  -2  -2   -3.45    2.06
  -6  -2   2   -1.94    2.11
   6  -2  -2   -0.10    2.37
   6  -2  -2    2.68    2.03
   6   2  -2    0.49    1.92
  -6   2   2    0.91    2.26
  -6   2   2   -1.85    2.28
   6   2  -2   -3.33    2.25
   6   2  -2    2.00    2.01
  -5  -2   2    3.36    1.46
  -5  -2   2    2.56    1.82
   5  -2  -2   -0.66    1.54
   5  -2  -2   -0.25    1.60
   5  -2  -2    1.96    1.52
  -5   2   2   -1.35    1.69
  -5   2   2    2.65    1.77
   5   2  -2    1.84    1.65
   5   2  -2    3.75    1.54
  -5   2   2   -0.60    1.79
   5   2  -2    2.49    1.45
   4  -2  -2   21.04    2.25
  -4  -2   2   22.14    2.32
   4  -2  -2   17.90    2.38
   4  -2  -2   18.88    2.15
  -4  -2   2   20.87    2.52
   4  -2  -2   17.48    2.44
  -4   2   2   23.22    2.51
   4   2  -2   21.35    2.33
  -4   2   2   21.64    2.25
   4   2  -2   20.57    2.14
   4   2  -2   23.63    2.69
  -4   2   2   20.18    2.36
   3  -2  -2  135.10    5.21
   3  -2  -2  131.90    4.99
   3  -2  -2  124.62    5.31
  -3  -2   2  118.48    5.12
  -3  -2   2  125.44    4.47
   3  -2  -2  122.83    5.10
   3  -2  -2  125.00    4.81
   3   2  -2  128.40    4.49
  -3   2   2  118.06    5.07
   3   2  -2  120.55    5.02
   3   2  -2  130.85    4.80
   3   2  -2  120.02    5.21
   3   2  -2  128.19    5.23
  -3   2   2  129.25    4.89
  -2  -2   2    3.51    0.98
   2  -2  -2    3.36    0.98
   2  -2  -2    3.21    0.81
   2  -2  -2    2.69    0.76
  -2  -2   2    3.24    0.67
  -2  -2   2    3.02    1.05
  -2  -2   2    3.30    0.85
   2  -2  -2    3.14    0.69
   2   2  -2    3.01    0.66
  -2   2   2    4.67    0.85
   2   2  -2    3.35    0.71
  -2   2   2    3.24    0.77
   2   2  -2    1.79    0.85
   2   2  -2    4.32    1.10
  -2   2   2    3.80    1.08
   2   2  -2    3.31    0.91
  -1  -2   2   50.97    1.95
  -1  -2   2   53.77    2.41
   1  -2  -2   50.88    2.33
  -1  -2   2   51.96    2.54
   1  -2  -2   48.29    2.39
  -1  -2   2   50.26    2.50
   1  -2  -2   54.22    2.20
  -1   2   2   52.93    2.31
   1   2  -2   53.83    2.41
   1   2  -2   52.00    1.96
  -1   2   2   52.34    2.11
  -1   2   2   49.53    2.52
   1   2  -2   49.11    2.38
   1   2  -2   52.92    2.59
   0  -2  -2   65.29    2.51
   0  -2  -2   65.95    2.88
   0  -2   2   65.22    2.55
   0  -2   2   67.31    2.86
   0  -2   2   69.24    2.72
   0  -2  -2   69.04    2.66
   0   2  -2   65.77    2.80
   0   2  -2   66.55    2.57
   0   2  -2   66.09    2.70
   0   2   2   64.54    2.54
   0   2   2   69.98    2.67
   0   2   2   71.45    2.94
   0   2  -2   67.32    2.52
  -1  -2  -2    6.71    1.17
  -1  -2  -2    7.11    1.18
   1  -2   2    6.46    1.05
   1  -2   2    4.12    0.87
  -1   2  -2    6.25    0.59
   1   2   2    4.93    0.69
  -1   2  -2    5.27    0.61
   1   2   2    4.82    0.94
  -1   2  -2    4.84    1.05
  -1   2  -2    5.17    0.97
   1   2   2    6.26    1.06
   2  -2   2    5.75    1.35
  -2  -2  -2    6.08    1.50
  -2  -2  -2    6.12    1.41
   2  -2   2    3.42    1.43
   2   2   2    7.16    1.58
   2   2   2    6.56    1.58
  -2   2  -2    4.60    1.09
  -2   2  -2    6.75    1.51
   3  -2   2   -1.31    1.21
  -3  -2  -2   -0.69    1.43
   3   2   2   -0.52    1.06
  -3   2  -2   -0.59    1.26
   4  -2   2    6.42    1.90
  -4  -2  -2    5.48    2.09
   4   2   2    6.49    0.94
  -4   2  -2    9.54    2.22
   4   2   2    4.74    1.80
  -5  -2  -2    1.64    2.47
   5  -2   2    1.08    2.31
   5   2   2   -1.02    2.37
  -5   2  -2    6.95    2.58
   6  -2   2   -2.65    3.03
  -6   2  -2   -0.53    3.67
   6   2   2    2.52    2.73
   7  -2   2    1.92    3.88
  -7  -2  -2   -6.21    4.16
   7   2   2    7.28    4.55
  -7   2  -2    3.89    4.48
   7  -3  -2    3.39    2.45
   7  -3  -2    1.42    3.22
  -7  -3   2    5.06    3.54
  -7  -3   2   -0.34    3.10
   7  -3  -2    5.53    3.29
  -7   3   2   10.30    3.20
   7   3  -2    2.53    3.07
   7   3  -2   -3.31    3.06
   7   3  -2    4.56    2.40
   6  -3  -2    1.05    2.01
  -6  -3   2    0.92    2.22
  -6  -3   2    0.77    2.67
   6  -3  -2   -0.54    2.03
   6  -3  -2   -4.32    2.17
  -6   3   2   -0.97    2.43
   6   3  -2    2.66    2.02
   6   3  -2   -0.88    1.87
   6   3  -2   -0.94    2.17
  -6   3   2   -2.21    2.31
  -6   3   2   -0.08    2.46
   5  -3  -2    3.80    1.59
   5  -3  -2    2.50    1.67
  -5  -3   2    2.36    1.64
  -5  -3   2    1.88    1.98
   5  -3  -2    3.24    1.75
   5   3  -2    4.02    1.54
  -5   3   2    4.47    1.79
   5   3  -2    0.51    1.66
  -5   3   2    2.39    1.64
   5   3  -2    2.94    1.66
  -5   3   2    4.26    1.83
  -4  -3   2  104.36    4.36
   4  -3  -2   91.20    4.51
   4  -3  -2   95.07    4.55
  -4  -3   2   91.64    4.79
   4  -3  -2   87.35    4.38
   4  -3  -2   91.12    4.75
   4   3  -2   98.15    4.61
   4   3  -2   99.76    4.20
   4   3  -2   90.33    4.71
  -4   3   2   87.48    4.30
  -4   3   2   93.57    4.75
  -4   3   2   87.85    4.49
   3  -3  -2    6.13    1.16
   3  -3  -2    4.34    1.11
  -3  -3   2    3.80    1.03
   3  -3  -2    5.14    1.43
   3  -3  -2    4.31    1.37
  -3  -3   2    4.90    0.94
  -3   3   2    5.26    1.24
   3   3  -2    5.72    1.19
   3   3  -2    4.80    1.24
  -3   3   2    5.15    1.22
   3   3  -2    3.59    0.90
   3   3  -2    4.80    1.10
   3   3  -2    6.11    1.46
   2  -3  -2    0.26    0.94
  -2  -3   2    0.13    0.70
   2  -3  -2   -0.13    0.59
   2  -3  -2   -0.40    0.57
  -2  -3   2   -0.43    0.97
   2  -3  -2   -0.69    0.78
   2   3  -2   -1.49    0.69
  -2   3   2    0.62    0.80
  -2   3   2    0.29    0.71
   2   3  -2    0.32    0.43
   2   3  -2    0.53    0.85
   2   3  -2    0.32    0.76
   2   3  -2   -1.17    0.55
  -2   3   2   -0.16    0.56
   1  -3  -2  420.21   11.02
   1  -3  -2  429.64   10.35
  -1  -3   2  425.99   11.22
   1  -3  -2  418.82   11.08
  -1  -3   2  412.50   11.05
   1   3  -2  414.54   10.13
   1   3  -2  399.76   11.18
  -1   3   2  411.57   10.83
   1   3  -2  396.76   11.01
  -1   3   2  415.38   10.31
  -1   3   2  410.95   11.15
   1   3  -2  422.98   11.05
   0  -3   2    0.52    0.55
   0  -3  -2    0.49    0.53
   0  -3  -2    0.55    0.50
   0  -3   2    1.05    0.55
   0  -3   2    0.53    0.51
   0  -3  -2    0.55    0.46
   0   3  -2    0.74    0.49
   0   3  -2    0.51    0.52
   0   3  -2    0.14    0.46
   0   3  -2    0.84    0.49
   0   3   2    0.18    0.51
   0   3   2    0.44    0.55
   0   3   2    0.82    0.46
   1  -3   2    2.84    0.48
  -1  -3  -2    1.85    0.77
   1  -3   2    2.89    0.89
  -1  -3  -2    3.02    0.62
   1  -3   2    4.70    0.94
  -1  -3  -2    2.58    0.82
   1   3   2    2.10    0.81
  -1   3  -2    2.65    0.81
  -1   3  -2    1.75    0.58
   1   3   2    2.98    0.56
  -1   3  -2    3.04    0.45
   1   3   2    1.07    0.65
  -2  -3  -2   21.35    2.04
  -2  -3  -2   22.24    2.21
   2  -3   2   18.34    2.09
   2  -3   2   18.69    2.04
  -2  -3  -2   21.56    1.05
  -2   3  -2   21.69    2.16
   2   3   2   23.16    2.26
   2   3   2   22.20    1.10
   2   3   2   21.06    2.29
   2   3   2   19.34    2.30
  -2   3  -2   18.17    1.91
   3  -3   2    0.94    1.15
  -3  -3  -2    0.23    1.41
   3   3   2   -0.30    0.52
   3   3   2    0.61    0.52
  -3   3  -2   -2.16    1.38
   3   3   2    0.52    1.18
  -4  -3  -2    6.05    2.27
   4  -3   2    8.20    2.25
   4   3   2    7.72    1.84
   4   3   2    8.93    1.13
  -4   3  -2   10.36    2.33
   4   3   2   10.00    1.14
  -5  -3  -2    4.21    2.77
  -5   3  -2   -2.76    2.89
   5   3   2   -1.63    0.91
   5   3   2   -0.26    2.26
   5   3   2    1.25    1.09
   6  -3   2   -5.53    2.99
  -6  -3  -2    0.05    6.02
   6   3   2    4.55    2.88
  -6   3  -2    0.22    3.19
   7  -3   2   -1.37    4.12
  -7  -3  -2   -2.34    4.31
  -7   3  -2    2.12    4.82
   7   3   2    7.66    4.29
   7  -4  -2   22.74    4.10
   7  -4  -2   21.88    3.73
  -7  -4   2   28.89    4.61
  -7  -4   2   19.63    3.64
   7  -4  -2   29.83    5.18
  -7   4   2   36.45    5.02
   7   4  -2   29.68    4.66
   7   4  -2   30.52    3.88
   7   4  -2   23.01    4.34
  -6  -4   2   -1.85    2.64
   6  -4  -2    0.95    2.30
  -6  -4   2    2.71    2.18
   6  -4  -2   -0.71    2.01
   6  -4  -2    1.21    2.35
   6   4  -2   -0.10    1.91
   6   4  -2    0.84    2.28
   6   4  -2    1.95    1.98
  -6   4   2   -1.40    2.38
  -6   4   2   -1.11    2.33
   5  -4  -2    8.19    2.03
   5  -4  -2    7.65    1.96
  -5  -4   2   11.08    2.08
  -5  -4   2    8.47    1.95
   5  -4  -2    8.42    1.91
   5   4  -2    8.71    2.01
  -5   4   2    9.64    2.08
  -5   4   2    4.99    2.05
   5   4  -2    7.97    1.81
   5   4  -2   10.73    1.64
  -5   4   2   10.35    2.11
  -4  -4   2    2.40    1.16
   4  -4  -2    3.52    1.32
   4  -4  -2    1.93    1.45
   4  -4  -2    1.50    1.14
  -4  -4   2    5.44    1.60
   4  -4  -2    1.46    1.25
  -4   4   2    3.74    1.23
   4   4  -2    2.46    1.46
  -4   4   2    2.67    1.54
  -4   4   2    3.31    1.36
   4   4  -2    2.57    1.09
   4   4  -2    2.79    1.35
  -3  -4   2    4.65    1.14
   3  -4  -2    4.72    1.31
   3  -4  -2    2.83    1.38
   3  -4  -2    2.31    1.01
  -3  -4   2    5.08    1.50
   3  -4  -2    3.85    1.06
  -3  -4   2    2.76    0.80
   3   4  -2    3.78    1.20
  -3   4   2    3.87    1.09
   3   4  -2    3.89    1.20
   3   4  -2    3.33    1.38
   3   4  -2    4.62    0.88
   3   4  -2    4.61    1.09
  -2  -4   2   -0.79    1.38
   2  -4  -2   -0.24    0.66
   2  -4  -2    1.06    0.90
   2  -4  -2    0.03    0.77
   2  -4  -2    0.69    0.64
  -2  -4   2   -0.22    0.69
   2   4  -2   -0.21    0.99
   2   4  -2    0.14    0.48
   2   4  -2   -0.27    0.87
  -2   4   2   -0.67    0.83
   2   4  -2    1.89    0.86
  -2   4   2    0.31    0.56
   2   4  -2   -0.20    0.38
  -2   4   2   -1.23    0.72
   1  -4  -2  759.24   17.95
  -1  -4   2  766.35   19.06
   1  -4  -2  773.66   19.04
  -1  -4   2  775.40   17.73
  -1  -4   2  763.29   19.02
   1  -4  -2  775.00   19.01
   1   4  -2  757.27   19.08
   1   4  -2  781.01   19.01
  -1   4   2  752.62   18.79
  -1   4   2  757.73   17.96
   1   4  -2  742.31   17.75
   1   4  -2  755.48   18.96
  -1   4   2  761.76   19.07
   0  -4   2   34.16    2.04
   0  -4   2   32.82    1.73
   0  -4  -2   33.51    1.69
   0  -4  -2   32.52    2.00
   0  -4   2   33.39    1.76
   0  -4  -2   33.17    1.84
   0   4  -2   33.41    1.77
   0   4   2   36.54    2.10
   0   4  -2   30.75    1.72
   0   4   2   34.34    1.78
   0   4   2   34.42    1.80
   0   4  -2   36.61    2.10
   1  -4   2    8.29    1.45
   1  -4   2   10.57    0.86
  -1  -4  -2   11.36    1.44
  -1  -4  -2    9.76    1.32
   1  -4   2   12.09    1.51
  -1  -4  -2   11.77    1.06
   1   4   2   10.48    1.00
  -1   4  -2    7.52    1.33
  -1   4  -2   10.97    0.82
   1   4   2   11.57    1.30
  -1   4  -2   11.31    1.45
   1   4   2   11.92    1.46
  -2  -4  -2   16.70    1.06
  -2  -4  -2   17.01    2.03
  -2  -4  -2   15.91    2.07
   2  -4   2   15.40    2.15
   2  -4   2   15.07    1.79
  -2   4  -2   15.90    1.90
   2   4   2   14.33    2.00
   2   4   2   13.26    2.08
   2   4   2   16.83    1.12
   2   4   2   18.44    2.17
  -2   4  -2   16.16    1.88
  -3  -4  -2   18.98    2.88
   3  -4   2   23.70    2.52
  -3  -4  -2   26.35    1.54
  -3   4  -2   24.53    3.00
   3   4   2   23.51    2.56
   3   4   2   26.45    1.42
   3   4   2   28.06    1.45
   4  -4   2    8.65    1.99
  -4  -4  -2    8.09    2.17
   4   4   2    7.50    1.27
   4   4   2    9.69    2.36
   4   4   2    8.22    1.09
  -4   4  -2   10.28    2.28
   5  -4   2    6.26    2.34
  -5  -4  -2    0.49    2.21
   5   4   2    6.18    1.21
   5   4   2    5.62    1.17
  -5   4  -2    6.73    3.24
   5   4   2    3.69    2.36
   6  -4   2    0.46    3.02
  -6  -4  -2    0.81    3.70
   6   4   2   -2.49    3.01
  -6   4  -2   -7.15    3.43
   7  -4   2   12.98    4.13
   7   4   2   12.73    4.29
  -7  -5   2   -2.79    3.00
  -7  -5   2    5.10    3.66
   7  -5  -2   -1.06    2.89
   7  -5  -2    4.16    2.48
   7  -5  -2   -0.55    3.27
   7   5  -2    2.61    2.86
   7   5  -2   -3.17    2.96
  -7   5   2    1.87    3.65
   7   5  -2    0.39    3.34
   6  -5  -2    4.22    2.29
  -6  -5   2   -1.66    2.59
  -6  -5   2   -2.91    2.12
   6  -5  -2   -1.16    2.38
   6  -5  -2   -1.15    2.02
  -6   5   2    3.54    2.41
   6   5  -2    3.46    1.98
   6   5  -2    3.03    2.02
   6   5  -2    2.54    2.37
  -6   5   2   -2.78    2.48
   5  -5  -2    0.03    1.58
  -5  -5   2    2.82    1.99
   5  -5  -2   -3.25    1.51
   5  -5  -2    0.91    1.81
  -5  -5   2    0.50    1.52
  -5   5   2   -0.02    1.85
   5   5  -2    0.61    1.30
  -5   5   2    1.63    1.65
   5   5  -2   -0.46    1.55
  -5   5   2    2.62    1.82
  -4  -5   2   17.59    2.02
  -4  -5   2   16.03    2.42
   4  -5  -2   17.21    2.09
   4  -5  -2   18.99    2.42
   4  -5  -2   13.60    2.08
  -4   5   2   15.70    2.16
  -4   5   2   20.68    2.53
   4   5  -2   16.28    2.39
   4   5  -2   17.20    2.29
  -4   5   2   13.21    2.23
   4   5  -2   18.11    1.87
   3  -5  -2    5.75    1.11
  -3  -5   2    5.74    1.32
  -3  -5   2    4.58    1.18
   3  -5  -2    4.86    1.31
  -3  -5   2    4.81    0.88
   3  -5  -2    3.46    1.07
   3  -5  -2    3.58    1.42
  -3   5   2    4.82    1.29
   3   5  -2    7.37    1.51
   3   5  -2    6.02    1.10
   3   5  -2    5.18    1.43
  -3   5   2    5.57    1.08
   3   5  -2    6.14    1.00
   3   5  -2    4.61    1.37
   2  -5  -2    8.85    1.46
  -2  -5   2    9.02    1.42
   2  -5  -2    9.41    1.07
  -2  -5   2   10.34    1.48
   2  -5  -2    8.91    1.37
   2  -5  -2    9.94    1.50
  -2   5   2   11.14    1.54
   2   5  -2    9.02    0.93
   2   5  -2   10.50    1.61
   2   5  -2    9.99    1.61
  -2   5   2   10.40    1.04
   2   5  -2    8.35    1.44
   2   5  -2    9.67    0.76
  -2   5   2    9.28    1.43
  -1  -5   2  982.02   23.96
  -1  -5   2 1000.00   24.00
   1  -5  -2  960.65   23.88
   1  -5  -2  995.47   23.95
  -1  -5   2  980.73   22.37
   1   5  -2  954.26   23.88
  -1   5   2  969.09   22.59
   1   5  -2  968.40   22.42
  -1   5   2  974.67   23.98
  -1   5   2  988.71   23.80
   1   5  -2  973.48   23.89
   0  -5   2   25.46    1.81
   0  -5   2   28.50    1.64
   0  -5  -2   23.32    1.75
   0  -5   2   25.94    1.55
   0  -5  -2   25.57    1.45
   0  -5  -2   27.28    1.75
   0   5   2   27.48    1.92
   0   5   2   26.51    1.65
   0   5   2   28.84    1.53
   0   5  -2   28.05    1.91
   0   5  -2   25.63    1.61
   0   5  -2   25.82    1.55
   1  -5   2    0.63    0.68
  -1  -5  -2   -0.27    0.74
   1  -5   2    0.19    0.49
   1  -5   2    0.35    0.70
  -1  -5  -2    0.08    0.83
  -1  -5  -2    0.60    0.59
  -1   5  -2   -0.20    0.73
   1   5   2   -0.62    0.54
   1   5   2   -0.06    0.59
  -1   5  -2    1.43    0.82
  -1   5  -2   -0.09    0.44
   1   5   2   -0.06    0.84
  -2  -5  -2   36.98    2.79
   2  -5   2   48.42    1.67
   2  -5   2   43.07    2.85
   2  -5   2   48.02    3.02
  -2  -5  -2   49.62    2.01
  -2  -5  -2   48.93    3.04
  -2   5  -2   48.65    3.05
   2   5   2   50.16    2.06
   2   5   2   43.48    2.92
  -2   5  -2   45.18    3.17
   2   5   2   50.76    3.18
   2   5   2   51.81    3.27
  -3  -5  -2    4.14    1.43
  -3  -5  -2    4.71    0.89
   3  -5   2    3.88    1.31
  -3   5  -2    1.80    1.28
   3   5   2    3.97    1.41
   3   5   2    5.72    0.90
  -4  -5  -2    1.45    1.89
   4  -5   2    4.26    1.84
   4   5   2   -0.37    0.90
  -4   5  -2    5.75    1.97
   4   5   2    2.11    0.90
   4   5   2    2.01    1.65
   5  -5   2    7.62    2.29
  -5  -5  -2    4.65    2.71
  -5   5  -2    5.77    2.87
   5   5   2    6.68    1.33
   5   5   2    9.46    2.67
   5   5   2    7.96    1.37
   6  -5   2    8.53    3.12
  -6  -5  -2    2.90    3.61
  -6   5  -2    1.95    3.05
   6   5   2   -1.45    3.01
  -7  -6   2    1.36    2.92
  -7  -6   2    3.79    3.78
   7  -6  -2    3.44    2.81
   7  -6  -2    0.88    2.57
  -7   6   2   -3.96    5.20
   7   6  -2    4.45    2.80
   7   6  -2   -1.97    3.16
   7   6  -2   -4.35    3.45
  -7   6   2    1.98    3.49
  -6  -6   2    0.95    2.23
  -6  -6   2   -2.15    2.60
   6  -6  -2    5.28    2.48
   6  -6  -2    2.91    2.11
   6  -6  -2    1.88    2.12
  -6   6   2    2.60    2.57
   6   6  -2    2.51    1.94
   6   6  -2    2.09    2.44
   6   6  -2    5.71    2.08
  -6   6   2    1.29    2.49
  -5  -6   2    0.56    1.53
   5  -6  -2   -2.11    1.52
   5  -6  -2    0.39    1.66
   5  -6  -2   -0.97    1.65
  -5  -6   2    2.80    1.92
  -5   6   2    5.70    2.00
   5   6  -2    3.69    2.02
  -5   6   2    4.65    1.78
  -5   6   2   -1.27    1.90
   5   6  -2   -0.02    1.65
   5   6  -2    0.60    1.36
  -4  -6   2    1.27    1.41
  -4  -6   2   -1.18    1.03
   4  -6  -2    2.32    1.14
   4  -6  -2   -0.38    1.22
   4  -6  -2    1.29    1.52
   4   6  -2   -0.31    1.29
  -4   6   2    1.06    1.23
  -4   6   2   -1.37    1.38
   4   6  -2    1.48    1.02
   4   6  -2   -0.03    1.38
  -4   6   2    0.08    1.48
  -3  -6   2    0.71    0.70
  -3  -6   2    0.74    0.91
   3  -6  -2    0.01    1.38
   3  -6  -2   -0.94    0.90
   3  -6  -2   -0.15    0.84
   3  -6  -2    1.05    0.93
   3  -6  -2    0.17    1.38
  -3  -6   2    0.03    1.56
   3   6  -2    0.06    1.03
  -3   6   2    1.91    1.22
   3   6  -2    0.30    0.84
  -3   6   2    0.59    0.86
   3   6  -2    0.69    1.32
   3   6  -2    0.21    0.64
  -2  -6   2    0.69    0.88
   2  -6  -2    1.35    0.58
   2  -6  -2    0.60    0.90
   2  -6  -2    1.20    0.73
   2  -6  -2    1.76    1.14
  -2  -6   2    1.16    1.18
   2   6  -2    1.48    0.88
  -2   6   2    1.56    0.83
   2   6  -2    1.04    0.86
  -2   6   2    0.99    0.59
  -2   6   2    0.70    0.83
   2   6  -2    1.31    0.35
   2   6  -2    1.11    0.42
   2   6  -2    0.87    1.00
  -1  -6   2  194.57    6.19
   1  -6  -2  189.02    4.87
   1  -6  -2  192.80    6.16
   1  -6  -2  183.71    6.14
  -1  -6   2  184.66    4.68
  -1  -6   2  193.90    6.24
   1   6  -2  185.48    6.12
  -1   6   2  184.37    6.17
  -1   6   2  181.60    6.02
  -1   6   2  191.68    4.88
   1   6  -2  188.44    6.17
   1   6  -2  189.80    4.76
   0  -6   2   -0.23    0.59
   0  -6  -2    1.09    0.66
   0  -6  -2    1.31    0.50
   0  -6   2    1.05    0.69
   0  -6   2    0.87    0.66
   0  -6  -2    2.32    0.72
   0   6  -2    0.76    0.60
   0   6   2    1.71    0.66
   0   6  -2    0.73    0.55
   0   6   2    0.70    0.82
   0   6   2    1.42    0.53
   0   6  -2    0.63    0.64
   1  -6   2   26.72    2.04
  -1  -6  -2   26.31    1.89
  -1  -6  -2   27.95    1.63
  -1  -6  -2   25.75    2.03
   1  -6   2   28.42    1.52
   1  -6   2   27.34    2.02
  -1   6  -2   24.57    2.08
   1   6   2   26.21    1.99
   1   6   2   24.80    1.63
   1   6   2   25.46    1.82
   1   6   2   25.62    1.92
  -1   6  -2   26.28    1.48
  -1   6  -2   25.34    2.07
  -2  -6  -2   12.49    1.92
   2  -6   2   15.73    2.00
  -2  -6  -2   13.76    2.08
   2  -6   2   15.07    1.03
  -2  -6  -2   13.71    1.25
   2  -6   2    9.88    1.73
   2   6   2   14.93    1.88
  -2   6  -2   12.03    1.97
   2   6   2   15.24    1.34
  -2   6  -2   14.71    1.13
  -2   6  -2   12.09    2.00
   2   6   2   17.90    2.21
   2   6   2   14.77    1.78
  -3  -6  -2   15.26    1.53
   3  -6   2   13.84    2.34
  -3   6  -2   13.52    1.14
   3   6   2   15.31    1.43
   3   6   2   15.45    2.33
  -3   6  -2   11.60    2.30
   4  -6   2   -0.05    0.71
  -4  -6  -2    2.87    1.18
   4  -6   2   -0.09    0.69
   4  -6   2    0.15    1.65
  -4  -6  -2   -0.35    1.93
   4   6   2   -0.47    1.06
   4   6   2   -1.26    1.52
  -4   6  -2    1.83    2.09
   4   6   2    0.71    0.95
   5  -6   2    3.69    2.17
  -5  -6  -2   -1.35    2.70
   5   6   2    0.76    1.48
   5   6   2    0.04    1.23
  -5   6  -2   -2.59    2.65
   5   6   2    3.44    2.45
  -6  -6  -2   10.21    3.92
   6  -6   2    8.65    3.13
  -6   6  -2    8.99    3.89
   6   6   2    5.60    3.12
   7  -7  -2   -3.61    2.65
  -7  -7   2    1.96    3.91
   7  -7  -2    1.16    3.26
  -7  -7   2   -1.61    3.04
   7  -7  -2    1.06    2.79
   7   7  -2    3.08    2.79
  -7   7   2   -2.95    3.31
   7   7  -2   -2.46    3.03
   7   7  -2   -1.44    3.29
  -7   7   2    1.47    3.46
   6  -7  -2    0.51    2.42
   6  -7  -2   -0.23    2.26
   6  -7  -2   -0.03    2.09
  -6  -7   2   -1.22    2.24
  -6  -7   2   -1.52    2.98
   6   7  -2   -1.73    2.53
   6   7  -2    2.42    1.99
  -6   7   2    1.43    2.64
   6   7  -2    4.44    2.58
  -6   7   2   -2.61    2.72
   5  -7  -2   11.39    2.02
  -5  -7   2   15.77    2.81
   5  -7  -2    7.32    1.79
   5  -7  -2   11.68    2.23
  -5  -7   2    8.02    1.81
   5   7  -2   10.76    1.75
   5   7  -2   10.07    2.23
   5   7  -2   10.19    2.26
  -5   7   2    8.30    2.41
  -5   7   2    6.13    2.07
   4  -7  -2   -1.08    1.12
   4  -7  -2    2.00    1.52
  -4  -7   2   -1.03    1.54
  -4  -7   2    1.94    1.15
   4  -7  -2    1.88    1.45
  -4   7   2    2.93    1.56
  -4   7   2    1.21    1.16
   4   7  -2    1.26    1.31
  -4   7   2   -1.63    1.40
   4   7  -2    1.09    1.44
   4   7  -2    2.44    0.99
  -3  -7   2    0.96    2.52
   3  -7  -2    1.48    1.44
  -3  -7   2    3.58    1.30
   3  -7  -2    1.85    1.32
   3  -7  -2    2.45    1.11
   3  -7  -2    3.51    1.03
  -3  -7   2    2.34    0.68
   3  -7  -2    2.79    1.03
  -3   7   2    1.78    1.20
  -3   7   2    2.47    1.00
   3   7  -2    3.01    0.76
   3   7  -2    0.00    1.57
   3   7  -2    2.48    0.65
   3   7  -2    1.81    1.19
   2  -7  -2   12.63    1.47
  -2  -7   2   17.05    1.82
   2  -7  -2   16.53    1.90
  -2  -7   2   14.07    1.95
   2  -7  -2   15.81    1.12
   2  -7  -2   15.82    1.85
   2   7  -2   14.22    1.79
  -2   7   2   14.37    1.70
   2   7  -2   16.43    1.81
  -2   7   2   14.92    1.67
  -2   7   2   12.91    1.05
  -1  -7   2  189.04    4.61
   1  -7  -2  183.68    4.68
   1  -7  -2  185.93    6.26
  -1  -7   2  192.12    6.28
   1  -7  -2  187.72    6.22
  -1  -7   2  188.94    6.20
  -1   7   2  182.23    6.24
   1   7  -2  189.44    4.66
  -1   7   2  185.24    6.12
  -1   7   2  186.26    4.66
   1   7  -2  185.54    6.16
   1   7  -2  173.75    6.07
   0  -7  -2   37.19    1.79
   0  -7   2   37.26    2.11
   0  -7   2   37.86    2.34
   0  -7  -2   36.47    2.15
   0  -7   2   39.22    2.01
   0  -7  -2   37.71    2.30
   0   7   2   37.24    2.15
   0   7   2   35.38    1.70
   0   7  -2   39.57    2.31
   0   7  -2   37.56    2.00
   0   7  -2   34.52    2.02
   0   7   2   37.46    2.40
   1  -7   2   31.55    2.26
  -1  -7  -2   29.03    2.29
  -1  -7  -2   30.33    2.10
   1  -7   2   29.93    2.25
   1  -7   2   30.60    1.66
  -1  -7  -2   30.76    1.88
  -1   7  -2   28.34    2.23
   1   7   2   31.86    1.85
   1   7   2   30.36    2.31
  -1   7  -2   28.73    2.27
   1   7   2   28.99    2.05
  -1   7  -2   29.53    1.63
   1   7   2   28.45    2.04
  -2  -7  -2    8.83    1.66
   2  -7   2    7.64    0.97
   2  -7   2   11.43    1.71
  -2  -7  -2    7.15    1.23
  -2  -7  -2    8.50    1.18
   2   7   2   11.85    2.05
   2   7   2   13.07    2.05
  -2   7  -2    8.20    1.09
  -2   7  -2    9.05    1.59
   2   7   2   12.50    1.76
  -2   7  -2    7.31    1.36
   2   7   2   10.20    1.31
   3  -7   2   -0.06    0.67
  -3  -7  -2    0.21    1.36
  -3  -7  -2   -0.12    0.94
   3  -7   2   -0.78    1.20
   3   7   2    1.34    0.78
  -3   7  -2    0.96    0.77
   3   7   2    1.80    1.27
  -3   7  -2    2.48    1.56
  -4  -7  -2    3.95    1.42
   4  -7   2    3.25    1.70
   4  -7   2    2.86    0.88
   4  -7   2    3.89    0.88
  -4  -7  -2    1.68    1.94
   4   7   2    5.85    1.12
   4   7   2    5.92    2.05
  -4   7  -2    5.71    0.98
  -4   7  -2    3.17    2.30
   4   7   2    3.05    1.27
   5  -7   2    7.11    2.24
  -5  -7  -2    5.69    2.73
   5  -7   2    4.50    1.36
   5  -7   2    4.90    1.04
   5   7   2    4.89    1.47
  -5   7  -2    0.14    2.59
   5   7   2    3.16    2.61
   6  -7   2    2.05    2.86
  -6  -7  -2    3.36    3.70
   6   7   2    2.98    3.33
  -6   7  -2   -4.00    3.29
  -7  -8   2    8.08    4.07
   7  -8  -2   12.40    2.92
   7  -8  -2   12.24    3.19
  -7  -8   2   10.03    3.20
   7  -8  -2   15.49    3.77
  -7   8   2    2.25    3.64
  -7   8   2    2.83    3.69
   7   8  -2    7.35    3.46
   7   8  -2    5.91    3.58
   7   8  -2   12.33    2.94
  -6  -8   2    0.17    2.93
   6  -8  -2    7.07    2.34
   6  -8  -2    0.20    2.15
  -6  -8   2    4.72    2.19
   6  -8  -2    6.06    2.42
   6   8  -2    0.98    2.72
  -6   8   2    0.83    2.65
   6   8  -2    4.51    2.49
  -6   8   2    7.76    2.97
   6   8  -2    1.15    2.00
   5  -8  -2    1.45    1.57
  -5  -8   2   -1.54    1.52
  -5  -8   2    3.99    2.10
   5  -8  -2   -1.29    1.72
   5   8  -2    3.11    2.05
  -5   8   2    0.70    2.22
   5   8  -2    1.20    1.95
  -5   8   2   -2.45    1.83
  -4  -8   2    0.50    1.11
   4  -8  -2   -0.20    1.31
  -4  -8   2    1.67    1.48
   4  -8  -2    0.35    1.39
   4  -8  -2    2.34    1.40
  -4   8   2   -1.57    1.54
   4   8  -2    0.02    1.29
   4   8  -2    3.00    1.42
  -3  -8   2    6.01    1.29
   3  -8  -2    5.64    1.40
   3  -8  -2    5.49    1.08
  -3  -8   2    6.40    0.98
   3  -8  -2    8.21    1.44
   3   8  -2    7.46    1.22
  -3   8   2    8.17    1.54
  -3   8   2    5.66    1.13
   3   8  -2    5.80    0.80
   3   8  -2    8.76    1.49
   2  -8  -2    0.17    0.49
   2  -8  -2    0.46    0.98
  -2  -8   2    0.19    0.97
  -2  -8   2   -1.60    1.21
   2  -8  -2   -0.01    0.73
   2  -8  -2   -0.24    0.49
   2  -8  -2   -1.40    1.14
  -2   8   2   -1.28    0.92
  -2   8   2    0.75    0.52
   2   8  -2    0.37    1.55
   2   8  -2   -1.83    0.91
  -1  -8   2   73.90    2.08
  -1  -8   2   72.03    3.37
  -1  -8   2   71.13    3.42
   1  -8  -2   71.97    3.34
   1  -8  -2   74.35    3.49
  -1   8   2   67.72    3.32
  -1   8   2   69.33    3.29
   1   8  -2   71.71    3.32
   1   8  -2   71.92    3.40
   1   8  -2   70.31    2.05
   0  -8   2    2.23    0.79
   0  -8   2    1.96    0.79
   0  -8  -2    2.16    0.59
   0  -8   2    2.33    0.76
   0  -8  -2    2.20    0.90
   0  -8  -2    0.54    0.66
   0   8   2    1.24    0.87
   0   8   2    1.70    0.82
   0   8   2    1.24    0.61
   0   8  -2    0.62    0.64
   0   8  -2    1.32    0.78
   0   8  -2    0.93    0.65
   0   8   2    0.84    0.49
   1  -8   2   39.69    2.66
   1  -8   2   40.27    2.09
   1  -8   2   39.65    2.61
  -1  -8  -2   38.28    2.62
  -1  -8  -2   40.40    2.42
  -1  -8  -2   45.27    2.34
  -1   8  -2   38.94    2.52
   1   8   2   39.82    2.34
   1   8   2   42.54    2.39
   1   8   2   40.84    2.27
  -1   8  -2   37.04    2.00
  -1   8  -2   43.02    2.66
   1   8   2   42.38    2.76
   2  -8   2  143.59    5.99
   2  -8   2  151.47    6.22
  -2  -8  -2  152.30    4.87
   2  -8   2  148.10    4.53
  -2  -8  -2  157.72    6.00
  -2  -8  -2  139.44    6.06
  -2   8  -2  155.88    4.67
   2   8   2  147.45    4.86
   2   8   2  151.67    6.12
  -2   8  -2  148.29    5.87
   2   8   2  154.84    5.97
  -2   8  -2  148.18    6.28
   2   8   2  141.67    5.80
  -3  -8  -2   -0.11    1.25
   3  -8   2    0.04    1.22
  -3  -8  -2    0.71    1.03
   3  -8   2    0.22    0.79
  -3   8  -2   -1.78    1.45
   3   8   2    0.10    1.20
  -3   8  -2    2.04    0.81
  -4  -8  -2    6.33    1.66
  -4  -8  -2    3.64    1.88
   4  -8   2    2.85    1.01
   4  -8   2    4.80    1.86
   4   8   2    3.12    1.55
  -4   8  -2    1.55    1.03
  -4   8  -2    0.22    1.87
   4   8   2    5.59    2.05
   5  -8   2   19.92    1.82
  -5  -8  -2   15.74    3.75
   5  -8   2   22.76    3.65
   5   8   2   27.36    2.43
  -5   8  -2   16.18    3.75
   5   8   2   28.54    4.18
   6  -8   2    2.37    2.91
  -6  -8  -2    4.95    3.93
   6   8   2    3.97    3.28
  -6   8  -2   -3.25    3.80
  -7  -9   2    0.59    4.26
   7  -9  -2    5.05    3.08
   7  -9  -2   -1.19    3.32
   7  -9  -2    1.84    2.90
  -7  -9   2   -1.27    3.12
  -7   9   2   -0.30    3.65
   7   9  -2    1.93    2.74
   7   9  -2   -3.23    3.15
  -7   9   2    5.20    3.65
   7   9  -2   -2.38    3.35
   6  -9  -2    3.30    2.53
   6  -9  -2    0.83    2.04
  -6  -9   2    4.09    3.05
   6  -9  -2    2.38    2.19
  -6  -9   2   -0.96    2.19
  -6   9   2   -0.31    2.80
   6   9  -2    3.79    2.47
  -6   9   2    0.17    2.87
   6   9  -2   -0.82    1.91
   6   9  -2   -0.93    2.47
  -5  -9   2    2.55    2.17
   5  -9  -2   -1.08    1.86
   5  -9  -2    1.17    1.63
  -5  -9   2    1.86    1.52
   5   9  -2    2.21    1.88
   5   9  -2   -2.32    2.03
  -5   9   2   -1.20    1.99
  -5   9   2    1.40    2.08
   4  -9  -2    1.55    1.46
  -4  -9   2    1.67    1.14
  -4  -9   2    2.80    1.55
   4  -9  -2    4.51    1.49
   4   9  -2    5.10    1.66
   4   9  -2    3.59    1.21
  -4   9   2    3.02    1.60
  -3  -9   2    3.14    1.13
   3  -9  -2    2.40    0.93
  -3  -9   2    1.49    0.65
   3  -9  -2    1.83    0.87
   3  -9  -2    2.03    1.15
  -3   9   2    2.32    1.26
   3   9  -2    1.72    0.66
   3   9  -2    2.04    0.56
   3   9  -2    2.28    1.26
   2  -9  -2   15.00    1.81
  -2  -9   2   12.85    1.63
  -2  -9   2   10.16    1.73
   2  -9  -2   16.03    1.01
   2  -9  -2   13.45    1.69
   2  -9  -2   14.91    2.10
  -2   9   2   15.71    1.69
  -2   9   2    9.27    1.53
   2   9  -2   12.65    1.76
   2   9  -2   14.76    1.96
   1  -9  -2   10.20    1.44
   1  -9  -2   10.65    1.53
  -1  -9   2    9.63    0.75
  -1  -9   2    9.89    1.49
  -1  -9   2    9.51    0.69
  -1  -9   2    6.91    1.21
   1   9  -2    8.61    1.49
  -1   9   2    8.70    1.33
   1   9  -2    8.61    0.65
  -1   9   2   10.31    1.42
   1   9  -2   10.08    1.45
   0  -9   2    1.31    0.78
   0  -9  -2    1.05    0.77
   0  -9  -2    1.51    0.88
   0  -9   2    1.38    0.76
   0  -9   2    1.59    0.74
   0  -9  -2    0.62    0.57
   0   9   2    1.28    0.60
   0   9  -2    0.87    0.78
   0   9  -2    1.07    0.70
   0   9   2    1.00    0.53
   0   9  -2    0.40    0.64
   0   9   2    0.74    0.77
   0   9   2    0.67    0.90
   1  -9   2   55.36    3.20
   1  -9   2   59.81    3.27
   1  -9   2   57.26    2.66
  -1  -9  -2   57.83    2.89
  -1  -9  -2   59.60    3.31
  -1  -9  -2   63.21    2.91
   1   9   2   60.75    3.26
  -1   9  -2   58.37    3.27
  -1   9  -2   56.63    2.62
   1   9   2   54.54    2.84
   1   9   2   61.17    2.97
  -1   9  -2   59.51    3.11
   1   9   2   58.86    2.84
  -2  -9  -2   16.06    1.92
   2  -9   2   13.80    1.97
   2  -9   2   15.38    1.39
   2  -9   2   19.02    2.29
  -2  -9  -2   18.71    1.73
  -2   9  -2   17.15    2.31
  -2   9  -2   17.39    1.51
   2   9   2   18.30    2.12
   2   9   2   13.21    2.17
   2   9   2   17.63    2.06
  -2   9  -2   15.05    2.09
   2   9   2   15.21    1.55
   3  -9   2   12.80    1.96
   3  -9   2   17.24    1.60
  -3  -9  -2   19.61    2.71
  -3  -9  -2   17.36    1.93
  -3   9  -2   18.03    1.69
   3   9   2   18.71    1.76
   3   9   2   14.77    2.47
  -3   9  -2   17.01    2.86
  -4  -9  -2    0.53    1.82
  -4  -9  -2   -0.01    1.58
   4  -9   2    1.15    1.79
   4   9   2    4.55    1.92
  -4   9  -2   -0.15    2.01
   5  -9   2   -0.49    1.15
  -5  -9  -2    2.34    2.62
   5  -9   2    0.29    2.42
   5   9   2    2.55    1.51
  -5   9  -2    2.13    1.42
  -5   9  -2    7.17    3.18
   5   9   2    7.08    2.51
  -6  -9  -2    3.95    3.88
   6  -9   2   -0.01    3.07
  -6   9  -2   -4.10    3.75
   6   9   2    2.36    3.27
   7 -10  -2   -0.06    2.88
  -7 -10   2    1.32    3.23
   7 -10  -2    2.07    3.87
   7 -10  -2   -0.89    3.18
  -7 -10   2   -0.24    4.01
  -7  10   2    2.04    3.76
   7  10  -2    5.20    2.76
  -7  10   2   -2.06    3.79
   7  10  -2    1.86    3.39
   7  10  -2    3.61    3.53
  -6 -10   2   -2.89    3.17
  -6 -10   2   -1.78    2.25
   6 -10  -2    3.36    2.26
   6 -10  -2   -1.07    2.20
   6 -10  -2    0.71    2.62
   6  10  -2    0.48    2.71
   6  10  -2    3.95    2.06
   6  10  -2   -1.73    2.49
  -6  10   2    2.88    2.96
  -6  10   2   -1.14    2.65
   5 -10  -2    4.48    1.71
   5 -10  -2    1.74    2.01
  -5 -10   2    0.60    2.10
  -5  10   2    0.83    2.09
  -5  10   2    6.58    2.17
   5  10  -2    3.37    2.02
   5  10  -2    2.69    2.06
   4 -10  -2    4.01    1.69
   4 -10  -2    8.68    1.56
  -4 -10   2    9.72    1.90
  -4 -10   2    6.21    1.28
   4 -10  -2    6.07    1.57
   4  10  -2    7.80    1.79
  -4  10   2    9.51    2.05
   4  10  -2    6.20    1.30
   3 -10  -2    3.63    0.91
   3 -10  -2    2.00    0.88
   3 -10  -2    0.37    1.25
  -3 -10   2    3.01    0.61
  -3 -10   2    3.81    1.25
  -3  10   2    0.46    1.31
   3  10  -2    2.67    1.41
   3  10  -2    1.74    0.62
   3  10  -2    2.04    0.59
   2 -10  -2    1.02    1.11
  -2 -10   2    0.44    1.15
   2 -10  -2   -0.04    0.93
  -2 -10   2    1.06    0.88
   2 -10  -2    0.23    0.45
   2 -10  -2    1.13    0.47
   2 -10  -2    1.29    1.28
  -2  10   2    0.20    0.93
  -2  10   2    1.01    0.95
   2  10  -2    0.72    1.18
   2  10  -2    0.44    0.80
   1 -10  -2   47.74    2.90
  -1 -10   2   49.13    2.94
  -1 -10   2   48.08    1.62
   1 -10  -2   51.04    3.00
  -1 -10   2   45.86    2.88
  -1 -10   2   49.06    1.69
  -1  10   2   49.66    2.86
   1  10  -2   50.36    2.86
   1  10  -2   50.41    2.90
  -1  10   2   43.13    2.67
   0 -10   2   51.54    2.54
   0 -10   2   48.97    2.85
   0 -10   2   50.75    2.76
   0 -10  -2   52.28    2.80
   0 -10  -2   49.81    2.97
   0  10  -2   52.23    2.68
   0  10   2   53.75    2.88
   0  10   2   51.78    2.11
   0  10   2   55.67    3.14
   0  10  -2   53.71    2.54
   0  10   2   51.40    2.13
  -1 -10  -2    1.66    0.95
   1 -10   2    2.63    1.00
   1 -10   2   -0.01    0.88
   1 -10   2    0.67    1.11
   1  10   2    0.89    0.83
  -1  10  -2    1.21    1.02
  -1  10  -2    1.83    0.95
   1  10   2   -0.72    1.08
  -1  10  -2    2.54    0.76
   1  10   2    0.72    0.85
   1  10   2   -0.28    0.82
  -2 -10  -2   66.80    3.73
   2 -10   2   67.44    2.84
   2 -10   2   67.70    3.67
  -2 -10  -2   70.26    3.17
   2  10   2   65.01    3.76
   2  10   2   65.42    3.62
   2  10   2   68.50    3.85
   2  10   2   63.43    3.08
  -2  10  -2   65.51    2.90
  -2  10  -2   63.80    4.00
  -2  10  -2   66.02    3.75
  -3 -10  -2    4.53    1.29
  -3 -10  -2    2.61    1.45
   3 -10   2    5.52    1.47
   3 -10   2    3.90    1.10
   3  10   2    4.13    1.14
  -3  10  -2    2.12    1.60
  -3  10  -2    3.98    1.08
   3  10   2    4.21    1.44
   4 -10   2    2.10    1.74
  -4 -10  -2    1.18    2.06
  -4 -10  -2    3.08    1.60
   4 -10   2    0.81    1.18
   4  10   2   -1.75    1.72
   4  10   2    5.00    1.46
  -4  10  -2    0.78    2.19
  -4  10  -2    3.25    1.19
   5 -10   2   22.97    3.42
  -5 -10  -2   25.24    4.12
   5 -10   2   18.83    2.18
   5  10   2   26.08    4.16
  -5  10  -2   20.49    3.72
   5  10   2   29.81    2.81
  -5  10  -2   22.27    2.51
   6 -10   2   -5.58    3.05
  -6 -10  -2   -3.01    3.85
   6  10   2    2.90    3.47
  -6  10  -2   -4.85    3.72
   7 -11  -2    8.23    3.01
   7 -11  -2    2.88    2.89
   7 -11  -2    2.61    3.86
  -7 -11   2    0.42    4.45
   7  11  -2    3.32    3.56
  -7  11   2   -7.26    3.83
  -7  11   2   -5.47    3.99
   7  11  -2    4.46    3.41
   6 -11  -2    1.35    2.43
   6 -11  -2    0.59    2.31
   6 -11  -2   -0.21    2.77
  -6 -11   2   -0.14    2.36
  -6  11   2   -4.44    2.77
  -6  11   2   -3.65    3.01
   6  11  -2    3.26    2.63
   5 -11  -2    5.77    2.06
  -5 -11   2    5.94    2.49
  -5 -11   2    5.26    1.80
   5 -11  -2    6.54    1.77
   5  11  -2    6.10    1.95
  -5  11   2    6.08    2.49
   5  11  -2    8.19    2.12
   4 -11  -2    2.06    1.29
  -4 -11   2    3.55    1.78
   4 -11  -2    1.76    1.58
  -4 -11   2    0.10    1.10
   4 -11  -2    3.04    1.50
  -4  11   2    1.65    1.65
   4  11  -2    3.01    1.26
   4  11  -2    1.59    1.51
   3 -11  -2    0.66    0.90
  -3 -11   2    1.34    1.14
   3 -11  -2   -0.31    1.20
  -3 -11   2    0.11    0.57
   3 -11  -2    0.25    0.87
   3  11  -2   -0.56    1.10
  -3  11   2    1.09    1.40
  -2 -11   2    5.04    1.16
   2 -11  -2    4.42    1.44
  -2 -11   2    8.17    1.60
   2 -11  -2    4.84    1.24
   2 -11  -2    4.86    1.19
   2  11  -2    5.74    1.28
  -2  11   2    7.41    1.55
   2  11  -2    7.24    1.41
  -2  11   2    5.02    1.26
  -1 -11   2    7.53    1.23
   1 -11  -2   10.51    1.58
  -1 -11   2    8.47    0.90
  -1 -11   2    9.69    0.79
   1  11  -2    8.69    1.30
  -1  11   2    8.67    1.49
   0 -11  -2   52.56    2.83
   0 -11   2   49.47    2.53
   0 -11   2   48.95    2.74
   0 -11   2   51.30    2.94
   0 -11  -2   51.28    3.04
   0  11   2   53.15    2.18
   0  11  -2   53.98    2.98
   0  11   2   47.33    2.08
   0  11   2   49.23    3.02
   0  11  -2   52.11    2.82
   0  11   2   56.00    3.03
   0  11  -2   51.62    2.55
   1 -11   2   65.41    3.58
  -1 -11  -2   69.85    3.45
   1 -11   2   69.28    3.14
   1  11   2   67.79    3.38
  -1  11  -2   68.69    3.66
  -1  11  -2   66.51    3.18
   1  11   2   72.03    3.31
   1  11   2   68.08    3.26
  -1  11  -2   72.04    3.68
   1  11   2   70.64    3.71
   2 -11   2   23.28    2.22
  -2 -11  -2   21.28    2.39
   2 -11   2   22.48    1.79
  -2 -11  -2   22.87    2.06
  -2  11  -2   18.87    2.38
   2  11   2   20.53    1.96
   2  11   2   21.30    2.34
   2  11   2   24.61    2.54
  -2  11  -2   23.65    1.94
  -2  11  -2   17.68    2.68
  -3 -11  -2    1.07    1.70
   3 -11   2    2.87    1.48
  -3 -11  -2    6.24    1.42
   3 -11   2    2.67    1.16
   3  11   2    3.96    1.22
   3  11   2    3.02    1.53
  -3  11  -2    0.13    1.69
  -3  11  -2    4.01    1.22
  -4 -11  -2    0.61    1.78
  -4 -11  -2   -1.80    1.99
   4 -11   2   -0.47    1.78
   4 -11   2   -1.17    1.30
   4  11   2    0.58    1.93
   4  11   2    2.92    1.40
  -4  11  -2    0.73    1.98
  -4  11  -2    0.16    1.27
   5 -11   2    1.95    1.28
   5 -11   2    0.71    2.22
  -5 -11  -2   -0.85    2.66
  -5  11  -2    1.46    3.12
  -5  11  -2    1.43    1.54
   5  11   2    2.19    2.65
   6 -11   2    0.17    2.98
  -6 -11  -2   -7.52    4.17
   6  11   2    4.45    3.14
  -6  11  -2    4.79    4.14
   7 -12  -2   -3.28    3.04
   7 -12  -2    2.27    3.21
  -7 -12   2   -2.53    4.40
   7 -12  -2    3.78    4.00
   7  12  -2    0.19    3.93
   7  12  -2    4.10    3.71
  -7  12   2    1.77    4.12
   6 -12  -2    0.91    2.98
   6 -12  -2    1.45    2.29
  -6 -12   2   -0.01    2.28
  -6 -12   2   -1.79    3.21
  -6  12   2    7.46    3.13
   6  12  -2    0.67    2.62
   6  12  -2    6.35    2.76
   5 -12  -2    3.27    1.80
  -5 -12   2    7.69    2.58
  -5 -12   2    4.20    1.80
   5 -12  -2    4.73    2.21
  -5  12   2    0.51    2.31
   5  12  -2    3.61    2.19
   5  12  -2    3.22    1.87
   4 -12  -2    2.58    1.49
  -4 -12   2    5.63    1.84
  -4 -12   2    4.02    1.26
   4 -12  -2    4.25    1.43
   4 -12  -2    0.22    1.74
  -4  12   2    5.20    1.81
   4  12  -2    6.41    1.67
   4  12  -2    5.63    1.20
   3 -12  -2    0.44    0.84
   3 -12  -2   -1.73    1.27
   3 -12  -2   -0.75    0.82
  -3 -12   2    0.43    1.24
  -3  12   2   -1.30    1.44
   3  12  -2    0.05    1.27
   3  12  -2   -0.95    0.63
  -2 -12   2    0.89    1.02
   2 -12  -2    3.83    1.13
  -2  12   2    1.64    1.14
   2  12  -2    1.49    1.00
  -1 -12   2    6.17    1.25
   1 -12  -2    8.58    1.57
   1 -12  -2    6.86    1.38
  -1 -12   2    9.45    1.31
  -1 -12   2    6.65    0.79
  -1 -12   2    7.42    1.45
  -1  12   2    6.99    1.22
  -1  12   2    4.65    1.13
   1  12  -2    5.39    1.13
   1  12  -2    4.83    1.32
   0 -12   2    4.38    1.05
   0 -12   2    3.78    1.14
   0 -12  -2    2.86    1.18
   0 -12   2    3.75    0.98
   0 -12  -2    2.64    1.19
   0  12  -2    5.36    0.97
   0  12   2    2.24    1.08
   0  12  -2    3.53    1.15
   0  12   2    3.88    1.02
   0  12  -2    4.99    1.05
   0  12   2    3.50    0.68
   0  12   2    3.33    0.67
   1 -12   2    7.22    1.36
   1 -12   2    8.76    1.62
  -1 -12  -2    9.93    1.59
   1 -12   2    9.63    1.37
  -1  12  -2    9.06    1.60
  -1  12  -2   10.09    1.77
   1  12   2    7.50    1.68
   1  12   2   10.03    1.53
  -1  12  -2    9.30    1.51
   1  12   2    9.76    1.45
   1  12   2    9.04    1.56
  -2 -12  -2    4.80    1.27
  -2 -12  -2    2.00    1.26
   2 -12   2    4.95    1.16
   2 -12   2    3.73    1.31
  -2  12  -2    4.84    1.52
   2  12   2    3.49    1.53
   2  12   2    4.47    1.25
   2  12   2    6.18    1.36
  -2  12  -2    4.21    1.20
   3 -12   2   17.30    1.97
   3 -12   2   17.91    2.58
  -3 -12  -2   14.26    2.25
  -3 -12  -2   13.52    2.01
  -3  12  -2   16.72    2.62
   3  12   2   17.03    2.58
   3  12   2   15.65    1.97
  -3  12  -2   17.84    2.02
  -4 -12  -2    2.18    1.85
   4 -12   2    4.14    1.80
  -4 -12  -2   -0.01    2.08
   4 -12   2   -1.44    1.42
   4  12   2   -2.13    1.35
  -4  12  -2   -2.32    1.41
   4  12   2   -1.64    1.92
  -4  12  -2   -0.21    2.58
   5 -12   2    8.18    2.65
  -5 -12  -2    9.91    3.06
  -5  12  -2    4.46    1.69
   5  12   2    2.53    1.75
  -5  12  -2    2.82    3.08
   5  12   2    8.46    2.81
  -6 -12  -2   -5.13    4.24
   6 -12   2   -2.74    3.40
  -6  12  -2    4.24    3.58
   6  12   2   11.58    3.90
   7 -13  -2    3.08    3.31
   7 -13  -2   -0.64    3.15
   7 -13  -2    4.86    4.37
  -7 -13   2   -1.51    4.57
  -7  13   2    4.33    4.02
   7  13  -2    6.94    5.48
   7  13  -2   -0.39    4.05
  -6 -13   2    6.41    2.31
   6 -13  -2    7.87    2.55
   6 -13  -2    6.67    4.10
  -6 -13   2    3.93    3.30
  -6  13   2    5.69    3.05
   6  13  -2    4.04    2.88
   6  13  -2    4.61    2.89
   5 -13  -2   14.23    3.05
  -5 -13   2   14.98    2.20
   5 -13  -2   22.60    3.07
  -5 -13   2   17.33    3.35
   5  13  -2   23.83    3.35
  -5  13   2   18.47    3.14
   5  13  -2   18.98    2.95
   4 -13  -2   13.24    2.44
   4 -13  -2   13.10    1.92
  -4 -13   2   10.16    2.27
   4 -13  -2    9.94    1.72
  -4 -13   2   13.72    1.79
  -4  13   2    7.86    2.09
   4  13  -2   12.54    2.04
   4  13  -2    9.58    1.31
   3 -13  -2   -0.52    0.80
   3 -13  -2    1.15    0.87
  -3 -13   2    2.20    1.22
   3 -13  -2    2.53    1.33
  -3  13   2    1.02    1.55
   3  13  -2    1.32    0.53
   3  13  -2   -0.21    1.50
  -2 -13   2    3.84    1.21
   2 -13  -2    4.18    1.26
   2  13  -2    4.42    1.21
  -2  13   2    5.28    1.46
  -1 -13   2   65.47    2.30
  -1 -13   2   58.44    3.43
  -1 -13   2   66.47    2.44
  -1 -13   2   69.92    3.64
   1 -13  -2   66.67    3.68
   1 -13  -2   61.69    3.63
  -1  13   2   57.25    3.43
  -1  13   2   60.50    3.61
   1  13  -2   65.58    3.52
   1  13  -2   63.16    3.49
   0 -13   2    4.46    0.92
   0 -13   2    5.27    1.33
   0 -13  -2    4.65    1.24
   0 -13  -2    5.31    1.23
   0 -13   2    4.64    1.32
   0 -13   2    4.73    1.23
   0  13  -2    2.33    1.07
   0  13   2    3.91    1.23
   0  13   2    6.09    0.90
   0  13  -2    4.77    0.98
   0  13   2    4.50    1.30
   0  13  -2    5.82    1.45
   0  13   2    4.54    0.75
  -1 -13  -2    3.16    1.04
   1 -13   2    2.16    1.00
   1 -13   2    3.36    1.16
  -1 -13  -2    1.73    1.26
   1 -13   2    3.87    1.33
   1  13   2    2.37    1.14
  -1  13  -2    2.37    1.32
   1  13   2    2.66    1.49
  -1  13  -2    2.64    1.23
  -1  13  -2    2.81    1.07
   1  13   2    2.46    0.96
  -2 -13  -2   70.77    3.59
  -2 -13  -2   61.04    3.63
   2 -13   2   68.33    3.92
  -2 -13  -2   67.15    4.04
   2 -13   2   66.21    3.24
   2  13   2   60.94    3.59
  -2  13  -2   61.38    3.98
  -2  13  -2   69.34    3.36
   2  13   2   63.10    3.88
  -3 -13  -2   -2.73    1.49
   3 -13   2    0.09    1.36
   3 -13   2    0.64    1.32
  -3 -13  -2   -2.38    1.55
   3  13   2   -0.26    1.43
   3  13   2   -0.30    1.17
  -3  13  -2    0.08    1.22
  -3  13  -2   -0.17    1.59
  -4 -13  -2   -2.64    1.89
   4 -13   2   -1.34    1.57
  -4 -13  -2    0.70    2.21
   4 -13   2    0.39    1.68
   4  13   2   -0.51    1.52
  -4  13  -2   -1.30    2.06
   4  13   2   -0.22    1.93
  -4  13  -2   -0.03    1.55
  -5 -13  -2   28.27    4.31
   5 -13   2   25.66    3.79
   5  13   2   21.22    2.71
  -5  13  -2   32.00    3.03
  -5  13  -2   23.48    4.08
   5  13   2   29.28    4.91
   6  13   2    8.33    3.82
  -6  13  -2    6.11    4.28
   7 -14  -2    3.28    3.92
   7 -14  -2   -3.28    3.30
   7 -14  -2   -0.60    3.06
  -7 -14   2    1.07    4.64
  -7  14   2    2.38    4.38
   7  14  -2    2.93    3.80
  -6 -14   2    4.45    2.32
  -6 -14   2    7.00    3.37
   6 -14  -2   -1.49    2.54
   6 -14  -2    2.65    3.05
   6  14  -2    5.62    2.84
  -6  14   2    1.24    3.45
   6  14  -2    4.05    2.79
   5 -14  -2   -0.31    1.87
   5 -14  -2    1.47    2.39
  -5 -14   2    0.77    2.57
  -5 -14   2   -0.33    1.64
   5  14  -2    2.59    2.24
  -5  14   2    3.04    2.58
   5  14  -2    2.64    1.82
   4 -14  -2    5.96    1.57
   4 -14  -2    9.90    2.42
  -4 -14   2    5.13    1.74
   4 -14  -2    8.83    1.56
  -4  14   2    6.67    2.24
   4  14  -2   11.42    2.33
   4  14  -2    6.72    1.15
   3 -14  -2   -0.35    1.25
   3 -14  -2    0.57    0.77
  -3 -14   2   -1.43    1.31
   3 -14  -2    1.08    0.82
   3  14  -2    1.09    1.47
  -3  14   2    0.83    1.35
   2 -14  -2    1.73    1.20
  -2 -14   2    1.33    1.04
  -2  14   2    0.25    1.32
   2  14  -2    0.61    1.17
  -1 -14   2    1.40    0.63
   1 -14  -2    0.66    0.94
  -1 -14   2   -1.81    1.00
  -1 -14   2    1.47    1.36
  -1 -14   2    0.91    0.72
   1  14  -2    0.26    1.28
   1  14  -2    1.26    1.08
  -1  14   2   -0.05    1.03
   0 -14   2   54.43    3.22
   0 -14  -2   61.29    3.41
   0 -14  -2   56.45    3.31
   0 -14   2   55.62    2.99
   0 -14   2   54.68    2.70
   0 -14   2   57.88    3.24
   0  14   2   56.36    3.28
   0  14   2   50.86    3.20
   0  14   2   58.20    2.41
   0  14  -2   53.68    3.18
   0  14  -2   58.26    3.33
   0  14   2   57.12    2.32
   0  14  -2   59.73    2.84
  -1 -14  -2   46.30    2.74
   1 -14   2   38.71    2.87
   1 -14   2   45.80    3.20
   1 -14   2   44.57    2.85
  -1 -14  -2   44.61    2.99
  -1 -14  -2   46.19    3.11
   1  14   2   44.22    3.29
  -1  14  -2   47.54    3.12
   1  14   2   49.15    2.76
   1  14   2   45.60    2.78
   1  14   2   39.87    2.80
  -1  14  -2   44.94    3.02
  -2 -14  -2    3.70    1.22
  -2 -14  -2    4.72    1.51
   2 -14   2    4.78    1.41
   2 -14   2    4.33    1.33
  -2 -14  -2    4.21    1.20
   2  14   2    3.29    1.27
  -2  14  -2    4.46    1.37
  -2  14  -2    3.71    1.50
   2  14   2    3.41    1.28
   3 -14   2   11.17    1.79
  -3 -14  -2    4.66    1.72
  -3 -14  -2    5.03    1.74
   3 -14   2    8.55    1.72
   3  14   2    8.84    2.04
  -3  14  -2    7.66    2.32
   3  14   2    7.31    1.51
  -3  14  -2   10.49    1.74
  -4 -14  -2    1.84    2.15
   4 -14   2   -0.34    1.95
   4 -14   2    3.34    1.77
   4  14   2    0.77    2.02
   4  14   2   -3.18    1.49
  -4  14  -2    1.34    1.59
  -4  14  -2    0.41    2.48
   5 -14   2   25.03    4.07
  -5 -14  -2   19.77    3.78
   5  14   2   19.54    4.02
  -5  14  -2   19.42    3.17
   6 -14   2   -0.42    3.37
  -6  14  -2    4.29    4.36
   6  14   2    9.80    3.94
  -7 -15   2    5.49    4.72
   7 -15  -2    0.80    4.56
   7 -15  -2   11.54    3.39
   7  15  -2    4.88    4.30
   7  15  -2    7.76    3.89
   6 -15  -2    1.48    2.43
   6 -15  -2   -1.86    3.16
  -6 -15   2    2.79    3.45
  -6 -15   2    4.04    3.42
   6  15  -2    3.13    3.09
  -6  15   2    3.88    3.45
  -5 -15   2    1.36    2.33
   5 -15  -2   -0.42    2.55
   5 -15  -2    5.54    1.83
  -5 -15   2    5.13    1.78
   5  15  -2    5.02    2.25
  -5  15   2    0.36    2.58
   4 -15  -2    0.94    1.43
  -4 -15   2    3.43    1.92
   4 -15  -2    2.75    2.03
   4 -15  -2    5.48    1.42
  -4 -15   2    5.09    1.20
  -4  15   2    4.47    2.11
   4  15  -2    2.30    1.79
   4  15  -2    3.75    1.08
  -3 -15   2    2.90    1.39
   3 -15  -2    0.18    0.76
   3 -15  -2    1.83    0.81
   3 -15  -2    2.24    1.48
   3  15  -2   -0.84    1.29
  -3  15   2    1.76    1.62
  -2 -15   2    8.65    1.69
   2 -15  -2    6.09    1.52
  -2  15   2   10.80    2.03
   2  15  -2   13.57    2.00
  -1 -15   2   14.29    1.26
  -1 -15   2   10.96    1.42
  -1 -15   2   13.27    2.07
   1 -15  -2   11.72    2.05
  -1  15   2   14.42    1.98
   1  15  -2   13.68    1.81
   0 -15   2    0.91    1.14
   0 -15  -2    1.36    1.12
   0 -15  -2    3.06    2.38
   0 -15   2    1.50    0.96
   0 -15   2    1.08    0.79
   0  15   2   -0.30    0.71
   0  15  -2   -0.62    1.00
   0  15   2    0.31    0.70
   0  15   2    1.57    1.09
   0  15  -2    0.49    1.18
   0  15   2    1.30    1.88
   0  15  -2    0.60    0.86
   1 -15   2    2.45    1.01
   1 -15   2   -0.11    1.28
  -1 -15  -2    2.57    1.05
  -1 -15  -2    2.05    1.19
  -1 -15  -2    3.38    1.47
   1 -15   2    2.43    1.47
   1 -15   2    1.94    1.06
  -1  15  -2    1.85    1.29
   1  15   2    1.30    1.14
   1  15   2    3.32    1.04
  -1  15  -2    1.66    1.18
  -1  15  -2   -0.31    1.03
   1  15   2   -0.44    1.11
   2 -15   2    5.09    1.46
  -2 -15  -2    6.59    1.64
   2 -15   2    5.04    1.47
  -2 -15  -2    5.19    1.43
  -2 -15  -2    4.16    1.39
   2  15   2    6.05    1.34
   2  15   2    4.22    1.34
  -2  15  -2    8.13    1.58
  -2  15  -2    5.37    2.22
   3 -15   2    1.43    1.64
  -3 -15  -2    0.02    1.62
  -3 -15  -2   -3.12    1.52
   3 -15   2    1.37    1.43
  -3  15  -2    3.69    2.03
   3  15   2    0.05    1.57
   3  15   2   -0.79    1.38
   4 -15   2    2.15    1.97
   4 -15   2    1.13    1.89
  -4 -15  -2    1.48    2.19
  -4  15  -2    0.57    2.36
   4  15   2    1.70    2.21
  -4  15  -2   -0.18    2.34
  -5 -15  -2   10.89    3.36
   5 -15   2    3.23    2.54
  -5  15  -2    1.60    3.34
   5  15   2    5.94    3.20
  -5  15  -2    1.64    2.26
   6 -15   2   -1.29    3.32
   6  15   2   -4.62    3.87
  -6  15  -2   -0.93    4.29
  -6 -16   2   15.11    3.63
   6 -16  -2    5.60    3.45
   6 -16  -2    7.62    2.62
  -6  16   2    6.57    3.67
   6  16  -2   12.18    3.38
   5 -16  -2   14.43    3.41
   5 -16  -2   14.33    2.29
  -5 -16   2   16.24    2.74
  -5 -16   2   20.09    3.57
  -5  16   2   14.93    3.06
   5  16  -2   20.34    3.34
  -4 -16   2    0.94    1.75
  -4 -16   2    3.63    1.08
   4 -16  -2    1.02    1.44
   4 -16  -2    5.73    2.22
   4 -16  -2    5.03    1.43
   4  16  -2    3.18    1.84
  -4  16   2    4.27    2.19
   4  16  -2    4.52    1.13
  -3 -16   2   -0.36    1.42
   3 -16  -2   -0.14    1.67
   3 -16  -2    2.34    0.82
   3  16  -2    2.86    1.53
  -3  16   2    0.82    1.48
  -2 -16   2    0.67    0.54
   2 -16  -2    0.69    1.23
  -2 -16   2   -0.39    1.24
  -2  16   2   -2.02    1.39
   2  16  -2    0.07    1.18
  -1 -16   2   18.84    1.48
  -1 -16   2   18.56    1.58
   1 -16  -2   12.82    1.89
  -1 -16   2   13.64    2.02
  -1  16   2   16.40    2.09
   1  16  -2   15.01    2.13
   0 -16   2   39.23    2.80
   0 -16  -2   39.08    2.18
   0 -16  -2   43.70    3.04
   0 -16   2   39.04    2.34
   0 -16   2   39.84    2.59
   0  16  -2   37.73    2.84
   0  16   2   39.91    2.96
   0  16  -2   40.99    2.53
   0  16  -2   38.40    2.83
   0  16   2   41.56    2.08
   0  16   2   39.97    2.05
  -1 -16  -2    9.59    1.52
   1 -16   2    7.01    1.52
   1 -16   2   10.30    1.64
   1 -16   2    4.84    1.78
  -1 -16  -2    8.52    1.47
   1 -16   2    9.79    1.74
   1  16   2   11.85    1.78
   1  16   2    6.46    1.38
  -1  16  -2    7.41    1.37
   1  16   2    9.27    1.44
  -1  16  -2    6.23    1.51
  -2 -16  -2    0.37    1.34
   2 -16   2    2.83    1.35
  -2 -16  -2    0.05    1.41
   2 -16   2    1.84    1.55
  -2  16  -2    1.65    1.33
   2  16   2    3.07    1.31
  -2  16  -2    4.73    1.39
   2  16   2    0.62    1.18
   3 -16   2    0.11    1.66
  -3 -16  -2   -0.03    1.79
   3 -16   2   -0.50    1.59
  -3 -16  -2    2.16    1.69
   3  16   2    1.42    1.67
  -3  16  -2    0.19    2.05
  -3  16  -2    0.91    1.42
   3  16   2    1.37    1.41
   4 -16   2    5.18    2.03
   4 -16   2    4.25    2.02
  -4 -16  -2    2.28    2.27
  -4  16  -2    1.91    1.88
   4  16   2    1.17    2.17
  -4  16  -2    2.01    2.65
   5 -16   2    1.49    2.51
  -5 -16  -2    4.05    3.09
  -5  16  -2    5.78    3.47
  -5  16  -2    1.10    2.12
   6 -16   2    3.26    3.83
  -6 -16  -2    1.75    4.66
   6 -16   2    5.83    3.54
   6  16   2    1.78    4.08
  -6  16  -2    6.21    4.68
  -6 -17   2   17.09    4.01
   6 -17  -2   10.19    3.79
   6 -17  -2   10.51    2.71
  -6  17   2    6.75    3.85
   6  17  -2   15.22    3.72
   5 -17  -2   -1.20    1.94
  -5 -17   2   -0.14    2.58
   5 -17  -2    5.46    2.61
  -5 -17   2    2.94    1.74
   5  17  -2    5.14    2.50
  -5  17   2   -1.26    2.71
  -4 -17   2   53.83    4.55
  -4 -17   2   57.87    2.63
   4 -17  -2   58.40    3.07
   4 -17  -2   49.26    3.03
   4 -17  -2   54.99    4.70
   4  17  -2   53.22    3.99
   4  17  -2   54.00    2.62
  -4  17   2   51.47    4.44
   3 -17  -2    5.73    2.04
   3 -17  -2    4.98    0.85
  -3 -17   2    4.94    1.79
   3 -17  -2    7.19    1.03
  -3  17   2    4.87    1.95
   3  17  -2    7.72    1.93
   2 -17  -2    3.66    1.35
  -2 -17   2    1.43    1.21
  -2 -17   2    2.68    0.63
   2  17  -2    0.81    1.36
  -2  17   2    2.89    1.60
  -1 -17   2    1.05    0.81
  -1 -17   2    0.07    1.12
   1 -17  -2    0.07    1.26
  -1 -17   2    2.55    0.96
   1  17  -2    2.24    1.35
  -1  17   2   -0.04    1.14
   0 -17   2   13.47    1.68
   0 -17  -2   11.95    1.99
   0 -17   2   10.56    1.74
   0 -17   2   12.93    1.84
   0 -17  -2   12.07    1.36
   0  17   2   12.35    2.13
   0  17   2   12.61    1.41
   0  17   2   12.04    1.55
   0  17  -2   12.72    2.05
   1 -17   2   15.05    1.82
  -1 -17  -2   15.87    2.15
  -1 -17  -2   14.85    2.00
   1 -17   2   11.93    1.83
   1 -17   2   11.08    2.08
  -1  17  -2   11.40    1.80
  -1  17  -2   10.97    1.92
   1  17   2   10.68    1.89
   1  17   2   16.06    2.02
   1  17   2   14.35    2.08
  -2 -17  -2    2.00    1.42
  -2 -17  -2    2.93    1.42
   2 -17   2    3.56    1.43
   2 -17   2    0.10    1.33
   2 -17   2    3.18    1.66
  -2  17  -2    2.04    1.31
   2  17   2    2.27    1.31
   2  17   2    0.78    1.33
  -2  17  -2    0.91    1.59
  -3 -17  -2   -0.19    1.77
   3 -17   2    0.22    1.84
   3 -17   2    3.23    1.67
  -3 -17  -2   -1.26    1.76
  -3  17  -2    1.23    1.48
   3  17   2    0.35    1.73
  -3  17  -2    2.15    2.22
   3  17   2    1.09    1.51
   4 -17   2    4.21    2.89
  -4 -17  -2    4.69    2.56
   4 -17   2   -1.12    1.99
  -4  17  -2   -0.76    1.89
   4  17   2    2.00    2.22
  -4  17  -2    3.36    2.49
   4  17   2   -1.50    1.68
   5 -17   2   13.61    2.89
  -5 -17  -2   10.01    3.50
   5 -17   2    8.43    3.00
   5  17   2    6.11    2.30
   5  17   2    9.52    3.43
  -5  17  -2   12.43    3.60
  -5  17  -2   10.09    2.48
   6 -17   2    6.85    3.69
  -6 -17  -2   -4.16    4.36
   6 -17   2    3.35    3.65
   6  17   2    6.10    4.40
  -6  17  -2   -1.01    3.97
  -6 -18   2    3.03    3.65
   6 -18  -2   -1.96    3.66
   6  18  -2   11.73    6.26
  -6  18   2   -1.84    3.59
   5 -18  -2    3.44    2.91
   5 -18  -2    1.36    2.02
  -5 -18   2   -1.84    2.78
  -5 -18   2    4.68    1.77
   5  18  -2    6.26    2.75
  -5  18   2   -3.46    2.93
   4 -18  -2   11.81    2.61
  -4 -18   2   11.53    2.73
   4 -18  -2   11.66    1.61
   4 -18  -2   15.14    2.25
   4  18  -2   14.10    1.69
  -4  18   2    9.51    2.54
  -3 -18   2    2.70    1.50
   3 -18  -2    3.25    1.57
   3  18  -2    1.00    1.58
  -3  18   2    3.82    1.64
   2 -18  -2   -0.23    1.46
  -2 -18   2    1.34    0.68
  -2 -18   2   -0.37    1.32
  -2 -18   2    1.47    0.78
   2  18  -2    0.04    1.43
  -2  18   2   -1.62    1.61
  -1 -18   2   46.34    2.36
  -1 -18   2   40.75    2.35
   1 -18  -2   38.41    3.30
  -1 -18   2   37.86    2.91
   1  18  -2   35.88    3.18
  -1  18   2   37.79    3.17
   0 -18  -2   10.56    1.81
   0 -18   2   12.57    1.87
   0 -18   2   14.03    1.94
   0 -18  -2   15.52    1.50
   0 -18   2   14.55    1.85
   0  18   2   11.69    2.01
   0  18   2   13.19    1.50
   0  18  -2   12.62    1.96
   0  18   2   16.05    1.63
   1 -18   2    7.84    1.31
   1 -18   2    7.26    1.50
  -1 -18  -2   10.21    1.88
  -1 -18  -2    9.02    1.58
   1 -18   2    8.23    2.09
   1  18   2    7.86    1.44
   1  18   2    8.40    1.62
   1  18   2    8.48    1.68
  -1  18  -2    5.98    1.57
  -1  18  -2    4.72    1.51
  -2 -18  -2    0.93    1.41
  -2 -18  -2    1.06    1.50
   2 -18   2    0.80    1.28
   2 -18   2    1.94    1.42
  -2  18  -2   -0.35    1.70
   2  18   2    0.46    1.39
   2  18   2   -2.32    1.42
  -2  18  -2   -0.09    1.51
   3 -18   2    3.42    1.65
   3 -18   2    1.20    1.86
  -3 -18  -2    4.79    1.95
  -3 -18  -2    1.17    1.82
   3  18   2    3.06    1.66
  -3  18  -2    2.87    2.23
  -3  18  -2    2.66    1.69
   3  18   2    4.39    2.06
   4 -18   2   -2.61    2.00
   4 -18   2   -0.49    2.25
  -4 -18  -2    2.10    2.53
  -4  18  -2   -0.75    3.07
  -4  18  -2   -1.00    2.03
   4  18   2    1.62    2.30
   4  18   2   -2.51    1.83
   5 -18   2   -3.16    2.58
   5 -18   2    1.30    2.56
  -5 -18  -2   -0.21    3.19
   5  18   2   -1.33    3.12
   5  18   2   -4.27    2.16
  -5  18  -2   -4.65    3.43
  -5  18  -2   -4.45    2.39
  -6 -18  -2    4.24    4.21
   6 -18   2    7.92    3.98
   6 -18   2    0.41    3.65
   6  18   2    4.25    4.26
  -6  18  -2    4.00    4.71
   6 -19  -2   -1.99    3.26
  -6 -19   2    6.24    3.92
   6 -19  -2   -1.91    4.68
  -6  19   2   -1.90    3.81
   6  19  -2    0.13    3.67
   5 -19  -2    4.84    3.14
   5 -19  -2    2.92    1.88
  -5  19   2    1.62    2.95
   5  19  -2    5.79    3.10
   4 -19  -2    0.65    1.22
  -4 -19   2   -4.48    2.19
   4 -19  -2    0.01    2.11
  -4 -19   2   -0.71    1.06
   4 -19  -2    0.22    1.41
   4  19  -2    1.58    2.27
   4  19  -2    0.89    1.04
  -4  19   2    0.99    2.37
   3 -19  -2   -0.09    1.57
  -3 -19   2    1.13    1.73
   3  19  -2    0.28    1.74
  -3  19   2    0.21    1.98
   2 -19  -2   -1.64    1.45
  -2 -19   2    0.67    0.73
  -2 -19   2   -0.67    0.86
  -2 -19   2    0.59    1.42
  -2  19   2   -0.06    1.55
   2  19  -2   -0.42    1.33
  -1 -19   2   18.03    2.20
  -1 -19   2   18.80    1.78
  -1 -19   2   22.77    1.98
   1 -19  -2   16.78    2.32
   1  19  -2   15.54    2.51
  -1  19   2   15.19    2.46
   0 -19   2   18.00    2.35
   0 -19   2   19.39    2.22
   0 -19  -2   20.12    2.52
   0 -19   2   14.63    2.16
   0 -19  -2   18.41    1.66
   0  19   2   19.29    1.77
   0  19   2   22.79    1.95
   0  19   2   16.22    2.11
   0  19  -2   16.65    2.49
  -1 -19  -2    6.06    1.52
   1 -19   2    5.06    1.31
  -1 -19  -2    5.17    1.34
   1 -19   2    2.69    1.27
   1  19   2    3.94    1.47
   1  19   2    4.07    1.34
  -1  19  -2    4.20    1.39
   1  19   2    3.27    1.37
  -1  19  -2    2.87    1.49
  -2 -19  -2   14.99    2.44
   2 -19   2    6.99    1.81
   2 -19   2    9.96    1.80
  -2 -19  -2    9.47    1.77
  -2  19  -2   11.00    1.91
   2  19   2   12.22    2.01
   2  19   2   11.08    1.97
  -2  19  -2   15.73    2.74
  -3 -19  -2    1.51    1.85
   3 -19   2    1.51    1.67
  -3 -19  -2    0.30    1.80
   3 -19   2   -0.13    1.83
  -3  19  -2    2.34    1.75
   3  19   2    2.21    1.68
  -3  19  -2    0.26    2.34
   3  19   2   -2.12    1.86
   4 -19   2    4.54    2.35
   4 -19   2   -0.46    2.12
  -4 -19  -2    3.14    2.52
  -4 -19  -2    4.27    2.57
  -4  19  -2    4.01    2.74
   4  19   2    5.08    2.52
   4  19   2    2.10    2.12
  -4  19  -2    2.16    2.00
  -5 -19  -2    3.14    3.47
   5 -19   2   -1.38    2.79
   5 -19   2    0.88    2.70
  -5  19  -2    6.92    2.74
   5  19   2    0.37    2.38
  -5  19  -2    6.78    3.65
   5  19   2    3.00    3.55
   6 -19   2    3.97    3.71
   6 -19   2    9.95    4.06
   6  19   2   -1.91    4.30
   6 -20  -2    0.67    3.56
  -6 -20   2   -0.62    3.75
   6  20  -2   -1.04    3.69
  -5 -20   2    2.26    2.89
   5 -20  -2   -1.51    2.61
   5 -20  -2    1.48    1.81
  -5  20   2    0.35    3.29
   5  20  -2    4.26    2.82
  -4 -20   2    1.98    2.34
   4 -20  -2   -1.20    1.41
  -4 -20   2   -1.38    1.09
   4 -20  -2    1.58    2.11
   4 -20  -2   -0.44    1.19
  -4  20   2   -2.87    2.21
   4  20  -2   -1.17    1.04
   4  20  -2   -0.82    2.36
  -3 -20   2    0.66    0.91
  -3 -20   2    0.37    0.97
  -3 -20   2    1.30    1.83
   3 -20  -2    0.71    1.87
   3  20  -2    0.36    1.93
  -3  20   2    2.80    1.94
   3  20  -2    2.01    0.78
   2 -20  -2   -0.19    1.43
  -2 -20   2   -1.23    0.98
  -2 -20   2    0.43    1.52
  -2 -20   2    1.36    0.85
  -2  20   2    0.18    1.85
   2  20  -2    0.17    1.54
  -1 -20   2   10.04    1.62
   1 -20  -2    5.70    1.62
  -1 -20   2    8.59    1.37
  -1 -20   2    8.80    1.74
  -1  20   2    7.25    1.79
   1  20  -2    7.19    1.86
   0 -20   2   -1.92    1.30
   0 -20  -2    0.38    1.54
   0 -20   2    0.46    1.41
   0 -20  -2    1.05    0.92
   0 -20   2   -0.43    1.58
   0  20   2    1.58    0.93
   0  20   2    0.00    1.41
   0  20   2   -1.52    1.08
   0  20  -2    1.47    1.39
   1 -20   2    3.25    1.40
  -1 -20  -2    6.03    1.66
   1 -20   2    2.65    1.30
   1  20   2    1.63    1.52
  -1  20  -2    1.67    1.43
  -1  20  -2    2.84    1.72
   1  20   2    2.57    1.48
  -2 -20  -2   15.64    2.54
   2 -20   2   15.37    2.57
  -2 -20  -2   16.60    2.63
   2 -20   2   11.76    2.33
  -2  20  -2   11.64    2.23
   2  20   2   14.57    2.34
   2  20   2   13.14    2.10
  -2  20  -2   14.79    2.26
   3 -20   2    3.96    1.96
   3 -20   2    1.32    1.89
  -3 -20  -2    0.39    1.97
  -3 -20  -2    3.79    2.09
  -3  20  -2    4.39    1.76
  -3  20  -2    3.85    2.48
   3  20   2    1.27    1.83
   3  20   2   -1.13    1.92
  -4 -20  -2   14.00    3.12
  -4 -20  -2   13.61    2.84
   4 -20   2   12.66    2.45
   4 -20   2    9.41    2.74
   4  20   2   14.51    3.19
   4  20   2    9.55    2.43
  -4  20  -2    9.65    2.37
  -4  20  -2    9.03    2.79
  -5 -20  -2    9.42    3.42
   5 -20   2    7.21    3.05
   5 -20   2   -0.08    3.14
  -5  20  -2    2.87    2.81
  -5  20  -2   -1.55    3.73
   5  20   2    5.35    3.39
   5  20   2    2.27    2.58
  -6 -21   2    9.61    4.11
   6 -21  -2    1.90    4.16
  -6  21   2    1.31    4.27
   5 -21  -2    2.04    3.13
  -5 -21   2    2.16    3.01
  -5  21   2   -3.22    3.39
   5  21  -2   -4.37    2.97
  -4 -21   2   13.69    1.53
   4 -21  -2   14.37    2.65
   4 -21  -2   17.93    1.94
  -4 -21   2   20.59    3.37
   4  21  -2   11.50    2.93
  -4  21   2   13.62    2.89
  -3 -21   2   16.46    1.56
  -3 -21   2   19.08    3.26
  -3 -21   2   18.57    1.71
   3 -21  -2   18.16    3.09
  -3  21   2   14.81    2.91
   3  21  -2   11.34    2.31
   3  21  -2   17.99    1.52
  -2 -21   2    3.49    0.95
  -2 -21   2    1.50    1.13
   2 -21  -2    3.86    1.70
  -2 -21   2   -0.27    1.57
   2  21  -2    4.86    2.04
  -2  21   2    3.04    1.77
  -1 -21   2    0.83    1.11
  -1 -21   2    0.51    1.35
  -1 -21   2    0.26    1.33
   1 -21  -2    1.58    1.55
   1  21  -2    0.42    1.86
  -1  21   2   -0.93    1.82
   0 -21   2    3.99    1.66
   0 -21   2    5.73    1.25
   0 -21   2    7.37    1.84
   0 -21  -2    4.25    1.14
   0 -21  -2    4.44    1.58
   0  21   2    5.52    1.73
   0  21   2    6.37    1.39
   0  21  -2    4.01    1.68
   0  21   2    4.93    1.12
  -1 -21  -2   24.29    3.00
   1 -21   2   25.92    2.61
  -1 -21  -2   20.16    2.30
   1 -21   2   24.16    2.42
   1  21   2   24.71    2.71
  -1  21  -2   21.78    2.71
  -1  21  -2   24.42    2.81
   1  21   2   19.23    2.71
   1  21   2   16.88    2.70
   2 -21   2    1.61    1.44
  -2 -21  -2    1.66    1.70
   2 -21   2   -0.65    1.61
  -2 -21  -2    2.26    1.74
   2  21   2   -0.62    1.68
   2  21   2    0.66    1.65
  -2  21  -2   -0.27    1.83
  -2  21  -2    3.81    1.73
   3 -21   2    5.18    1.99
  -3 -21  -2    3.35    2.07
  -3 -21  -2    2.16    2.11
   3 -21   2   -2.08    1.76
   3  21   2    1.71    1.91
  -3  21  -2    0.30    1.75
  -4 -21  -2    9.87    3.00
   4 -21   2    6.74    2.61
  -4 -21  -2    1.94    2.76
   4 -21   2    8.40    2.74
  -4  21  -2    7.39    3.18
  -4  21  -2    5.71    2.44
   4  21   2    6.98    2.36
   4  21   2    8.10    3.01
  -5 -21  -2   -2.05    3.66
   5 -21   2    3.78    3.03
   5 -21   2    0.00    3.06
  -5  21  -2    4.68    3.95
   5  21   2    2.50    2.65
  -5  21  -2    1.17    2.89
   5  21   2   -0.35    3.52
   6 -22  -2   -3.73    4.36
  -6 -22   2    9.20    4.29
   6  22  -2   -3.33    3.68
  -6  22   2   -2.55    4.31
   5 -22  -2    0.30    3.39
  -5 -22   2    2.77    3.23
  -5  22   2    1.02    3.54
  -4 -22   2   -1.38    2.44
   4 -22  -2    4.64    1.21
  -4 -22   2    0.95    1.37
   4 -22  -2    3.03    2.35
   4  22  -2    2.01    2.73
  -4  22   2    3.06    2.61
   3 -22  -2    0.27    2.23
  -3 -22   2    2.49    1.07
  -3 -22   2   -2.13    1.96
  -3 -22   2    1.01    1.10
  -3  22   2   -2.76    2.22
   3  22  -2   -0.94    0.90
   3  22  -2    2.22    2.33
   2 -22  -2    1.22    1.92
  -2 -22   2   -0.46    1.22
  -2 -22   2    0.71    1.83
  -2 -22   2    1.48    1.00
   2  22  -2    1.66    1.90
  -2  22   2    1.81    1.81
  -1 -22   2   -0.13    1.50
  -1 -22   2    0.99    1.53
  -1 -22   2    1.46    1.15
   1 -22  -2    2.54    1.79
  -1  22   2    0.02    1.73
   1  22  -2    1.11    1.88
   0 -22   2    1.45    1.25
   0 -22  -2   -0.85    1.15
   0 -22   2    2.93    1.84
   0 -22  -2    0.77    1.47
   0 -22   2    1.62    1.49
   0  22  -2    1.06    1.79
   0  22   2   -1.25    1.29
   0  22   2   -0.46    1.74
   0  22   2    0.74    1.09
  -1 -22  -2    6.57    1.81
  -1 -22  -2    1.48    1.37
   1 -22   2    3.24    1.49
   1 -22   2    3.81    1.49
   1  22   2    5.93    1.86
   1  22   2    1.91    1.40
  -1  22  -2   -0.17    1.74
   1  22   2   -1.42    1.77
  -2 -22  -2    3.91    1.79
   2 -22   2    3.06    1.77
  -2 -22  -2    3.40    1.75
   2 -22   2    5.09    1.64
   2  22   2    1.92    1.88
   2  22   2    3.66    1.72
  -2  22  -2    5.41    1.99
  -2  22  -2    5.87    1.91
   3 -22   2    4.46    2.24
   3 -22   2    4.57    1.93
  -3 -22  -2    3.07    2.24
  -3 -22  -2    8.79    2.22
   3  22   2    3.90    2.19
  -3  22  -2    3.34    2.56
   3  22   2    6.50    2.11
  -3  22  -2    3.46    2.07
  -4 -22  -2    4.24    3.01
  -4 -22  -2   -0.84    2.73
   4 -22   2    3.12    2.64
   4 -22   2   -1.28    2.35
  -4  22  -2   -1.71    5.17
   4  22   2    3.57    2.25
   4  22   2    1.25    2.67
  -4  22  -2   -0.35    2.46
   5 -22   2    0.98    3.19
   5 -22   2    7.45    3.45
  -5 -22  -2   -5.93    3.32
   5  22   2    0.68    3.79
  -5  22  -2   -3.65    4.06
   5  22   2    0.33    2.66
  -5  22  -2   -4.21    2.95
   6 -23  -2    8.63    4.60
  -6 -23   2    8.18    4.58
   6  23  -2   -1.43    4.03
  -6  23   2    1.10    4.64
   5 -23  -2    5.20    3.30
  -5 -23   2    4.69    3.31
   5  23  -2    8.81    3.61
  -5  23   2    2.76    3.59
   4 -23  -2    4.62    2.82
  -4 -23   2    1.62    2.55
   4 -23  -2    6.32    1.77
  -4  23   2   10.90    3.14
   4  23  -2    8.40    2.99
   3 -23  -2   15.76    3.17
  -3 -23   2   15.11    1.87
  -3 -23   2   14.31    1.88
  -3 -23   2   16.24    2.84
  -3  23   2    5.95    2.80
   3  23  -2   12.83    2.66
   3  23  -2   12.38    1.66
  -2 -23   2   -0.22    1.03
  -2 -23   2   -1.40    1.41
  -2 -23   2   -2.89    1.77
   2 -23  -2   -0.83    1.76
   2  23  -2   -1.05    1.79
  -2  23   2    1.04    2.07
  -1 -23   2    6.06    1.75
  -1 -23   2    5.03    1.51
   1 -23  -2    7.81    1.90
  -1 -23   2    6.54    1.81
  -1  23   2    8.39    2.43
   1  23  -2    5.96    2.13
   0 -23   2    0.50    1.55
   0 -23  -2    1.50    1.75
   0 -23   2    4.11    1.91
   0 -23  -2    0.24    1.17
   0 -23   2   -1.58    1.30
   0  23   2   -0.24    1.35
   0  23  -2    2.90    1.92
   0  23   2    0.07    1.91
   0  23   2    0.81    1.13
  -1 -23  -2   27.14    3.16
  -1 -23  -2   15.79    2.41
   1 -23   2   20.32    2.72
   1  23   2   18.63    2.58
  -1  23  -2   17.43    2.76
   1  23   2   17.65    2.73
   1  23   2   24.84    3.14
   2 -23   2    0.75    1.54
   2 -23   2   -1.03    1.78
  -2 -23  -2    0.40    1.76
  -2 -23  -2   -0.68    1.68
  -2  23  -2    1.34    2.08
   2  23   2   -1.49    1.76
  -2  23  -2    0.67    1.89
   2  23   2   -1.88    1.83
  -3 -23  -2    0.69    2.35
   3 -23   2   -1.38    1.93
   3 -23   2    0.12    2.18
  -3 -23  -2    4.84    2.22
  -3  23  -2    0.55    2.32
   3  23   2    0.32    2.10
   3  23   2   -0.51    2.20
  -3  23  -2    1.90    2.07
   4 -23   2    9.99    2.53
   4 -23   2    3.95    2.90
  -4 -23  -2    4.14    3.09
  -4 -23  -2    0.42    2.76
  -4  23  -2    3.62    2.69
   4  23   2    5.99    2.50
  -4  23  -2   -1.21    3.23
   4  23   2    6.12    2.95
  -5 -23  -2   -4.82    3.54
   5 -23   2    5.50    3.30
   5 -23   2   -0.95    3.68
  -5  23  -2   -1.09    3.70
   5  23   2    4.64    3.01
  -5  23  -2   -1.98    4.25
   5  23   2    1.52    3.67
  -5 -24   2    0.55    3.36
   5 -24  -2    6.40    3.39
   5  24  -2   -2.57    3.52
  -5  24   2    5.61    3.96
  -4 -24   2    5.11    2.86
  -4  24   2    8.20    3.10
   4  24  -2    4.64    2.99
  -3 -24   2    1.89    1.38
   3 -24  -2    1.68    2.11
  -3 -24   2    2.61    2.29
   3  24  -2    1.74    2.27
  -3  24   2   -0.87    2.66
   3  24  -2    1.86    1.35
   2 -24  -2    2.17    2.29
  -2 -24   2    1.36    1.92
  -2 -24   2   -0.84    1.13
  -2 -24   2    1.11    1.59
   2  24  -2    2.57    2.06
  -2  24   2    2.60    2.37
  -1 -24   2    0.36    1.59
  -1 -24   2    0.39    1.89
   1 -24  -2    3.41    1.99
  -1 -24   2   -0.73    1.40
  -1  24   2   -2.89    2.00
   1  24  -2   -0.31    2.03
   0 -24   2    4.72    1.75
   0 -24  -2    4.83    1.33
   0 -24  -2    3.92    1.79
   0 -24   2    7.19    1.51
   0  24  -2    3.60    2.14
   0  24   2    9.28    2.25
   0  24   2    3.55    1.50
   0  24   2    6.22    1.30
  -1 -24  -2   46.95    3.91
   1 -24   2   37.55    3.26
  -1 -24  -2   35.92    3.12
   1 -24   2   34.04    3.30
   1  24   2   34.75    2.95
   1  24   2   41.23    3.96
   1  24   2   40.11    3.43
  -1  24  -2   39.05    3.66
   2 -24   2   24.03    3.15
  -2 -24  -2   22.93    3.19
  -2 -24  -2   20.32    3.09
   2 -24   2   25.62    3.10
  -2  24  -2   21.43    3.50
   2  24   2   21.84    3.19
   2  24   2   19.88    3.22
  -2  24  -2   25.90    3.30
  -3 -24  -2    1.41    2.21
   3 -24   2    1.53    1.95
   3 -24   2   -0.95    2.25
  -3 -24  -2   -0.28    2.30
   3  24   2    3.56    2.42
  -3  24  -2    2.77    2.05
  -3  24  -2    4.25    2.87
   3  24   2    3.27    2.38
  -4 -24  -2    1.89    2.91
   4 -24   2   -4.97    2.71
   4 -24   2    0.64    2.53
  -4 -24  -2   -1.13    3.06
  -4  24  -2   -3.44    3.00
   4  24   2    4.24    2.73
  -4  24  -2   -3.95    2.62
   4  24   2    0.15    3.06
  -5 -24  -2    2.96    3.89
   5 -24   2   -0.76    3.57
   5 -24   2   -4.43    3.27
   5  24   2    0.74    3.10
  -5  24  -2    2.94    3.81
   5  24   2    1.02    4.05
   5 -25  -2   -1.82    3.69
  -5 -25   2    1.88    4.02
   5  25  -2   -1.41    3.87
  -5  25   2    6.03    3.97
   4 -25  -2   -2.75    3.07
  -4  25   2    2.13    3.13
  -3 -25   2    1.62    1.40
  -3 -25   2   -0.25    2.27
   3 -25  -2   -1.07    2.18
  -3  25   2    7.07    3.00
   3  25  -2    2.96    2.84
  -2 -25   2    4.53    1.31
  -2 -25   2    4.85    2.06
  -2 -25   2    3.88    1.69
   2 -25  -2    1.47    2.09
  -2  25   2    6.90    2.66
   2  25  -2    7.75    2.50
  -1 -25   2    0.95    1.61
   1 -25  -2    2.33    2.01
  -1 -25   2    3.63    2.01
   1  25  -2    0.84    2.06
  -1  25   2    2.46    1.96
   0 -25   2    0.54    1.53
   0 -25  -2    6.60    2.17
   0 -25  -2    2.00    1.42
   0 -25   2    0.15    1.67
   0  25   2    4.13    1.33
   0  25   2    0.45    1.68
   0  25  -2   -3.60    2.16
   0  25   2    6.66    2.24
   1 -25   2   -0.02    1.70
  -1 -25  -2    1.18    1.56
  -1 -25  -2    5.64    2.07
   1 -25   2    4.72    1.84
  -1  25  -2    3.55    1.98
   1  25   2    7.77    3.28
   1  25   2    0.48    1.59
   1  25   2    2.73    2.07
   2 -25   2    1.08    1.73
  -2 -25  -2   -0.64    2.24
  -2 -25  -2   -0.58    1.98
   2 -25   2    0.23    1.93
  -2  25  -2   -1.01    2.13
   2  25   2    4.27    2.33
   2  25   2   -0.74    1.88
  -2  25  -2    1.71    2.17
   3 -25   2    5.66    2.47
  -3 -25  -2    9.11    2.77
   3 -25   2    6.71    2.35
  -3 -25  -2    5.84    2.55
   3  25   2    3.69    2.38
  -3  25  -2    5.86    2.67
   3  25   2    5.11    2.63
  -3  25  -2    7.07    2.50
  -4 -25  -2   -4.58    3.13
   4 -25   2   -3.25    2.61
  -4 -25  -2    3.36    3.13
   4 -25   2   -2.77    2.92
  -4  25  -2   -2.47    3.73
   4  25   2   -1.32    2.82
  -4  25  -2   -1.29    2.89
   4  25   2   -3.92    3.02
   5 -25   2    4.66    3.91
  -5 -25  -2    3.22    3.87
   5 -25   2    2.53    3.41
   5  25   2    2.98    4.35
   5  25   2    5.23    3.29
  -5  25  -2    2.83    4.21
   5 -26  -2    3.93    3.82
  -5 -26   2    7.47    4.35
  -5  26   2    0.74    3.98
   5  26  -2   -3.50    4.08
   4 -26  -2   -0.68    3.24
  -4 -26   2    1.27    3.22
   4  26  -2   -4.00    2.91
   3 -26  -2    3.03    2.64
  -3 -26   2   -0.36    2.46
  -3 -26   2   -0.14    1.50
   3  26  -2    5.29    2.93
  -3  26   2    3.30    3.01
  -2 -26   2   -1.23    2.17
  -2 -26   2    1.30    1.35
   2 -26  -2    1.08    2.36
  -2  26   2    2.20    2.64
   2  26  -2    2.41    2.20
  -1 -26   2    1.34    2.25
   1 -26  -2    4.53    2.54
   1 -26  -2    3.45    1.02
  -1 -26   2    4.07    1.83
  -1 -26   2    4.90    1.67
  -1  26   2    7.06    2.48
   1  26  -2    8.01    2.68
   0 -26   2   10.86    2.03
   0 -26  -2   16.06    2.38
   0 -26   2   11.46    2.18
   0 -26  -2   12.03    2.59
   0  26   2    8.46    2.27
   0  26   2   10.72    1.97
   0  26   2   14.78    2.26
   0  26  -2    9.57    2.60
  -1 -26  -2    2.58    2.10
  -1 -26  -2   -0.26    1.73
   1 -26   2   -1.32    1.77
   1 -26   2   -1.04    1.78
   1  26   2   -0.23    1.60
   1  26   2    0.26    2.14
  -1  26  -2    3.32    2.33
  -2 -26  -2   -1.92    2.07
   2 -26   2    1.43    2.03
  -2 -26  -2    1.11    2.13
   2 -26   2    1.96    1.82
   2  26   2    1.65    2.45
   2  26   2    1.23    1.95
  -2  26  -2    3.75    2.37
   3 -26   2    2.99    2.14
  -3 -26  -2   -0.62    2.47
   3 -26   2    2.77    2.35
  -3 -26  -2    4.61    2.69
   3  26   2   -0.92    2.37
   3  26   2   -0.38    2.55
  -3  26  -2    3.37    2.35
  -3  26  -2   -2.96    2.99
  -4 -26  -2    3.10    3.18
   4 -26   2   -4.67    2.68
  -4 -26  -2   -1.89    5.13
   4 -26   2    4.43    3.23
  -4  26  -2    1.63    3.02
   4  26   2   -0.63    3.56
  -4  26  -2    4.91    3.87
   4  26   2   -1.23    2.82
   5 -27  -2   -0.35    4.08
  -5 -27   2    1.21    4.00
  -5  27   2    0.65    4.05
   5  27  -2   -3.00    4.28
   4 -27  -2    0.59    3.54
  -4 -27   2   -2.56    2.99
  -4  27   2   -2.12    3.52
   4  27  -2   -0.85    3.37
   3 -27  -2    0.31    2.76
  -3 -27   2    4.62    2.67
   3  27  -2    5.18    2.86
  -3  27   2   -1.05    3.09
  -2 -27   2    0.88    2.30
   2 -27  -2    1.46    2.07
  -2 -27   2   -1.02    1.45
   2  27  -2    2.81    2.69
  -2  27   2    0.25    2.88
   1 -27  -2   13.63    1.67
  -1 -27   2   15.59    2.66
  -1 -27   2   12.72    2.10
   1 -27  -2   14.90    3.06
  -1 -27   2   13.52    2.41
   1  27  -2   17.97    3.49
  -1  27   2   14.21    2.75
  -1  27   2   16.00    1.90
   0 -27   2   -0.40    1.76
   0 -27   2   -2.38    1.77
   0 -27  -2    2.77    1.57
   0 -27  -2    3.83    2.22
   0  27   2   -2.89    2.44
   0  27  -2   -3.20    2.37
   0  27   2    3.39    1.52
   0  27   2    0.57    1.90
  -1 -27  -2    1.11    1.79
  -1 -27  -2    6.10    2.46
   1 -27   2    1.98    2.01
   1 -27   2    0.95    2.00
  -1  27  -2    4.18    2.35
   1  27   2    2.19    1.93
   1  27   2    0.35    2.42
   2 -27   2   33.25    3.90
  -2 -27  -2   23.74    3.61
   2 -27   2   29.09    3.55
  -2 -27  -2   24.05    3.12
  -2  27  -2   22.14    3.68
   2  27   2   25.25    3.77
   2  27   2   33.36    4.03
  -3 -27  -2    5.75    2.89
   3 -27   2    5.61    2.55
  -3 -27  -2    2.35    2.76
   3 -27   2    3.87    2.33
  -3  27  -2    0.02    3.12
   3  27   2   -4.33    2.75
  -3  27  -2    9.22    2.64
   3  27   2    2.73    2.73
   4 -27   2   -1.04    3.10
  -4 -27  -2    4.57    3.51
  -4 -27  -2    0.79    3.75
   4 -27   2   -1.98    2.69
   4  27   2   -0.75    5.61
  -4  27  -2   -1.25    4.00
   4  27   2    3.19    3.24
  -4  27  -2   -2.90    3.13
   5 -28  -2    0.20    4.08
  -5 -28   2   -0.81    4.50
  -5  28   2   -1.24    4.22
   5  28  -2   -1.41    4.27
  -4 -28   2    1.95    3.45
   4 -28  -2   -2.24    3.56
  -4  28   2   -2.09    3.54
   4  28  -2    1.71    3.68
  -3 -28   2    4.03    2.74
   3 -28  -2    2.14    2.90
   3  28  -2    3.07    3.02
  -2 -28   2    2.85    2.50
  -2 -28   2   -0.99    1.57
   2 -28  -2    5.28    2.81
  -2  28   2    0.97    3.17
   2  28  -2    3.52    3.17
  -1 -28   2    2.78    1.86
  -1 -28   2    2.11    2.12
   1 -28  -2   -0.57    2.38
   1  28  -2   -3.65    2.66
  -1  28   2    3.12    2.53
   0 -28  -2    2.50    2.46
   0 -28  -2    4.87    1.69
   0 -28   2    3.29    1.94
   0 -28   2    0.86    1.84
   0  28   2    0.37    1.53
   0  28   2   -0.26    2.48
   0  28  -2   -3.14    2.35
   1 -28   2   -2.92    2.01
  -1 -28  -2    3.36    2.39
  -1 -28  -2   -1.78    1.89
   1 -28   2   -0.48    2.07
  -1  28  -2    0.03    2.52
   1  28   2   -1.50    1.85
   1  28   2   -0.23    2.66
   2 -28   2   11.02    2.38
  -2 -28  -2    8.09    2.47
   2 -28   2    6.36    2.68
  -2 -28  -2    4.65    2.72
   2  28   2    9.94    2.50
  -2  28  -2    9.39    2.81
   2  28   2   11.85    2.94
  -3 -28  -2   -2.00    2.95
   3 -28   2    1.26    3.16
  -3 -28  -2    3.97    2.92
   3 -28   2    1.78    2.33
   3  28   2   -4.33    2.88
  -3  28  -2    4.74    2.94
   3  28   2    3.64    2.90
   4 -28   2   -3.27    2.95
  -4 -28  -2   -0.98    3.38
  -4 -28  -2   -0.20    3.87
   4 -28   2   -2.71    3.44
   4  28   2   -3.27    3.65
  -4  28  -2   -3.18    4.28
  -4  28  -2   -0.25    3.36
   4 -29  -2   -0.22    3.75
  -4 -29   2    4.65    3.87
  -4  29   2    1.59    3.74
   4  29  -2    9.54    4.46
   3 -29  -2    1.47    2.84
  -3 -29   2    0.22    2.80
   3  29  -2    1.88    3.42
  -3  29   2   -2.97    3.41
  -2 -29   2    1.35    2.41
  -2 -29   2   -0.52    1.66
   2 -29  -2   -0.33    2.86
  -2  29   2   -0.66    3.95
  -1 -29   2    2.51    1.90
  -1 -29   2    1.07    2.32
   1 -29  -2    0.95    2.61
   1  29  -2   -1.51    2.89
  -1  29   2    0.84    2.68
   0 -29   2    0.53    2.06
   0 -29  -2    0.00    2.54
   0 -29   2   -1.36    2.14
   0 -29  -2    1.20    1.77
   0  29  -2    0.35    2.52
   0  29   2   -1.11    2.87
   0  29   2    3.19    1.75
   1 -29   2   21.19    3.27
  -1 -29  -2    7.90    2.21
   1 -29   2   13.06    2.65
  -1 -29  -2   13.07    2.85
  -1  29  -2   11.90    3.09
   1  29   2   13.56    2.86
   1  29   2   10.91    2.24
  -2 -29  -2   -0.32    2.73
   2 -29   2    7.69    2.38
  -2 -29  -2    4.11    2.54
   2  29   2    2.30    2.35
   2  29   2   10.00    2.99
  -2  29  -2    2.24    2.75
  -3 -29  -2    1.78    3.07
  -3 -29  -2   -4.17    2.97
   3 -29   2    1.60    2.90
   3 -29   2    2.25    2.44
  -3  29  -2    1.82    3.06
   3  29   2    1.81    3.10
   3  29   2    4.01    4.94
  -4 -29  -2   -1.62    3.80
   4 -29   2    2.89    3.09
  -4 -29  -2    0.11    3.47
   4 -29   2    0.01    3.45
   4  29   2   -1.56    3.41
  -4  29  -2    1.64    3.40
  -4  29  -2   -6.26    4.41
   4  29   2   -2.75    3.73
  -4 -30   2    9.09    4.09
   4 -30  -2    5.74    3.53
  -4  30   2    2.99    4.14
   4  30  -2    2.75    4.40
   3 -30  -2    0.78    3.03
   3  30  -2   -4.24    3.72
  -3  30   2   -0.53    3.78
   2 -30  -2   -4.04    2.85
  -2 -30   2   -0.81    2.74
   2  30  -2    3.06    3.25
  -2  30   2    2.64    3.61
  -1 -30   2    3.41    2.00
   1 -30  -2    7.94    2.96
  -1 -30   2    4.68    2.48
   1  30  -2   -3.81    3.06
   0 -30  -2    6.41    2.05
   0 -30   2    6.15    2.20
   0 -30  -2    2.96    2.69
   0 -30   2    2.84    2.31
   0  30  -2   -2.05    2.53
   0  30   2    5.40    1.84
   0  30   2    4.54    3.04
   1 -30   2   42.78    4.14
  -1 -30  -2   40.88    4.87
   1 -30   2   39.35    4.19
  -1 -30  -2   28.30    3.71
   1  30   2   32.64    3.66
   1  30   2   39.61    4.94
  -1  30  -2   36.35    4.51
   2 -30   2    8.92    2.52
  -2 -30  -2    2.96    2.98
  -2 -30  -2   12.22    2.72
   2 -30   2   11.19    2.81
   2  30   2   12.23    3.04
  -2  30  -2   18.98    3.28
  -3 -30  -2    7.01    3.27
   3 -30   2    0.50    2.49
   3 -30   2   -1.14    3.05
  -3  30  -2    6.78    3.21
   3  30   2   -1.92    3.12
   3  30   2   -1.70    3.27
   4 -30   2   -2.25    3.07
   4 -30   2    0.30    3.70
  -4  30  -2    1.90    3.78
   4  30   2   -4.10    3.78
   4  30   2    1.40    4.18
   4 -31  -2    2.48    3.65
  -4 -31   2    5.03    4.16
   4  31  -2    1.57    4.00
  -4  31   2    1.87    4.18
  -3 -31   2   -0.84    3.49
   3 -31  -2    3.11    3.40
  -3  31   2    1.50    3.93
   3  31  -2   -3.88    3.54
  -2 -31   2   -4.65    2.56
   2 -31  -2   -1.64    3.25
   2  31  -2    1.41    3.79
  -2  31   2   -0.42    3.64
   1 -31  -2    6.10    3.00
  -1 -31   2    0.53    2.59
  -1 -31   2    0.79    2.20
  -1  31   2    2.24    3.45
   1  31  -2   -1.66    3.00
   0 -31   2    3.54    2.28
   0 -31  -2    2.46    2.84
   0 -31   2    1.61    2.40
   0  31   2    2.82    2.06
   0  31   2    6.90    3.59
   1 -31   2    0.97    2.44
  -1 -31  -2   -3.43    2.24
   1 -31   2    0.36    2.33
  -1 -31  -2    5.65    2.86
   1  31   2    4.57    3.30
  -1  31  -2    1.42    3.06
   1  31   2   -3.69    2.21
   2 -31   2    3.73    2.55
   2 -31   2   -1.97    2.76
  -2 -31  -2    0.49    2.79
  -2 -31  -2   -4.03    3.07
   2  31   2   -1.29    3.17
   2  31   2   -1.45    2.58
  -2  31  -2    1.01    3.08
   3 -31   2    3.35    3.32
  -3 -31  -2   -3.13    3.51
   3 -31   2    1.22    2.89
  -3 -31  -2    4.04    3.47
   3  31   2    0.09    3.34
  -3  31  -2    8.38    5.74
   3  31   2    0.86    3.57
   4 -32  -2   -5.67    3.71
  -4  32   2   -1.27    4.62
   4  32  -2   -1.51    4.87
   3 -32  -2    3.64    3.84
  -3 -32   2    6.82    3.60
   3  32  -2    8.90    4.27
  -3  32   2    5.18    4.09
   2 -32  -2    5.49    3.52
  -2 -32   2    1.97    2.98
  -2  32   2    1.63    4.01
   2  32  -2    6.09    3.89
  -1 -32   2    2.44    2.69
   1 -32  -2    1.48    3.53
  -1 -32   2   -3.53    2.36
   1  32  -2   -1.68    3.61
   0 -32   2    0.53    2.50
   0 -32  -2    0.24    2.94
   0 -32   2    1.17    2.47
   0  32   2   -0.68    3.09
   0  32  -2   -2.77    2.97
  -1 -32  -2    4.60    3.19
  -1 -32  -2   -1.27    2.43
   1 -32   2    2.78    2.62
   1 -32   2   -4.93    2.48
   1  32   2    8.20    3.74
  -1  32  -2    0.83    3.26
   1  32   2   -2.83    2.30
   2 -32   2    1.56    2.86
  -2 -32  -2   -4.83    3.15
   2 -32   2    1.72    3.05
  -2 -32  -2    1.48    2.92
   2  32   2    2.67    2.83
   2  32   2   -1.98    3.51
  -2  32  -2    1.21    3.32
   3 -32   2    8.41    2.96
  -3 -32  -2   -1.67    3.77
   3 -32   2    0.46    3.32
  -3 -32  -2   -3.76    3.60
  -3  32  -2    2.21    3.51
   3  32   2   -4.72    3.47
   3  32   2    5.43    3.96
  -3 -33   2   20.51    4.14
   3 -33  -2   14.87    4.61
  -3  33   2   25.42    5.22
   3  33  -2   22.45    5.53
  -2 -33   2    6.03    3.79
   2 -33  -2    5.54    3.46
  -2  33   2    4.45    4.18
   2  33  -2   -2.37    4.28
  -1 -33   2    4.40    2.56
   1 -33  -2    5.66    3.42
  -1 -33   2   -0.01    2.82
  -1  33   2   -1.74    3.94
   0 -33   2    3.55    2.67
   0 -33  -2   -0.59    3.23
   0 -33   2    2.10    2.65
   0  33  -2    2.41    3.29
   0  33   2    2.22    3.58
   1 -33   2   -2.16    2.51
  -1 -33  -2   -0.03    2.54
   1 -33   2   -1.94    2.96
  -1 -33  -2    7.57    3.55
   1  33   2   -1.34    2.73
   1  33   2    3.06    3.79
  -1  33  -2   -2.38    3.36
  -2 -33  -2   -4.59    3.31
   2 -33   2   -0.51    2.85
  -2 -33  -2    5.00    3.13
   2 -33   2   -6.86    3.35
  -2  33  -2    3.65    3.56
   2  33   2   -0.06    3.12
   2  33   2    6.65    3.94
  -3 -33  -2   -4.30    5.32
   3 -33   2    0.75    3.68
   3 -33   2    3.02    3.08
  -3  33  -2    7.34    4.05
   3  33   2    1.22    3.98
   3  33   2   -4.59    3.73
   3 -34  -2    9.91    4.41
  -3 -34   2   12.24    4.23
   3  34  -2   14.99    5.06
  -3  34   2    6.44    4.77
   2 -34  -2    4.09    3.94
  -2 -34   2    2.87    3.56
  -2  34   2   -3.31    4.31
   2  34  -2   -3.33    4.33
  -1 -34   2    0.87    3.20
  -1 -34   2    4.33    3.04
   1 -34  -2    1.53    3.61
  -1  34   2    4.81    3.63
   0 -34  -2   -2.20    5.11
   0 -34   2   -1.76    2.75
   0 -34   2   -1.25    2.79
   0  34  -2    9.37    3.79
   0  34   2    4.48    4.24
   1 -34   2   -2.06    2.80
   1 -34   2    6.62    3.22
  -1 -34  -2    5.09    4.09
   1  34   2    4.27    3.95
   2 -34   2    9.78    2.93
  -2 -34  -2   -6.36    4.13
  -2 -34  -2    2.08    3.26
   2 -34   2    6.55    3.31
  -2  34  -2    7.05    4.07
   2  34   2    1.78    3.31
   2  34   2    3.20    4.20
  -2 -35   2    4.48    3.52
   2 -35  -2    8.49    4.66
  -2  35   2   -0.96    4.22
  -1 -35   2   -2.26    3.33
   1 -35  -2    1.08    4.09
   1  35  -2   -7.17    4.21
  -1  35   2    6.93    4.39
   0 -35   2   -1.09    3.08
   0 -35  -2    2.24    3.72
   0  35  -2    2.38    3.86
   0  35   2    4.91    4.54
  -1 -35  -2    5.02    3.98
   1 -35   2    4.21    3.02
   1 -35   2   -5.46    3.28
   1  35   2    4.92    4.26
  -1  35  -2    1.15    3.88
   2 -35   2   15.00    3.52
  -2 -35  -2   14.70    4.05
  -2 -35  -2    4.36    4.08
   2 -35   2   10.11    3.71
   2  35   2   23.61    4.80
  -2  35  -2   14.32    4.32
   2 -36  -2   -4.65    4.32
   2  36  -2   -5.97    5.07
  -2  36   2    5.10    5.54
   1 -36  -2   -0.89    4.36
  -1  36   2    1.95    4.63
   1  36  -2   -8.36    4.31
   0 -36   2    7.06    3.55
   0 -36  -2    5.05    3.92
   0 -36   2   -1.03    3.33
   0  36  -2    4.30    4.45
   0  36   2    3.31    4.69
   1 -36   2    0.90    3.38
  -1 -36  -2    2.38    4.04
   1 -36   2   -1.69    3.18
  -1  36  -2    5.44    4.38
   1  36   2    7.85    4.78
   1  37  -2    3.16    4.39
  -1  37   2    3.36    4.84
   0 -37  -2    3.25    4.18
   0 -37   2    0.14    4.09
   0  37  -2    0.48    4.78
   0  37   2    7.91    4.60
   7   0  -3    3.98    2.77
  -7   0   3    7.72    4.83
   7   0  -3    4.40    2.70
   7   0  -3    0.56    3.98
   6   0  -3    3.04    2.57
   6   0  -3   -0.43    2.01
  -6   0   3    0.73    2.55
   6   0  -3    3.82    2.24
   5   0  -3    0.45    1.51
  -5   0   3    3.90    1.89
   5   0  -3    3.22    1.92
  -5   0   3    4.70    2.00
   4   0  -3   -1.06    1.06
   4   0  -3    1.81    1.57
  -4   0   3   -0.15    1.39
   4   0  -3   -0.60    1.46
  -4   0   3    1.52    1.37
   3   0  -3    4.61    1.07
   3   0  -3    3.36    1.24
   3   0  -3    2.97    1.10
  -3   0   3    3.24    1.40
  -3   0   3    3.86    1.29
   3   0  -3    2.09    1.29
  -3   0   3    3.61    1.13
  -2   0   3    0.51    0.96
   2   0  -3    0.20    0.69
   2   0  -3    0.09    0.98
  -2   0   3   -0.40    0.73
  -2   0   3    0.29    0.79
   2   0  -3   -0.71    1.02
  -1   0   3   86.41    3.46
   1   0  -3   85.30    3.80
  -1   0   3   87.00    3.76
   1   0  -3   87.33    3.48
   1   0  -3   87.09    3.88
  -1   0   3   80.86    3.46
   1   0  -3   82.01    3.66
   0   0   3    0.81    0.77
   0   0  -3   -0.90    0.74
   0   0   3   -0.45    0.63
   0   0  -3    0.14    0.80
   0   0  -3   -0.34    0.79
   0   0  -3    0.04    0.65
   0   0   3    0.15    0.85
  -1   0  -3    0.36    1.02
  -1   0  -3    1.31    0.67
   1   0   3    1.35    0.55
   1   0   3    2.55    1.21
   1   0   3    2.41    1.14
  -1   0  -3    0.93    0.56
  -2   0  -3   -2.30    1.11
   2   0   3    0.66    1.12
   3   0   3    1.08    1.34
  -3   0  -3   -2.18    1.67
   4   0   3    1.40    1.83
  -4   0  -3   -1.00    2.25
   5   0   3    2.58    2.71
  -5   0  -3    7.49    2.73
   6   0   3    3.56    3.26
  -6   0  -3    0.57    4.12
   7  -1  -3    4.51    2.63
   7  -1  -3    3.60    2.87
  -7  -1   3   -0.15    3.61
  -7   1   3    4.62    5.91
   7   1  -3    3.12    3.23
   7   1  -3    4.64    2.81
   7   1  -3   -1.29    2.59
   6  -1  -3   -4.45    2.41
  -6  -1   3   -1.17    2.55
   6  -1  -3    1.01    2.10
   6  -1  -3   -0.19    1.99
   6   1  -3    0.54    2.17
   6   1  -3    2.27    2.53
   6   1  -3    2.13    2.03
  -6   1   3   -1.76    2.63
  -5  -1   3    2.01    2.10
   5  -1  -3    1.81    1.82
   5  -1  -3   -0.01    1.51
  -5   1   3    2.26    1.91
   5   1  -3    1.58    1.85
   5   1  -3    1.65    1.52
  -5   1   3    1.92    1.87
  -4  -1   3    4.07    1.65
   4  -1  -3    3.13    1.22
   4  -1  -3    3.06    1.74
  -4  -1   3    6.84    1.56
   4  -1  -3    5.47    1.51
   4   1  -3    4.23    1.47
  -4   1   3    4.06    1.69
   4   1  -3    3.76    1.58
   4   1  -3    5.63    1.61
  -4   1   3    4.69    1.48
   3  -1  -3   -2.22    1.16
   3  -1  -3    0.68    1.00
  -3  -1   3    1.04    1.08
   3  -1  -3    2.55    1.21
   3  -1  -3    0.82    1.19
  -3  -1   3    1.43    1.04
   3   1  -3    1.76    0.93
   3   1  -3   -0.05    1.19
  -3   1   3    0.23    1.03
  -3   1   3    1.31    1.14
   3   1  -3   -0.09    1.09
   3   1  -3    0.46    1.27
  -3   1   3    1.21    1.14
  -2  -1   3    3.61    0.92
   2  -1  -3    3.00    0.85
   2  -1  -3    3.17    1.11
   2  -1  -3    2.26    0.91
  -2  -1   3    2.94    0.98
   2  -1  -3    4.75    1.13
  -2  -1   3    3.51    1.08
  -2   1   3    4.11    1.16
   2   1  -3    5.43    1.30
   2   1  -3    3.29    1.11
  -2   1   3    3.10    0.90
   2   1  -3    5.21    1.21
   2   1  -3    2.71    0.79
  -2   1   3    4.73    1.05
  -1  -1   3   -0.47    0.74
  -1  -1   3   -0.47    0.61
   1  -1  -3   -0.11    0.69
   1  -1  -3    0.02    0.72
   1  -1  -3    0.13    0.97
  -1  -1   3   -0.22    0.78
   1  -1  -3    0.56    0.80
  -1   1   3    1.08    0.64
   1   1  -3   -0.15    0.61
   1   1  -3   -0.07    0.81
   1   1  -3   -0.60    0.74
  -1   1   3   -0.03    0.70
   1   1  -3    0.12    0.76
  -1   1   3    0.50    0.73
   0  -1   3    4.11    1.07
   0  -1  -3    5.13    1.00
   0  -1  -3    4.21    0.87
   0  -1   3    4.82    0.98
   0  -1  -3    4.57    1.02
   0  -1   3    4.72    0.89
   0   1  -3    3.88    0.93
   0   1   3    5.27    1.18
   0   1   3    3.93    0.85
   0   1  -3    4.78    1.08
   0   1   3    3.70    1.11
   0   1  -3    6.09    1.05
   0   1  -3    4.60    1.03
  -1  -1  -3    2.34    0.73
   1  -1   3    1.66    1.29
  -1  -1  -3    2.10    1.08
  -1  -1  -3    1.54    0.59
   1   1   3    1.41    0.95
   1   1   3    1.46    1.26
  -1   1  -3    1.13    1.05
   1   1   3    2.00    0.60
  -1   1  -3    1.85    0.63
  -1   1  -3    1.27    0.69
  -1   1  -3    1.84    1.19
  -2  -1  -3    7.73    1.51
   2  -1   3    8.34    1.77
  -2   1  -3   10.07    1.85
   2   1   3    8.52    1.56
   3  -1   3    6.06    1.64
  -3  -1  -3    6.59    1.83
  -3   1  -3    8.75    2.20
   3   1   3    9.67    1.90
   4  -1   3   90.59    5.70
  -4  -1  -3   86.01    6.09
   4   1   3   88.35    5.77
  -4   1  -3   84.05    5.69
   5  -1   3   12.39    2.91
  -5  -1  -3    8.88    3.60
   5   1   3    9.68    2.82
  -5   1  -3   11.33    2.91
  -6  -1  -3   -5.86    4.11
   6  -1   3    2.33    3.41
  -6   1  -3    5.51    3.68
   6   1   3    7.76    3.63
   7  -2  -3    0.99    3.11
   7  -2  -3   -1.90    2.70
   7  -2  -3   -1.51    3.23
  -7  -2   3   -1.46    3.59
   7   2  -3   -0.20    2.64
   7   2  -3   -2.30    3.23
  -7   2   3    4.54    3.40
   7   2  -3   -1.96    2.72
  -6  -2   3   -1.58    2.70
   6  -2  -3    1.02    2.40
   6  -2  -3    0.34    2.16
   6  -2  -3   -1.90    2.03
  -6   2   3    0.14    2.57
  -6   2   3   -0.71    2.61
   6   2  -3    3.78    2.17
   6   2  -3    0.93    2.57
   6   2  -3    2.36    1.99
  -5  -2   3    4.91    2.08
   5  -2  -3    0.96    1.74
   5  -2  -3    3.17    1.79
   5  -2  -3    0.98    1.70
  -5   2   3    3.01    2.06
   5   2  -3    1.16    1.57
  -5   2   3    0.49    1.77
   5   2  -3    4.54    1.98
   4  -2  -3    0.97    1.46
   4  -2  -3    0.20    1.18
  -4  -2   3    1.28    1.46
   4  -2  -3    2.81    1.89
   4   2  -3    2.66    1.60
  -4   2   3    0.90    1.45
  -4   2   3    0.92    1.27
   4   2  -3    1.34    1.15
   4   2  -3    0.77    1.46
   3  -2  -3   -0.01    1.18
  -3  -2   3   -0.03    0.95
   3  -2  -3   -1.44    1.13
   3  -2  -3    0.00    1.00
   3  -2  -3    0.57    1.27
  -3  -2   3   -1.23    1.22
   3   2  -3   -1.16    1.35
  -3   2   3   -0.81    0.98
  -3   2   3   -1.34    1.09
   3   2  -3   -0.31    1.03
  -3   2   3    1.11    1.33
   3   2  -3   -0.08    1.05
   3   2  -3    0.78    0.87
   2  -2  -3   16.03    1.87
   2  -2  -3   18.04    1.84
  -2  -2   3   16.16    1.69
   2  -2  -3   18.59    1.79
  -2  -2   3   17.80    1.46
  -2  -2   3   16.88    1.72
   2   2  -3   17.61    1.96
  -2   2   3   17.35    1.73
   2   2  -3   19.58    1.50
   2   2  -3   12.85    1.78
  -2   2   3   19.37    1.70
   2   2  -3   15.20    1.84
  -2   2   3   19.38    1.65
   1  -2  -3   17.08    1.79
  -1  -2   3   15.42    1.44
   1  -2  -3   15.55    1.45
  -1  -2   3   16.80    1.67
  -1  -2   3   15.67    1.61
   1  -2  -3   14.65    1.47
  -1   2   3   15.82    1.39
  -1   2   3   16.79    1.77
   1   2  -3   15.31    1.68
  -1   2   3   15.87    1.69
   1   2  -3   16.26    1.70
   1   2  -3   13.78    1.64
   1   2  -3   19.21    1.41
   0  -2  -3   11.55    1.59
   0  -2  -3   12.28    1.48
   0  -2   3   11.53    1.52
   0  -2   3   14.01    1.59
   0  -2  -3   12.00    1.43
   0   2  -3   10.28    1.18
   0   2  -3   12.18    1.57
   0   2   3   13.46    1.50
   0   2   3   10.71    1.27
   0   2  -3   13.76    1.51
   0   2  -3    9.92    1.36
   0   2   3   13.57    1.65
   1  -2   3    8.46    1.56
  -1  -2  -3    6.17    1.65
  -1  -2  -3    9.22    1.16
   1  -2   3    7.15    1.55
  -1  -2  -3    6.30    1.36
   1   2   3    6.67    0.96
  -1   2  -3    9.53    0.98
  -1   2  -3   10.25    1.61
  -1   2  -3    9.05    1.45
   1   2   3    7.61    1.52
  -1   2  -3    7.66    1.04
   1   2   3    7.36    1.37
  -2  -2  -3    0.33    1.14
   2  -2   3   -0.25    1.06
   2   2   3   -0.57    0.98
  -2   2  -3   -0.65    1.22
   3  -2   3    1.40    1.31
  -3  -2  -3   -1.55    1.48
   3   2   3    0.25    1.47
  -3   2  -3   -1.63    1.59
   4  -2   3  113.43    6.31
  -4  -2  -3  110.72    6.41
   4   2   3  112.80    6.76
  -4   2  -3  111.38    6.89
  -5  -2  -3   -0.54    3.04
   5  -2   3   -0.12    2.34
  -5   2  -3    3.03    2.87
   5   2   3   -1.44    2.56
   6  -2   3    2.04    3.34
  -6  -2  -3    2.71    3.58
   6   2   3   -0.78    3.66
  -6   2  -3    0.55    4.30
   7  -3  -3    0.68    3.26
   7  -3  -3   -3.06    3.14
   7  -3  -3    5.16    2.87
  -7  -3   3    5.93    3.92
  -7   3   3   -1.62    3.22
   7   3  -3   -0.59    2.68
   7   3  -3    6.71    2.77
   7   3  -3   -6.41    3.24
   6  -3  -3   -0.46    2.37
  -6  -3   3    1.65    2.82
   6  -3  -3    2.61    2.47
   6  -3  -3   -0.27    2.18
   6   3  -3    1.76    2.26
  -6   3   3   -0.63    2.78
  -6   3   3   -0.40    2.47
   6   3  -3   -2.65    2.23
   6   3  -3    0.25    1.95
  -5  -3   3    0.62    1.97
   5  -3  -3    0.57    1.67
   5  -3  -3   -0.84    1.78
   5  -3  -3    2.81    1.68
  -5   3   3   -0.42    1.85
  -5   3   3   -0.53    2.02
   5   3  -3   -0.89    1.33
   5   3  -3    1.31    1.74
   4  -3  -3    1.98    1.33
  -4  -3   3    4.71    1.64
   4  -3  -3    8.51    1.91
   4  -3  -3    4.14    1.77
  -4   3   3    5.42    1.50
   4   3  -3    5.83    1.72
   4   3  -3    5.64    1.36
   4   3  -3    8.50    1.81
  -4   3   3    6.76    1.80
   3  -3  -3   28.89    2.54
   3  -3  -3   29.18    2.46
  -3  -3   3   29.13    2.38
   3  -3  -3   29.00    2.54
   3  -3  -3   30.65    2.50
   3   3  -3   31.26    2.16
  -3   3   3   30.39    2.31
   3   3  -3   28.64    2.72
  -3   3   3   27.64    2.37
   3   3  -3   33.89    1.99
   3   3  -3   35.00    2.85
  -3   3   3   31.51    2.81
   2  -3  -3    9.02    1.53
  -2  -3   3    9.51    1.18
  -2  -3   3    8.49    1.41
   2  -3  -3   12.52    1.54
   2  -3  -3   10.51    1.45
  -2  -3   3    9.43    1.49
   2   3  -3    7.69    1.12
  -2   3   3   11.35    1.68
  -2   3   3   10.07    1.50
   2   3  -3    9.98    1.57
  -2   3   3    9.39    1.32
   2   3  -3    9.30    1.63
   2   3  -3    9.35    1.58
  -1  -3   3    1.27    0.75
  -1  -3   3    0.69    0.66
   1  -3  -3    1.82    0.97
   1  -3  -3    1.44    0.77
   1  -3  -3    1.21    0.69
  -1  -3   3    1.11    0.98
   1   3  -3    2.54    0.92
  -1   3   3    0.69    0.63
   1   3  -3    1.23    0.65
  -1   3   3    1.04    0.90
  -1   3   3    1.81    0.81
   1   3  -3    0.47    0.87
   1   3  -3    2.29    1.01
   0  -3   3    3.23    0.94
   0  -3  -3    3.22    0.92
   0  -3   3    3.49    0.97
   0  -3  -3    2.38    0.77
   0  -3   3    4.19    0.92
   0  -3  -3    3.51    0.86
   0   3  -3    4.32    0.97
   0   3   3    3.03    0.96
   0   3  -3    2.45    0.83
   0   3   3    4.21    1.12
   0   3  -3    1.60    0.86
   0   3  -3    2.87    0.85
   0   3   3    1.65    0.85
  -1  -3  -3   14.03    1.70
  -1  -3  -3   18.06    1.93
   1  -3   3   12.00    1.54
  -1  -3  -3   13.59    1.39
   1  -3   3   12.44    2.08
  -1   3  -3   15.34    1.86
   1   3   3   14.57    1.24
   1   3   3   14.26    1.72
  -1   3  -3   13.05    1.21
   1   3   3   17.48    2.13
  -1   3  -3   12.48    1.14
  -1   3  -3   15.76    1.95
   2  -3   3   14.93    2.16
  -2  -3  -3   21.68    2.48
   2   3   3   17.96    2.24
   2   3   3   16.88    1.05
  -2   3  -3   15.20    2.23
   3  -3   3    3.92    1.52
  -3  -3  -3    7.57    2.24
  -3   3  -3    4.18    1.72
   3   3   3    4.36    1.61
   4  -3   3   13.20    2.55
  -4  -3  -3    9.82    2.58
   4   3   3   13.50    2.45
  -4   3  -3   10.57    2.77
   5  -3   3    2.55    2.43
  -5  -3  -3   -0.76    2.73
   5   3   3    0.52    2.56
  -5   3  -3    1.40    3.20
  -6  -3  -3    3.22    4.00
   6  -3   3    1.90    3.26
  -6   3  -3    0.00    4.12
   6   3   3   -6.62    3.45
   7  -4  -3    3.45    2.83
   7  -4  -3   -2.45    3.18
   7  -4  -3    4.84    3.30
  -7  -4   3   -2.96    3.91
   7   4  -3    1.44    2.68
   7   4  -3    3.11    2.65
   7   4  -3    1.08    3.46
   6  -4  -3    0.55    2.26
  -6  -4   3   -1.18    2.80
   6  -4  -3   -2.17    2.12
   6  -4  -3    1.43    2.19
  -6   4   3   -3.12    2.79
   6   4  -3    0.19    1.89
  -6   4   3    4.27    2.61
   6   4  -3   -0.70    2.08
   6   4  -3    0.08    2.31
   5  -4  -3    0.76    1.83
   5  -4  -3    0.58    1.83
  -5  -4   3   -2.37    2.12
   5  -4  -3    2.30    1.78
   5   4  -3   -0.24    1.73
  -5   4   3   -0.76    2.05
   5   4  -3   -0.90    1.34
   5   4  -3   -0.50    2.16
  -5   4   3   -1.84    1.81
   4  -4  -3    2.05    1.32
   4  -4  -3    1.04    1.60
   4  -4  -3    0.87    1.46
  -4  -4   3    1.30    1.45
  -4   4   3    0.19    1.68
   4   4  -3    2.26    1.02
   4   4  -3   -0.30    1.41
   4   4  -3    0.58    1.38
  -4   4   3    1.29    1.34
   3  -4  -3    0.05    0.96
   3  -4  -3    1.21    1.32
  -3  -4   3    0.22    1.08
   3  -4  -3   -1.10    1.10
  -3   4   3   -0.56    1.21
   3   4  -3    2.78    1.18
   3   4  -3    1.48    0.96
  -3   4   3    0.58    0.98
  -3   4   3    1.39    1.32
   3   4  -3    1.07    0.72
   2  -4  -3    3.89    1.29
  -2  -4   3    5.75    1.31
  -2  -4   3    5.79    1.00
   2  -4  -3    5.47    0.97
   2  -4  -3    3.86    1.05
   2   4  -3    3.76    1.12
  -2   4   3    3.61    1.29
  -2   4   3    5.16    1.15
  -2   4   3    4.93    0.87
   2   4  -3    2.79    1.19
   2   4  -3    4.43    0.74
   2   4  -3    5.28    1.32
   1  -4  -3   10.23    1.49
   1  -4  -3   11.07    1.30
   1  -4  -3   10.99    1.45
  -1  -4   3    8.66    1.39
  -1  -4   3    7.80    1.13
  -1  -4   3    9.38    1.49
  -1   4   3   10.17    1.43
  -1   4   3    9.48    1.14
   1   4  -3    8.41    1.09
  -1   4   3    9.54    1.61
   1   4  -3    8.42    1.43
   1   4  -3   10.74    1.61
   1   4  -3    8.84    1.46
   0  -4  -3   38.69    2.15
   0  -4  -3   37.61    2.53
   0  -4   3   40.24    2.60
   0  -4   3   39.98    2.19
   0  -4  -3   35.78    2.25
   0  -4   3   37.66    2.31
   0   4   3   38.77    2.24
   0   4   3   36.09    2.22
   0   4  -3   36.78    2.35
   0   4  -3   36.64    2.12
   0   4  -3   35.47    2.15
   0   4  -3   38.35    2.58
   0   4   3   36.24    2.57
   1  -4   3   62.36    3.59
   1  -4   3   72.20    3.66
  -1  -4  -3   69.99    3.58
  -1  -4  -3   75.75    3.00
   1  -4   3   72.68    2.68
  -1  -4  -3   65.83    3.77
  -1   4  -3   67.20    3.73
   1   4   3   70.64    3.68
   1   4   3   68.38    2.82
  -1   4  -3   66.07    2.61
   1   4   3   69.43    3.56
  -1   4  -3   65.91    3.65
  -1   4  -3   74.79    2.68
  -2  -4  -3    2.24    1.24
  -2  -4  -3    4.14    0.73
   2  -4   3    2.93    1.15
   2   4   3    4.20    0.75
   2   4   3    5.89    1.33
  -2   4  -3    2.88    1.44
   3  -4   3   -1.07    1.37
  -3  -4  -3   -2.85    1.63
  -3   4  -3    0.18    1.65
   3   4   3   -0.96    1.45
   4  -4   3   22.47    3.45
   4   4   3   20.63    3.58
  -4   4  -3   25.73    4.17
   5  -4   3   15.86    3.35
  -5  -4  -3   23.27    4.16
  -5   4  -3   16.66    3.80
   5   4   3   16.99    3.85
  -6  -4  -3    4.32    4.08
   6  -4   3   -3.69    3.27
  -6   4  -3    1.58    4.31
   6   4   3   -3.53    3.43
   7  -5  -3   -0.89    3.07
   7  -5  -3   -2.94    3.34
   7  -5  -3    1.49    2.91
  -7  -5   3    0.01    3.78
  -7   5   3    5.83    3.94
   7   5  -3    3.94    4.25
   7   5  -3   -1.02    3.50
   7   5  -3   -0.41    2.59
   6  -5  -3    0.66    2.26
   6  -5  -3   -3.53    2.15
  -6  -5   3    1.94    2.84
   6  -5  -3   -2.44    2.27
   6   5  -3   -1.63    1.78
   6   5  -3   -0.93    2.20
  -6   5   3    3.94    2.39
  -6   5   3   -3.90    2.75
   5  -5  -3   -1.80    1.76
  -5  -5   3    1.77    2.17
   5  -5  -3    3.27    1.81
   5  -5  -3   -2.87    1.75
   5   5  -3    1.44    1.36
   5   5  -3   -0.80    2.05
   5   5  -3    4.00    1.94
  -5   5   3    1.81    2.31
  -5   5   3    2.07    1.80
  -4  -5   3    0.76    1.44
   4  -5  -3   -0.92    1.27
   4  -5  -3    0.35    1.50
   4  -5  -3    0.14    1.55
   4   5  -3   -1.52    1.57
  -4   5   3    1.11    1.22
   4   5  -3    2.31    1.41
  -4   5   3   -0.80    1.81
   4   5  -3    0.19    1.00
   3  -5  -3    2.34    1.49
   3  -5  -3    0.23    1.12
  -3  -5   3   -1.56    1.07
   3  -5  -3    0.52    0.97
   3   5  -3    0.75    1.29
  -3   5   3    0.67    0.98
   3   5  -3    0.27    0.71
  -3   5   3    0.50    1.28
   3   5  -3    1.61    0.89
  -3   5   3    1.49    1.35
  -2  -5   3    0.55    0.56
  -2  -5   3   -0.53    0.84
   2  -5  -3   -0.30    1.12
   2  -5  -3    2.13    0.95
  -2  -5   3    1.82    1.30
   2  -5  -3   -0.74    0.74
   2   5  -3    1.45    0.99
   2   5  -3   -1.99    1.10
  -2   5   3    0.67    0.74
  -2   5   3    0.57    1.02
   2   5  -3   -0.10    0.52
  -2   5   3   -0.02    1.06
   2   5  -3   -0.47    1.20
  -1  -5   3   51.55    2.93
   1  -5  -3   52.75    2.91
   1  -5  -3   54.81    2.94
  -1  -5   3   54.32    3.07
  -1  -5   3   55.06    2.33
   1  -5  -3   53.68    2.37
   1   5  -3   54.16    3.05
   1   5  -3   54.09    3.01
  -1   5   3   50.54    2.90
   1   5  -3   55.37    2.98
  -1   5   3   50.71    2.30
  -1   5   3   52.17    2.95
   1   5  -3   53.97    2.31
   0  -5  -3    1.33    0.93
   0  -5   3    2.62    0.96
   0  -5   3    2.00    0.96
   0  -5  -3    3.45    1.07
   0  -5   3    2.46    0.86
   0  -5  -3    1.70    0.78
   0   5   3    2.06    1.06
   0   5   3    2.74    0.81
   0   5   3    2.38    1.02
   0   5  -3    0.48    0.76
   0   5  -3    0.61    0.91
   0   5  -3    1.98    0.81
   0   5  -3    0.86    0.82
  -1  -5  -3   20.96    1.76
  -1  -5  -3   18.31    2.08
   1  -5   3   20.44    1.54
   1  -5   3   15.81    2.11
   1  -5   3   18.95    2.05
  -1  -5  -3   20.89    2.04
   1   5   3   15.82    2.31
   1   5   3   21.90    2.03
  -1   5  -3   19.90    1.52
   1   5   3   19.01    1.57
  -1   5  -3   19.68    2.14
  -1   5  -3   21.20    1.48
  -1   5  -3   19.60    2.25
   2  -5   3   23.86    2.50
  -2  -5  -3   28.99    1.62
  -2  -5  -3   28.92    2.79
  -2   5  -3   23.27    2.47
  -2   5  -3   26.86    1.44
   2   5   3   27.07    1.63
   2   5   3   28.96    2.74
  -2   5  -3   24.89    1.18
  -3  -5  -3    2.07    1.55
   3  -5   3    1.51    1.42
  -3   5  -3   -0.34    1.70
   3   5   3    2.29    1.40
  -4  -5  -3    0.29    2.45
   4  -5   3   -2.67    1.71
  -4   5  -3    2.79    2.17
   4   5   3    0.33    1.92
   5  -5   3    1.16    2.26
  -5  -5  -3   -0.04    2.91
  -5   5  -3    4.30    3.30
   5   5   3   -0.96    2.59
   6  -5   3    3.44    3.25
  -6  -5  -3    2.41    4.07
   6   5   3   -1.57    3.51
  -6   5  -3   -1.24    3.92
  -7  -6   3   -0.85    3.74
   7  -6  -3    8.91    3.17
   7  -6  -3   -4.20    3.52
   7  -6  -3    2.91    3.27
   7   6  -3    2.57    3.39
   7   6  -3    3.86    2.61
  -7   6   3    6.00    3.90
   6  -6  -3    3.77    2.34
   6  -6  -3    1.03    2.30
   6  -6  -3    3.70    2.55
  -6  -6   3    6.69    2.86
   6   6  -3    0.71    2.27
  -6   6   3    3.84    3.12
  -6   6   3   -0.08    2.33
   6   6  -3    2.67    1.80
   5  -6  -3    0.05    1.77
  -5  -6   3    1.47    2.03
   5  -6  -3    2.32    1.68
   5  -6  -3    0.49    1.82
  -5   6   3    0.02    2.14
   5   6  -3    1.29    2.06
  -5   6   3    0.34    1.79
   5   6  -3    1.69    1.99
  -4  -6   3   20.28    2.72
   4  -6  -3   26.50    2.67
   4  -6  -3   27.94    2.85
  -4   6   3   25.82    2.28
  -4   6   3   31.54    3.05
   4   6  -3   26.25    2.88
   4   6  -3   29.03    2.38
   4   6  -3   25.12    2.08
  -3  -6   3   11.00    1.84
   3  -6  -3   12.56    1.81
   3  -6  -3   15.44    2.38
   3  -6  -3    9.88    1.58
  -3   6   3    8.98    1.66
  -3   6   3   13.92    2.23
   3   6  -3   10.92    1.28
  -3   6   3   11.82    1.72
   3   6  -3   12.26    2.10
   3   6  -3   13.70    1.27
   2  -6  -3   27.73    1.82
  -2  -6   3   26.41    1.46
   2  -6  -3   25.54    2.32
  -2  -6   3   26.41    2.43
  -2  -6   3   23.70    2.12
  -2   6   3   26.31    2.31
   2   6  -3   25.27    2.17
   2   6  -3   24.79    2.35
   2   6  -3   27.10    1.28
  -2   6   3   27.50    1.73
   2   6  -3   26.51    1.55
   2   6  -3   28.71    2.38
  -2   6   3   28.42    2.31
  -1  -6   3  128.75    5.54
  -1  -6   3  123.76    4.94
   1  -6  -3  121.73    3.98
  -1  -6   3  120.87    3.86
   1  -6  -3  121.37    4.99
   1  -6  -3  121.72    4.86
   1   6  -3  123.06    3.97
   1   6  -3  121.52    4.89
  -1   6   3  124.17    4.98
   1   6  -3  121.52    4.92
   1   6  -3  119.33    4.83
  -1   6   3  123.50    4.87
  -1   6   3  121.62    3.94
   0  -6   3   11.30    1.49
   0  -6   3   14.25    1.71
   0  -6  -3   14.73    1.74
   0  -6  -3   11.27    1.62
   0  -6  -3    9.86    1.41
   0   6  -3   11.32    1.64
   0   6  -3   10.60    1.33
   0   6  -3   12.11    1.84
   0   6   3   14.06    1.45
   0   6   3   12.20    1.88
   0   6  -3   12.14    1.51
   0   6   3   13.83    1.58
  -1  -6  -3   80.04    3.28
  -1  -6  -3   71.14    4.04
   1  -6   3   70.97    3.86
   1  -6   3   71.42    3.83
   1  -6   3   76.80    3.05
  -1  -6  -3   77.66    3.71
   1   6   3   80.08    3.74
  -1   6  -3   80.10    4.21
  -1   6  -3   74.55    2.92
   1   6   3   75.40    3.23
  -1   6  -3   77.25    3.91
   1   6   3   77.77    3.94
   2  -6   3    9.98    1.05
  -2  -6  -3    9.94    1.33
   2  -6   3    8.39    1.57
  -2  -6  -3   10.03    1.95
  -2   6  -3    8.60    0.98
  -2   6  -3   12.03    1.14
   2   6   3    9.69    1.73
   2   6   3   11.39    1.41
  -2   6  -3   11.04    1.86
   3  -6   3   12.82    2.42
  -3  -6  -3   14.01    2.52
  -3  -6  -3   14.32    1.39
   3   6   3   16.46    2.75
  -3   6  -3   16.12    2.64
   3   6   3   14.83    1.46
  -4  -6  -3   24.84    4.16
   4  -6   3   20.90    3.42
  -4   6  -3   19.71    3.81
   4   6   3   27.79    3.75
  -5  -6  -3   -1.54    3.13
   5  -6   3   -3.38    2.41
  -5   6  -3    1.04    3.21
   5   6   3    2.56    2.95
   6  -6   3    2.92    3.48
  -6  -6  -3    6.26    4.27
  -6   6  -3    3.53    4.15
   6   6   3    4.08    3.61
  -7  -7   3    2.96    4.22
   7  -7  -3    6.76    3.54
   7  -7  -3    6.77    3.32
   7   7  -3   13.00    3.71
  -7   7   3    2.17    4.65
   7   7  -3    8.78    2.65
   7   7  -3    0.73    4.85
   6  -7  -3    0.11    2.28
   6  -7  -3   -1.85    2.36
  -6  -7   3    0.33    2.79
  -6  -7   3   -3.48    1.91
   6  -7  -3    0.27    2.46
   6   7  -3   -0.04    2.26
  -6   7   3    1.41    2.38
  -6   7   3    3.80    2.98
   6   7  -3   -0.28    1.76
   5  -7  -3   -1.32    1.98
  -5  -7   3    3.01    2.10
   5  -7  -3   -0.94    1.66
   5  -7  -3   -0.05    1.84
  -5   7   3   -3.21    2.22
   5   7  -3   -0.93    1.27
  -5   7   3    0.21    1.73
   5   7  -3    1.77    2.02
   5   7  -3    0.27    1.83
   4  -7  -3    0.58    1.39
   4  -7  -3   -0.37    1.55
   4  -7  -3    1.58    1.42
  -4  -7   3    0.76    1.51
   4   7  -3    1.22    1.30
  -4   7   3    2.16    1.70
   4   7  -3    0.03    0.90
   4   7  -3    0.95    1.50
   3  -7  -3    0.24    1.15
  -3  -7   3   -0.25    1.19
  -3   7   3   -0.24    1.39
  -3   7   3    0.23    0.93
   3   7  -3    1.52    1.31
   3   7  -3    1.53    0.75
   3   7  -3    0.99    0.67
   2  -7  -3    2.33    1.42
  -2  -7   3    2.00    0.96
  -2  -7   3    3.93    0.66
   2  -7  -3    3.20    1.02
   2  -7  -3    4.64    0.88
  -2  -7   3    2.72    1.31
   2   7  -3    1.27    0.96
  -2   7   3    2.75    1.21
   2   7  -3    2.12    1.30
  -2   7   3    4.45    0.81
  -2   7   3    2.41    1.11
   2   7  -3    3.54    1.23
   1  -7  -3    2.20    0.67
  -1  -7   3    1.13    0.90
   1  -7  -3    2.06    1.20
  -1  -7   3    1.52    0.65
  -1  -7   3    1.41    1.20
   1  -7  -3    1.59    1.17
   1   7  -3    2.08    0.63
   1   7  -3    0.67    1.17
  -1   7   3    1.86    0.59
  -1   7   3    1.14    1.01
   1   7  -3    0.37    0.89
   1   7  -3    1.71    1.06
  -1   7   3    1.05    1.16
   0  -7  -3    0.83    0.81
   0  -7  -3    1.17    1.10
   0  -7   3    0.25    0.97
   0  -7   3   -1.08    0.95
   0  -7   3    0.03    0.85
   0  -7  -3   -0.61    1.05
   0   7   3   -1.16    1.16
   0   7  -3    1.41    0.83
   0   7  -3    0.71    0.89
   0   7  -3    0.97    0.74
   0   7   3    1.13    0.84
   0   7   3    0.22    0.67
   1  -7   3   29.63    1.89
  -1  -7  -3   22.53    2.15
   1  -7   3   27.15    2.49
   1  -7   3   31.02    2.50
  -1  -7  -3   31.03    2.16
  -1  -7  -3   25.87    2.49
   1   7   3   26.63    1.97
   1   7   3   27.01    2.16
  -1   7  -3   24.45    1.71
   1   7   3   24.04    2.68
  -1   7  -3   27.94    2.95
  -1   7  -3   23.60    2.45
   2  -7   3    4.85    0.87
   2  -7   3    3.89    1.37
  -2  -7  -3    4.17    1.02
  -2  -7  -3    3.60    1.52
   2   7   3    4.02    1.33
  -2   7  -3    5.52    0.85
  -2   7  -3    5.22    1.56
   2   7   3    6.78    1.16
   3  -7   3    1.15    1.48
  -3  -7  -3    0.58    0.93
  -3  -7  -3    0.76    1.56
   3   7   3    0.94    0.96
  -3   7  -3    2.64    1.82
   3   7   3    4.70    1.53
  -4  -7  -3    1.43    1.10
   4  -7   3   -0.12    2.12
  -4  -7  -3   -3.51    2.38
   4   7   3    1.89    1.03
   4   7   3   -0.43    0.99
   4   7   3    2.05    1.99
  -4   7  -3    3.95    2.19
   5  -7   3    4.59    2.68
  -5  -7  -3    6.20    3.03
   5   7   3    7.69    2.99
  -5   7  -3    7.32    3.32
  -6  -7  -3    1.28    4.26
   6  -7   3   -2.05    3.23
  -6   7  -3    1.85    3.91
   6   7   3    3.45    3.85
   7  -8  -3    1.83    3.22
   7  -8  -3    2.40    3.66
   7   8  -3    3.98    3.59
  -6  -8   3    2.60    2.96
  -6  -8   3   -3.20    1.93
   6  -8  -3    0.85    2.71
   6  -8  -3   -0.21    2.36
   6  -8  -3   -3.37    2.23
   6   8  -3   -1.91    1.77
   6   8  -3    4.06    2.26
  -6   8   3   -4.08    3.17
   5  -8  -3   -2.26    1.65
  -5  -8   3    0.70    2.22
   5  -8  -3    1.46    1.92
   5  -8  -3    1.98    2.19
   5   8  -3   -0.27    1.85
  -5   8   3   -1.15    2.33
   5   8  -3    0.34    1.34
  -5   8   3    2.66    1.71
   5   8  -3    0.35    1.96
   4  -8  -3    0.72    1.43
  -4  -8   3   -0.58    1.54
   4  -8  -3    0.93    1.42
   4  -8  -3    1.29    1.53
   4   8  -3   -0.49    0.85
  -4   8   3    1.71    1.75
  -4   8   3    0.58    1.34
   4   8  -3    0.76    1.64
  -3  -8   3    6.54    1.38
   3  -8  -3    7.67    1.31
   3  -8  -3    6.87    1.41
   3   8  -3   10.99    0.93
  -3   8   3    9.02    1.25
   3   8  -3    9.26    1.69
  -3   8   3    9.74    2.01
  -2  -8   3    0.14    0.99
   2  -8  -3    0.41    0.66
   2  -8  -3    0.14    1.10
  -2   8   3   -0.15    1.20
  -2   8   3    0.51    1.08
  -2   8   3    0.68    0.64
   2   8  -3    0.77    1.20
   2   8  -3   -2.12    1.31
   1  -8  -3    2.99    1.15
  -1  -8   3    1.23    1.20
  -1  -8   3    1.43    0.97
   1  -8  -3    5.72    0.98
   1  -8  -3    5.21    1.07
  -1  -8   3    2.92    0.68
   1   8  -3    3.58    0.74
  -1   8   3    1.82    1.09
   1   8  -3    1.76    1.13
  -1   8   3    1.41    1.08
  -1   8   3    3.66    0.70
   0  -8  -3   60.64    3.13
   0  -8   3   60.96    3.03
   0  -8  -3   55.71    3.26
   0  -8  -3   61.09    2.77
   0  -8   3   54.22    3.20
   0  -8   3   60.31    3.12
   0   8  -3   59.64    3.39
   0   8  -3   57.95    2.94
   0   8   3   62.78    3.51
   0   8   3   59.25    2.77
   0   8   3   62.55    3.18
   0   8  -3   58.56    2.95
   1  -8   3    1.31    0.89
  -1  -8  -3    0.91    0.98
  -1  -8  -3    1.96    1.02
   1  -8   3    2.02    1.32
   1  -8   3    0.15    1.05
  -1  -8  -3    2.13    1.21
   1   8   3    1.92    0.95
   1   8   3    2.02    1.01
   1   8   3    2.75    1.25
  -1   8  -3    2.48    0.85
  -1   8  -3    2.96    1.48
   2  -8   3   12.80    1.38
   2  -8   3   11.72    2.07
  -2  -8  -3    8.87    1.81
  -2  -8  -3   13.88    1.65
  -2   8  -3   12.53    1.30
   2   8   3   12.78    1.70
   2   8   3   12.57    2.18
  -2   8  -3   12.85    2.04
  -3  -8  -3    7.55    1.25
   3  -8   3    4.22    1.64
  -3  -8  -3    5.08    1.92
   3   8   3    6.43    1.16
   3   8   3    6.22    1.78
  -3   8  -3    4.34    1.96
  -4  -8  -3    2.47    1.34
  -4  -8  -3   -1.45    2.34
   4  -8   3    0.04    1.83
  -4   8  -3    0.24    2.51
   4   8   3   -0.80    2.02
   4   8   3   -0.86    1.18
   4   8   3   -0.19    1.21
   5  -8   3    8.60    2.68
  -5  -8  -3   13.81    3.68
   5   8   3    9.01    2.86
   6  -8   3   -2.84    3.39
  -6  -8  -3    1.38    4.25
   6   8   3    1.72    3.60
   7  -9  -3    8.77    2.93
   7  -9  -3    2.73    3.73
  -7  -9   3    0.31    4.16
   7  -9  -3    0.90    3.79
  -7   9   3    6.26    6.27
   7   9  -3    1.63    3.88
   7   9  -3    5.98    3.84
   6  -9  -3    4.14    2.53
  -6  -9   3    3.63    3.14
   6  -9  -3    5.03    2.80
   6  -9  -3    3.72    2.53
   6   9  -3    6.20    3.25
   6   9  -3    3.46    1.73
  -6   9   3    6.02    3.26
   5  -9  -3   18.38    3.25
   5  -9  -3   24.31    3.07
  -5  -9   3   27.50    3.74
   5   9  -3   26.09    3.14
  -5   9   3   35.40    3.89
  -5   9   3   21.02    2.99
   5   9  -3   30.00    3.39
   5   9  -3   26.00    2.38
   4  -9  -3    9.23    1.77
   4  -9  -3    8.83    1.75
  -4  -9   3    8.39    2.01
   4  -9  -3    9.10    1.60
   4   9  -3    8.27    1.38
  -4   9   3    7.26    1.98
   4   9  -3    9.33    1.39
   4   9  -3    9.82    2.06
  -4   9   3   11.21    1.70
   3  -9  -3    4.02    1.08
  -3  -9   3    4.24    1.47
   3  -9  -3    2.98    1.35
   3   9  -3    4.15    1.57
  -3   9   3    2.08    1.43
  -3   9   3    1.96    0.89
   2  -9  -3  108.29    5.10
  -2  -9   3  118.73    5.50
   2  -9  -3  126.36    3.64
  -2   9   3  118.27    5.37
  -2   9   3  120.34    3.57
   2   9  -3  120.47    5.27
  -2   9   3  115.05    5.02
   1  -9  -3    1.15    0.63
   1  -9  -3   -0.56    1.05
  -1  -9   3    1.37    0.63
  -1  -9   3    1.86    0.99
   1  -9  -3    0.20    1.16
  -1  -9   3    0.86    1.20
   1   9  -3    1.10    1.16
  -1   9   3   -0.01    1.08
   1   9  -3    0.60    0.95
  -1   9   3   -0.54    0.92
   1   9  -3    1.45    0.64
  -1   9   3    0.36    0.53
   0  -9  -3   30.28    2.04
   0  -9  -3   28.50    2.31
   0  -9   3   32.35    2.30
   0  -9   3   27.66    2.46
   0  -9   3   29.92    2.26
   0  -9  -3   28.03    2.42
   0   9   3   28.12    2.38
   0   9  -3   31.82    2.19
   0   9   3   30.22    2.67
   0   9   3   27.46    1.88
   0   9  -3   30.06    2.20
   0   9  -3   25.48    2.24
  -1  -9  -3    1.57    1.28
   1  -9   3    1.87    1.02
   1  -9   3    1.95    0.99
   1  -9   3    0.84    1.27
  -1  -9  -3    2.36    1.13
  -1  -9  -3    2.00    1.18
   1   9   3    1.22    0.96
  -1   9  -3    3.39    0.90
   1   9   3    2.17    1.21
   1   9   3    2.52    1.09
  -2  -9  -3    8.65    1.44
  -2  -9  -3    8.80    1.75
   2  -9   3    7.69    1.15
   2  -9   3    7.71    1.66
   2   9   3    9.63    1.77
  -2   9  -3    8.08    1.29
  -2   9  -3    8.44    1.70
   2   9   3    7.89    1.37
  -3  -9  -3    5.30    1.22
   3  -9   3    3.63    0.88
  -3  -9  -3    7.42    2.01
   3  -9   3    2.43    1.57
   3   9   3    1.80    1.16
  -3   9  -3    6.76    1.90
   3   9   3    0.85    1.53
  -3   9  -3    5.79    0.98
  -4  -9  -3    2.72    2.13
  -4  -9  -3    4.85    1.58
   4  -9   3    3.11    2.09
   4   9   3    3.41    1.35
  -4   9  -3    2.92    2.46
   4   9   3    2.06    2.16
   5  -9   3   -0.01    2.73
  -5  -9  -3    6.57    3.33
   5   9   3   -2.29    4.59
   6  -9   3    5.53    3.74
  -6  -9  -3    6.15    4.53
   6   9   3    3.02    3.94
  -6   9  -3    5.94    4.02
   7 -10  -3    9.24    3.04
   7 -10  -3    6.06    3.83
  -7 -10   3   11.18    4.45
   7 -10  -3    2.63    3.34
   7  10  -3   13.15    3.54
  -7  10   3    0.54    4.55
   7  10  -3    3.13    4.01
   6 -10  -3   -1.99    2.41
   6 -10  -3   -0.28    2.33
   6 -10  -3    0.62    2.90
   6  10  -3   -2.53    1.62
  -6  10   3   -2.15    3.05
   6  10  -3   -1.46    3.32
   5 -10  -3   10.32    2.57
  -5 -10   3    8.51    2.32
   5 -10  -3    7.42    1.78
  -5  10   3    9.24    2.64
   5  10  -3   10.27    1.58
   5  10  -3   11.12    2.77
   5  10  -3   11.07    1.86
  -4 -10   3   -0.87    1.70
   4 -10  -3    0.63    1.60
   4 -10  -3    1.39    1.27
   4 -10  -3    0.79    1.40
   4  10  -3   -0.99    1.86
  -4  10   3   -1.59    1.28
   4  10  -3    0.49    0.75
  -4  10   3    0.80    1.95
   4  10  -3    0.00    0.91
   3 -10  -3    5.87    1.51
  -3 -10   3    5.51    1.33
   3 -10  -3    8.20    1.26
   3 -10  -3    8.07    1.43
   3  10  -3    6.24    1.52
  -3  10   3    7.76    1.38
  -3  10   3    8.25    1.76
   2 -10  -3   67.81    3.92
  -2 -10   3   67.64    3.77
   2 -10  -3   62.58    3.01
   2  10  -3   60.88    3.78
  -2  10   3   68.67    2.22
  -2  10   3   68.74    3.90
   1 -10  -3   75.37    2.51
  -1 -10   3   64.46    3.66
   1 -10  -3   63.52    3.68
  -1 -10   3   73.38    2.60
   1 -10  -3   73.24    3.77
  -1 -10   3   69.84    3.75
   1  10  -3   74.46    3.82
  -1  10   3   68.73    3.74
   1  10  -3   74.43    2.72
  -1  10   3   70.40    3.73
   1  10  -3   65.85    3.49
  -1  10   3   68.82    2.36
   0 -10  -3    2.06    1.30
   0 -10   3    3.01    1.13
   0 -10   3    2.50    1.13
   0 -10   3    1.20    0.96
   0 -10  -3    1.93    0.94
   0 -10  -3    3.20    0.94
   0  10   3    1.22    1.31
   0  10   3    1.53    0.94
   0  10   3    1.67    0.81
   0  10   3    2.50    1.43
   0  10  -3   -0.11    0.87
   0  10  -3    0.55    1.21
   0  10  -3    2.38    0.93
  -1 -10  -3   21.19    2.10
  -1 -10  -3   19.22    2.24
  -1 -10  -3   18.49    2.30
   1 -10   3   14.83    2.01
   1 -10   3   16.49    2.34
   1 -10   3   18.17    1.85
   1  10   3   21.70    2.31
   1  10   3   18.57    2.02
  -1  10  -3   17.47    1.73
  -1  10  -3   17.74    2.07
   1  10   3   18.41    1.99
  -2 -10  -3    0.24    1.34
   2 -10   3    0.65    1.24
   2 -10   3   -0.06    1.03
  -2 -10  -3    0.69    1.21
   2  10   3    2.41    1.07
  -2  10  -3    0.76    0.89
  -2  10  -3    0.95    1.38
   2  10   3    0.86    1.22
   3 -10   3    3.04    1.63
  -3 -10  -3    2.10    1.90
  -3 -10  -3   -0.45    1.27
   3 -10   3    2.59    1.00
   3  10   3    1.66    1.73
  -3  10  -3   -0.65    2.07
   3  10   3    0.33    1.23
  -3  10  -3    2.58    1.01
   4 -10   3    3.39    1.92
  -4 -10  -3   -0.18    2.51
  -4 -10  -3    1.84    1.66
  -4  10  -3    3.50    2.74
   4  10   3    5.80    2.31
   4  10   3    2.44    1.46
   5 -10   3    0.96    2.81
  -5 -10  -3    6.57    3.19
  -5  10  -3    0.16    3.29
   6 -10   3    3.37    3.81
  -6 -10  -3   -5.37    4.27
  -6  10  -3   -3.81    4.43
   6  10   3    7.92    3.78
   7 -11  -3   16.49    3.43
   7 -11  -3   18.47    4.29
  -7 -11   3    9.44    4.06
   7 -11  -3    9.71    3.41
  -7  11   3   12.37    4.53
   7  11  -3   13.28    3.83
   7  11  -3    9.55    4.10
   6 -11  -3    0.43    2.92
   6 -11  -3    0.95    2.44
   6 -11  -3    7.33    2.31
  -6 -11   3    5.86    3.46
   6  11  -3    3.78    1.75
   6  11  -3    6.95    2.96
  -6  11   3    0.26    3.25
  -5 -11   3   40.23    4.22
   5 -11  -3   36.03    4.16
   5 -11  -3   42.99    3.31
   5  11  -3   38.33    3.88
   5  11  -3   34.81    2.96
  -5  11   3   46.46    4.40
   5  11  -3   39.68    2.62
   4 -11  -3    2.29    1.50
  -4 -11   3    2.06    1.68
   4 -11  -3    1.02    1.72
   4 -11  -3    1.29    1.26
   4  11  -3    0.67    1.90
  -4  11   3    1.60    1.92
   4  11  -3    2.34    0.72
   4  11  -3    2.91    0.83
  -3 -11   3   -0.32    1.32
   3 -11  -3    0.41    1.25
   3 -11  -3    1.84    0.87
   3 -11  -3    2.08    0.91
  -3  11   3    1.98    0.89
  -3  11   3    2.59    1.40
   3  11  -3    0.49    1.47
   2 -11  -3   -0.86    1.19
  -2 -11   3   -0.15    1.06
   2  11  -3   -0.75    1.24
  -2  11   3    1.31    1.29
  -1 -11   3  121.50    3.73
  -1 -11   3  112.86    5.11
   1 -11  -3  112.37    5.25
  -1 -11   3  115.17    5.04
   1 -11  -3  115.18    5.11
  -1  11   3  115.33    3.31
  -1  11   3  112.49    5.04
   1  11  -3  119.63    3.71
   1  11  -3  112.06    4.87
   0 -11  -3    2.27    1.28
   0 -11   3    0.40    1.11
   0 -11  -3    3.22    0.97
   0 -11  -3    1.97    1.07
   0 -11   3    2.17    1.04
   0 -11   3    2.94    1.31
   0  11  -3    2.09    0.99
   0  11   3    1.90    0.93
   0  11   3    3.52    0.86
   0  11  -3    1.30    0.95
   0  11   3    0.64    1.09
  -1 -11  -3    5.75    1.43
   1 -11   3    6.15    1.33
  -1 -11  -3    5.21    1.32
   1 -11   3    7.42    1.70
   1 -11   3    3.93    1.27
  -1  11  -3    6.33    1.18
   1  11   3    6.66    1.43
   1  11   3    6.62    1.34
  -1  11  -3   11.65    1.96
   1  11   3    8.41    1.50
  -2 -11  -3   22.73    2.25
   2 -11   3   23.71    2.56
   2 -11   3   23.04    2.01
  -2 -11  -3   20.92    2.75
  -2  11  -3   20.08    1.84
   2  11   3   21.16    2.26
  -2  11  -3   20.21    3.02
   2  11   3   14.75    2.47
   3 -11   3    2.78    1.18
   3 -11   3    1.35    1.60
  -3 -11  -3    2.35    1.96
  -3 -11  -3    3.91    1.47
  -3  11  -3    3.55    1.17
  -3  11  -3    3.75    1.77
   3  11   3    3.83    1.73
   3  11   3    2.61    1.34
   4 -11   3    2.61    1.02
   4 -11   3    1.10    2.26
  -4 -11  -3   -3.24    1.72
  -4 -11  -3    2.14    2.25
   4  11   3   -0.21    1.47
  -4  11  -3   -0.29    1.09
  -4  11  -3    1.37    2.69
   4  11   3    1.14    2.29
  -5 -11  -3    1.55    3.30
   5 -11   3    3.68    2.84
   5  11   3    2.82    3.66
  -5  11  -3    0.67    3.42
   6 -11   3   -4.98    3.74
  -6 -11  -3    2.07    4.39
   6  11   3    1.33    3.96
  -6  11  -3   -3.57    4.31
   7 -12  -3    3.21    3.29
  -7 -12   3   -1.67    4.13
   7 -12  -3    3.95    4.19
   7 -12  -3   -0.49    3.29
   7  12  -3    4.69    4.12
   7  12  -3    2.50    3.66
  -7  12   3    5.90    4.46
  -6 -12   3   -0.13    3.35
   6 -12  -3    1.04    3.04
   6 -12  -3    2.49    2.40
   6  12  -3   -2.68    2.88
  -6  12   3    9.70    3.67
   5 -12  -3   18.98    3.28
   5 -12  -3   24.26    2.81
   5 -12  -3   17.77    2.90
  -5  12   3   18.30    3.06
   5  12  -3   19.69    2.18
   5  12  -3   22.25    3.55
   5  12  -3   20.81    2.46
   4 -12  -3    9.14    1.68
   4 -12  -3    8.45    1.89
  -4 -12   3   11.24    2.21
   4 -12  -3    8.99    1.62
   4  12  -3   10.43    1.93
  -4  12   3   10.72    2.04
  -3 -12   3    2.49    1.38
   3 -12  -3    2.15    1.25
   3 -12  -3    3.43    0.93
   3 -12  -3    2.26    0.86
  -3  12   3    0.02    1.58
   3  12  -3    0.10    1.52
  -2 -12   3   55.06    3.43
   2 -12  -3   52.76    3.50
   2  12  -3   48.96    3.25
  -2  12   3   51.76    3.56
  -1 -12   3    4.57    0.83
   1 -12  -3    5.22    1.29
  -1 -12   3    4.54    1.32
   1  12  -3    3.53    1.20
   1  12  -3    4.57    0.82
  -1  12   3    4.59    1.46
  -1  12   3    6.08    0.75
   0 -12   3   15.18    2.23
   0 -12  -3   15.35    2.16
   0 -12  -3   11.92    1.58
   0 -12   3   14.07    1.93
   0 -12  -3   10.82    1.71
   0 -12   3   11.75    1.79
   0  12   3   16.37    1.62
   0  12  -3   10.56    1.67
   0  12   3   13.17    1.97
   0  12   3   13.23    1.50
   0  12  -3   12.54    1.65
  -1 -12  -3    4.43    1.50
  -1 -12  -3    0.96    1.20
   1 -12   3    2.65    1.57
   1 -12   3    1.19    1.20
  -1 -12  -3    1.46    1.42
   1 -12   3    2.19    1.20
  -1  12  -3    1.68    1.07
   1  12   3    2.18    1.17
   1  12   3    4.56    1.39
  -1  12  -3    0.51    1.19
   1  12   3    2.02    1.31
  -2 -12  -3    3.74    1.38
   2 -12   3    1.62    1.33
   2 -12   3    2.65    1.24
  -2 -12  -3    2.57    1.32
  -2  12  -3    0.07    1.55
  -2  12  -3    0.44    1.03
   2  12   3    1.71    1.22
   2  12   3    3.06    1.32
   3 -12   3    2.51    1.59
  -3 -12  -3    3.56    1.67
   3 -12   3    5.36    1.25
  -3 -12  -3    1.15    1.44
   3  12   3    0.50    1.38
   3  12   3    2.31    1.64
  -3  12  -3    0.31    1.92
  -4 -12  -3    4.84    1.91
  -4 -12  -3    2.97    2.57
   4 -12   3    2.03    2.01
   4 -12   3    4.61    1.29
   4  12   3    7.21    2.52
   4  12   3    2.77    1.66
  -4  12  -3    4.71    1.35
  -4  12  -3    0.14    2.34
  -5 -12  -3    3.68    3.36
   5 -12   3   -1.73    2.74
   5  12   3    0.31    3.07
  -5  12  -3    4.38    3.80
  -6 -12  -3   -7.85    4.08
   6 -12   3    4.65    3.73
   6  12   3   -3.92    4.02
  -6  12  -3   -0.37    4.66
  -7 -13   3    0.18    4.36
   7 -13  -3    1.38    4.29
   7 -13  -3    0.68    3.28
   7  13  -3   11.71    4.13
  -7  13   3    2.85    4.48
   7  13  -3    0.36    3.89
   6 -13  -3    1.24    3.61
  -6 -13   3   -0.15    3.39
   6 -13  -3   -2.29    2.36
   6  13  -3   -2.10    3.26
  -6  13   3    2.04    3.24
   5 -13  -3   20.48    3.62
   5 -13  -3   16.39    2.48
   5 -13  -3   21.59    3.05
   5  13  -3   25.30    3.57
   5  13  -3   21.06    2.01
  -5  13   3   22.22    3.63
  -4 -13   3    8.09    2.03
   4 -13  -3   10.14    1.61
   4 -13  -3    8.93    2.09
   4 -13  -3    7.97    1.53
   4  13  -3    6.15    2.07
  -4  13   3   11.18    2.41
  -3 -13   3   -0.52    1.41
   3 -13  -3    0.08    0.80
   3 -13  -3   -0.22    0.78
   3 -13  -3    0.77    1.37
   3  13  -3    0.24    1.50
  -3  13   3    3.10    1.80
  -2 -13   3   31.98    2.82
   2 -13  -3   33.20    2.84
   2  13  -3   35.80    2.98
  -2  13   3   35.92    2.98
  -1 -13   3    1.67    0.80
  -1 -13   3   -0.21    1.12
   1 -13  -3    1.13    1.13
  -1 -13   3    0.38    0.57
   1  13  -3    0.53    0.69
   1  13  -3    1.13    1.17
  -1  13   3    1.53    1.29
   0 -13   3   21.96    2.61
   0 -13   3   24.11    2.25
   0 -13  -3   20.97    2.38
   0 -13   3   21.44    2.35
   0 -13  -3   19.18    2.15
   0  13  -3   19.91    2.03
   0  13   3   20.58    1.63
   0  13   3   20.12    2.14
   0  13  -3   20.37    2.02
   0  13   3   18.94    1.69
   1 -13   3    0.39    1.62
  -1 -13  -3   -0.65    1.13
  -1 -13  -3    0.85    1.56
   1 -13   3   -1.41    1.29
   1 -13   3    1.85    1.32
   1  13   3   -0.37    1.01
  -1  13  -3   -1.23    1.21
   1  13   3   -0.08    1.18
   1  13   3   -1.74    1.30
  -1  13  -3    0.74    1.12
  -2 -13  -3    2.50    1.58
  -2 -13  -3    0.68    1.51
   2 -13   3    1.90    1.29
   2 -13   3    2.61    1.45
   2  13   3    1.64    1.45
  -2  13  -3   -0.26    1.50
  -2  13  -3    0.58    1.16
   2  13   3    0.75    1.19
  -3 -13  -3    1.42    1.60
  -3 -13  -3   -1.79    1.96
   3 -13   3    0.66    1.37
   3 -13   3   -0.90    1.59
   3  13   3   -0.73    1.67
   3  13   3    0.96    1.66
  -3  13  -3    1.13    2.03
  -3  13  -3    1.02    1.26
   4 -13   3   -0.42    2.09
  -4 -13  -3    4.30    2.60
   4 -13   3    3.04    2.23
  -4 -13  -3    2.15    2.68
  -4  13  -3    1.21    1.46
   4  13   3    3.01    2.32
  -4  13  -3    5.06    2.78
  -5 -13  -3    0.82    3.38
   5 -13   3   -1.39    3.07
   5  13   3    4.37    3.38
  -5  13  -3   -3.46    3.78
   6 -13   3   -0.68    3.97
  -6 -13  -3   -4.82    4.30
   6  13   3    0.17    4.50
  -6  13  -3   -5.46    4.98
   7 -14  -3    3.71    4.09
   7 -14  -3    1.90    3.54
   7  14  -3    2.61    3.80
  -7  14   3    8.43    4.67
   7  14  -3   15.72    4.62
   6 -14  -3    5.91    2.45
   6 -14  -3   -3.07    3.62
  -6 -14   3    6.67    3.46
   6  14  -3    4.46    3.77
  -5 -14   3   11.07    2.82
   5 -14  -3    5.51    1.92
   5 -14  -3    7.46    2.38
   5  14  -3    6.20    2.66
   5  14  -3    5.50    1.17
  -5  14   3    4.46    2.78
   4 -14  -3    0.29    1.33
  -4 -14   3    0.37    1.84
   4 -14  -3    3.03    2.05
   4 -14  -3   -0.14    1.24
   4  14  -3    1.55    1.75
  -4  14   3    2.76    2.22
   3 -14  -3   10.69    1.79
  -3 -14   3   11.98    2.04
  -3  14   3   16.68    2.52
   3  14  -3   17.87    2.56
  -2 -14   3    1.60    1.15
   2 -14  -3    3.61    1.61
   2  14  -3    2.87    1.53
  -2  14   3    4.95    1.64
   1 -14  -3    1.61    1.30
  -1 -14   3    0.51    1.24
  -1 -14   3    1.90    0.85
  -1 -14   3    1.39    0.66
   1  14  -3    1.20    1.18
   1  14  -3    0.19    0.69
  -1  14   3   -2.47    1.31
   0 -14   3    0.00    1.22
   0 -14   3   -0.03    1.50
   0 -14   3    0.38    1.10
   0 -14  -3    1.98    1.22
   0  14   3    0.78    0.79
   0  14  -3    0.94    1.06
   0  14   3    1.84    1.39
   0  14   3    1.80    0.97
   0  14  -3    0.51    1.20
  -1 -14  -3   -0.98    1.28
  -1 -14  -3    2.16    1.55
   1 -14   3   -1.35    1.63
   1 -14   3   -2.00    1.19
   1 -14   3   -0.04    1.47
  -1  14  -3    1.09    1.31
   1  14   3   -0.33    1.12
  -1  14  -3    2.03    1.14
   1  14   3    0.18    1.19
   1  14   3    0.76    1.31
   2 -14   3    6.70    1.58
  -2 -14  -3    9.71    1.92
  -2 -14  -3    6.73    1.69
   2 -14   3    7.07    1.66
   2  14   3    7.18    1.63
  -2  14  -3    4.78    1.90
   2  14   3    8.75    1.60
  -2  14  -3    6.13    1.51
  -3 -14  -3    1.34    1.82
   3 -14   3   -0.53    1.44
   3 -14   3    0.65    1.81
  -3 -14  -3   -1.37    1.78
   3  14   3   -0.16    1.76
  -3  14  -3    1.05    2.34
   3  14   3    1.09    1.41
  -3  14  -3   -0.96    1.34
  -4 -14  -3   43.60    5.06
   4 -14   3   32.43    4.63
   4  14   3   39.17    3.20
  -4  14  -3   46.56    3.05
   4  14   3   46.57    4.92
  -4  14  -3   45.36    4.80
  -5 -14  -3   -3.38    3.35
  -5  14  -3   -6.19    3.62
   5  14   3   -0.46    2.87
   5  14   3    2.12    3.13
  -6 -14  -3    3.42    4.45
   6 -14   3    3.28    4.13
   6  14   3   -0.24    4.67
  -6  14  -3    1.89    4.29
  -6 -15   3    5.15    3.45
   6 -15  -3    3.39    3.17
   6 -15  -3    4.92    2.56
   6  15  -3    8.30    6.97
  -6  15   3   12.50    4.00
   5 -15  -3   -0.33    2.46
   5 -15  -3    4.72    1.88
  -5 -15   3    0.04    2.64
   5  15  -3    3.97    2.71
  -5  15   3    4.61    2.75
   4 -15  -3    2.12    1.38
   4 -15  -3    2.14    1.33
   4 -15  -3   -0.54    1.83
  -4 -15   3   -0.20    1.80
  -4  15   3   -2.05    2.18
   4  15  -3    2.24    2.19
   3 -15  -3    3.47    1.49
  -3 -15   3    1.43    1.51
  -3  15   3    5.86    1.94
   3  15  -3    5.81    1.62
   2 -15  -3   34.07    2.99
  -2 -15   3   32.72    2.91
  -2  15   3   28.22    2.99
   2  15  -3   30.26    2.87
  -1 -15   3    1.42    1.32
  -1 -15   3   -0.36    0.63
  -1 -15   3   -0.32    0.93
   1 -15  -3    0.28    1.16
  -1  15   3    0.68    1.38
   1  15  -3    1.73    0.82
   1  15  -3    3.17    1.28
   0 -15   3    5.03    1.47
   0 -15   3    5.18    1.35
   0 -15  -3    3.80    1.39
   0  15  -3    3.12    1.33
   0  15  -3    3.36    1.22
   0  15   3    1.54    1.02
   0  15   3    2.53    1.47
   0  15   3    4.01    0.97
  -1 -15  -3    1.43    1.27
   1 -15   3    0.68    1.51
   1 -15   3    2.67    1.28
   1 -15   3   -0.14    1.90
   1  15   3    1.17    1.51
   1  15   3    1.14    1.35
  -1  15  -3   -0.37    1.38
   1  15   3    0.95    1.22
  -1  15  -3    0.50    1.29
   2 -15   3    8.18    1.71
   2 -15   3   11.04    1.97
  -2 -15  -3   14.45    2.59
   2  15   3   11.53    1.82
  -2  15  -3   14.96    2.59
  -2  15  -3   10.92    2.27
   2  15   3   16.33    2.30
   3 -15   3    3.02    1.86
  -3 -15  -3   -0.44    1.98
   3 -15   3   -1.20    1.64
   3  15   3    2.01    1.57
  -3  15  -3   -2.88    2.14
   3  15   3    2.83    1.98
  -3  15  -3   -0.17    1.48
   4 -15   3   -1.03    2.11
  -4 -15  -3   -0.06    2.53
   4  15   3   -0.12    2.47
  -4  15  -3   -0.22    1.74
  -4  15  -3   -1.83    3.02
   4  15   3   -2.45    1.68
  -5 -15  -3   -3.37    3.35
  -5  15  -3   -3.23    3.71
   5  15   3    4.56    3.21
   5  15   3   -1.09    2.80
   6 -15   3   -2.33    3.82
   6  15   3    2.06    4.59
   6 -16  -3    2.18    2.57
   6 -16  -3    7.43    3.71
  -6 -16   3    4.06    3.79
  -6  16   3    2.67    5.16
   6  16  -3    5.70    3.48
  -5 -16   3    3.99    2.61
   5 -16  -3   -1.56    2.60
   5  16  -3    3.36    2.82
  -5  16   3   -0.34    2.93
   4 -16  -3    5.73    1.39
   4 -16  -3    5.27    1.28
  -4 -16   3    4.52    2.07
   4  16  -3    7.86    2.25
  -4  16   3    5.14    2.56
  -3 -16   3    5.48    1.70
   3 -16  -3    4.14    1.59
  -3  16   3    6.53    2.20
   3  16  -3    5.14    2.04
  -2 -16   3    1.27    1.32
   2 -16  -3    5.67    1.61
   2  16  -3    2.30    1.54
  -2  16   3    6.05    1.72
   1 -16  -3    7.43    1.58
  -1 -16   3    9.49    1.30
  -1 -16   3    6.98    1.16
  -1 -16   3    6.83    1.70
  -1  16   3    6.11    1.49
   1  16  -3    9.55    1.79
   0 -16   3   14.73    1.83
   0 -16  -3   12.35    2.17
   0 -16   3   16.37    2.33
   0 -16   3   16.08    2.38
   0  16   3   16.89    1.75
   0  16  -3   17.76    2.33
   0  16   3   16.90    1.74
   0  16   3   16.04    2.39
   0  16  -3   18.50    2.21
   1 -16   3   21.02    2.97
   1 -16   3   15.12    2.37
  -1 -16  -3   18.57    2.41
  -1  16  -3   13.92    2.36
   1  16   3   15.65    2.33
   1  16   3   12.72    1.96
  -1  16  -3   15.81    2.15
   1  16   3   16.56    2.34
   2 -16   3    6.81    1.82
  -2 -16  -3   10.42    2.07
   2 -16   3    8.76    1.84
  -2  16  -3    9.87    1.49
   2  16   3   11.44    1.86
   2  16   3    8.14    1.70
  -2  16  -3    9.34    2.38
   3 -16   3    1.32    1.81
   3 -16   3    2.75    1.92
  -3 -16  -3    0.42    2.19
  -3  16  -3    1.34    2.11
   3  16   3    0.48    1.64
  -3  16  -3   -3.78    2.02
   3  16   3    3.11    1.89
  -4 -16  -3    1.48    2.80
   4 -16   3    2.42    2.27
   4  16   3   -1.13    2.55
  -4  16  -3    0.83    1.92
  -4  16  -3   -3.40    2.65
   4  16   3    0.88    1.78
  -5 -16  -3    1.51    6.33
   5 -16   3    1.85    3.51
   5  16   3   11.52    3.61
  -5  16  -3    4.73    3.91
   5  16   3    5.48    2.57
   6 -17  -3    6.92    3.51
  -6 -17   3   -2.52    3.48
  -6  17   3   -1.99    4.10
   6  17  -3    0.48    3.38
  -5 -17   3    9.02    3.36
   5 -17  -3    6.69    2.62
   5 -17  -3    4.48    1.88
  -5  17   3    5.85    3.02
   5  17  -3    3.80    2.72
  -4 -17   3   18.39    3.28
   4 -17  -3   26.53    1.97
   4 -17  -3   26.58    3.74
   4  17  -3   30.64    3.70
  -4  17   3   24.35    3.53
   3 -17  -3    0.48    1.52
  -3 -17   3   -1.19    1.57
  -3  17   3   -0.65    1.98
   3  17  -3   -0.18    1.66
   2 -17  -3    1.79    1.47
  -2 -17   3    0.43    1.33
   2  17  -3    4.06    1.60
  -2  17   3   -0.25    1.55
  -1 -17   3    3.97    1.14
  -1 -17   3    1.69    0.87
   1 -17  -3    1.84    1.38
  -1 -17   3    2.01    1.47
  -1  17   3    0.75    1.44
   1  17  -3    0.64    1.34
   0 -17   3   -0.53    0.99
   0 -17  -3    0.45    1.30
   0 -17   3    2.64    1.38
   0 -17   3    2.23    1.58
   0  17  -3    0.28    1.48
   0  17   3    2.11    1.46
   0  17   3    0.46    0.97
   0  17   3    1.67    1.01
   0  17  -3   -0.69    1.16
  -1 -17  -3    0.47    1.52
   1 -17   3    0.47    1.44
   1  17   3    0.24    1.49
  -1  17  -3    0.18    1.40
  -1  17  -3    1.94    1.47
   1  17   3   -0.28    1.34
   1  17   3    3.24    1.42
   2 -17   3    2.39    1.63
  -2 -17  -3    2.56    1.78
   2 -17   3    1.17    1.72
   2  17   3    2.27    1.55
  -2  17  -3    0.92    1.90
  -2  17  -3    3.99    1.41
   2  17   3    2.94    1.57
   3 -17   3    0.00    1.87
   3 -17   3    4.63    2.17
  -3 -17  -3   -0.88    2.28
  -3  17  -3    0.75    1.59
   3  17   3    4.31    2.10
   3  17   3    0.58    1.70
  -3  17  -3   -3.39    2.31
   4 -17   3   -1.15    2.33
  -4 -17  -3    2.18    3.00
   4  17   3    0.90    2.79
   4  17   3   -0.17    1.88
  -4  17  -3   -2.91    2.20
  -4  17  -3   -1.51    3.06
   5 -17   3   -4.34    2.91
   5  17   3    2.22    3.55
  -5  17  -3    3.08    4.02
   5  17   3    0.64    2.56
   6 -18  -3   -2.30    3.52
  -6 -18   3    1.62    3.98
   6  18  -3    0.50    3.57
  -6  18   3   -3.31    4.20
   5 -18  -3   54.72    5.41
  -5 -18   3   42.46    5.77
   5 -18  -3   57.04    3.66
   5  18  -3   53.17    4.97
  -5  18   3   56.45    5.31
  -4 -18   3    6.23    2.16
   4 -18  -3    6.66    2.22
   4  18  -3    1.01    2.40
  -4  18   3    7.17    2.75
  -3 -18   3    5.15    1.93
   3 -18  -3    6.59    2.00
   3  18  -3    2.63    1.90
  -3  18   3    5.27    2.17
   2 -18  -3    5.19    1.75
  -2 -18   3    4.21    1.62
  -2  18   3    5.02    1.70
   2  18  -3    5.00    1.65
  -1 -18   3    5.56    1.06
  -1 -18   3    3.87    1.51
  -1 -18   3    3.45    1.28
   1 -18  -3    4.15    1.60
   1  18  -3    1.86    1.28
  -1  18   3    4.10    1.54
   0 -18   3    3.61    1.54
   0 -18   3    3.32    1.12
   0 -18   3    2.19    1.59
   0 -18  -3    1.32    1.54
   0  18   3   -0.41    0.94
   0  18  -3    1.04    1.65
   0  18  -3    4.15    1.30
   0  18   3    2.39    1.03
   0  18   3    1.44    1.36
   1 -18   3   54.26    3.39
  -1 -18  -3   51.61    4.04
   1 -18   3   54.80    3.85
   1  18   3   53.88    3.64
  -1  18  -3   46.99    3.74
  -1  18  -3   54.12    3.54
   1  18   3   49.64    3.33
  -2 -18  -3   16.03    2.57
   2 -18   3   11.43    2.11
   2  18   3   16.89    2.52
  -2  18  -3   16.86    2.27
  -3 -18  -3    5.24    2.32
   3 -18   3    3.92    2.17
   3  18   3    5.52    2.09
   3  18   3    6.05    1.88
  -3  18  -3    7.60    2.67
  -3  18  -3    4.55    1.65
   4 -18   3    1.17    2.54
  -4 -18  -3    5.68    2.97
  -4  18  -3    0.35    2.08
  -4  18  -3    1.37    2.85
   4  18   3   -2.84    1.93
   4  18   3    1.33    2.92
   5 -18   3    0.72    3.16
  -5 -18  -3    4.38    4.00
   5  18   3   -2.99    3.71
  -5  18  -3    5.90    4.24
   5  18   3    0.12    2.87
  -6 -19   3    0.96    4.10
   6 -19  -3    0.32    4.10
  -6  19   3   -6.70    4.23
   6  19  -3    4.77    3.83
  -5 -19   3    1.10    2.81
   5 -19  -3   -0.64    2.90
   5  19  -3    3.58    3.03
  -5  19   3    1.20    3.22
  -4 -19   3   11.02    2.57
   4 -19  -3   10.58    2.91
  -4  19   3   14.44    3.03
   4  19  -3   10.58    2.70
   3 -19  -3    0.48    1.88
  -3 -19   3    0.31    1.76
  -3  19   3    0.44    2.20
   3  19  -3    1.42    1.71
   2 -19  -3   -0.37    1.80
  -2 -19   3   -1.10    1.70
  -2  19   3   -1.19    1.67
   2  19  -3    0.44    1.48
  -1 -19   3    1.74    1.39
  -1 -19   3    2.01    1.03
  -1 -19   3    2.37    1.55
   1 -19  -3    2.64    1.56
   1  19  -3    2.24    1.43
  -1  19   3    2.45    1.89
   0 -19   3    3.35    1.26
   0 -19  -3    1.98    1.45
   0 -19   3    2.03    1.76
   0 -19   3    6.61    1.63
   0  19   3    1.97    1.02
   0  19  -3    1.91    1.47
   0  19   3    2.40    1.68
   0  19   3    3.04    1.09
   0  19  -3   -0.12    1.70
  -1 -19  -3    2.98    1.59
   1 -19   3    1.64    1.54
   1 -19   3    0.43    1.30
   1  19   3    0.82    1.47
  -1  19  -3    0.80    1.64
   1  19   3   -0.94    1.56
   1  19   3    1.83    1.70
  -1  19  -3    0.54    1.61
   2 -19   3    3.82    1.68
  -2 -19  -3    6.56    2.18
   2  19   3   10.02    2.00
   2  19   3    8.20    2.01
  -2  19  -3   11.00    2.31
  -2  19  -3    7.00    1.74
   3 -19   3   -1.53    2.10
  -3 -19  -3    3.28    2.36
  -3  19  -3    1.98    1.81
   3  19   3    2.03    2.18
  -3  19  -3    4.11    2.62
   3  19   3   -0.51    1.92
  -4 -19  -3   -3.25    2.73
   4 -19   3    1.66    2.69
  -4  19  -3    7.36    4.00
   4  19   3    1.03    2.11
  -4  19  -3   -0.35    2.21
   4  19   3    6.58    3.02
   5 -19   3    3.45    3.26
   5  19   3    0.67    3.61
  -5  19  -3    9.19    4.46
   5  19   3   -1.16    3.18
   6 -20  -3    8.26    4.15
  -6 -20   3   11.15    3.93
   6  20  -3   12.94    3.94
  -6  20   3   -1.49    4.36
   5 -20  -3    0.71    3.06
  -5 -20   3   -0.04    2.92
  -5  20   3   -2.31    3.42
   5  20  -3    4.09    4.93
  -4 -20   3   47.23    4.51
   4 -20  -3   30.49    4.60
   4  20  -3   49.84    4.74
  -4  20   3   38.13    4.63
  -3 -20   3   -0.60    1.93
   3 -20  -3    0.96    2.05
  -3  20   3    1.42    2.45
   3  20  -3    1.30    1.98
   2 -20  -3    2.75    1.93
  -2 -20   3    2.36    1.62
   2  20  -3   -0.74    1.72
  -2  20   3   -2.37    2.06
  -1 -20   3    1.38    1.40
  -1 -20   3   -0.59    1.00
  -1 -20   3   -0.08    1.55
   1 -20  -3    1.14    1.75
  -1  20   3    0.28    1.65
   1  20  -3   -0.58    1.68
   0 -20  -3    1.77    1.71
   0 -20   3    0.59    1.58
   0 -20   3    3.69    1.80
   0  20  -3    1.27    1.77
   0  20   3   -1.20    1.06
   0  20   3    1.27    1.82
   0  20   3    2.82    1.13
  -1 -20  -3    2.95    1.90
   1 -20   3   -0.28    1.49
   1 -20   3    1.80    1.33
   1  20   3    1.73    1.36
   1  20   3   -0.13    1.65
   1  20   3   -2.32    1.54
  -1  20  -3   -1.39    1.66
  -1  20  -3    0.66    1.73
  -2 -20  -3    6.35    2.18
   2 -20   3    4.66    1.77
   2 -20   3    4.10    1.93
  -2  20  -3    5.35    1.69
   2  20   3    7.15    1.95
  -2  20  -3    4.22    2.28
   2  20   3    9.70    2.03
  -3 -20  -3    9.16    2.48
   3 -20   3    2.51    2.21
   3  20   3    5.67    2.17
  -3  20  -3    6.48    1.98
  -3  20  -3    5.25    2.82
   3  20   3    6.42    2.35
  -4 -20  -3   -6.14    3.07
   4 -20   3    2.05    2.64
  -4  20  -3    1.84    2.36
   4  20   3    4.71    3.04
   4  20   3   -2.42    2.20
   5 -20   3    4.63    3.69
  -5 -20  -3   -3.85    4.00
   5 -20   3    8.58    3.38
   5  20   3    2.55    3.59
   5  20   3    7.18    4.10
  -5  20  -3   -1.50    4.58
   6 -21  -3    8.50    4.04
  -6 -21   3    3.43    4.16
   6  21  -3    3.52    4.17
  -6  21   3    6.00    4.77
   5 -21  -3    2.10    2.98
  -5 -21   3    7.20    3.08
   5  21  -3    6.39    3.61
  -4 -21   3    1.62    2.44
   4 -21  -3   -0.68    2.58
  -4  21   3    6.78    3.03
   4  21  -3    2.48    2.63
  -3 -21   3    6.69    2.39
   3 -21  -3   10.15    2.30
  -3  21   3    8.21    2.77
   3  21  -3   11.43    2.50
   2 -21  -3    0.23    1.73
  -2 -21   3    2.43    1.89
   2  21  -3    1.45    1.95
  -2  21   3    2.86    2.16
  -1 -21   3    7.28    1.63
   1 -21  -3    7.11    2.22
  -1 -21   3   10.34    1.53
  -1 -21   3    5.63    1.80
  -1  21   3    7.23    2.12
   1  21  -3    7.53    2.22
   0 -21   3   20.44    3.13
   0 -21   3   15.47    2.11
   0 -21  -3   15.31    2.50
   0 -21   3   11.60    1.95
   0  21  -3   11.01    1.87
   0  21   3   12.17    2.28
   0  21  -3   16.15    2.69
   0  21   3   12.20    1.89
   0  21   3   14.64    2.00
  -1 -21  -3    3.40    1.89
   1 -21   3   -0.12    1.51
   1 -21   3    0.23    1.43
   1  21   3    3.42    1.74
   1  21   3    0.66    1.79
  -1  21  -3   -1.64    1.85
   1  21   3    4.59    1.63
  -1  21  -3   -1.88    1.66
  -2 -21  -3    7.48    2.41
   2 -21   3    3.01    1.89
   2 -21   3    8.15    2.03
  -2  21  -3    2.41    1.81
   2  21   3    5.72    1.85
   2  21   3    6.70    2.06
  -2  21  -3    4.24    2.37
   3 -21   3    3.79    2.24
   3 -21   3    0.39    2.15
  -3 -21  -3    4.46    2.57
   3  21   3    2.14    2.09
   3  21   3    2.52    2.46
  -3  21  -3   -1.28    2.52
  -3  21  -3    2.07    2.11
   4 -21   3    5.95    2.68
   4 -21   3    9.20    3.33
  -4 -21  -3    4.97    2.96
  -4  21  -3    6.37    2.47
   4  21   3   14.27    3.39
  -4  21  -3    3.81    3.99
   4  21   3    6.21    2.44
   5 -21   3    2.63    3.67
   5 -21   3    3.98    3.41
   5  21   3   -0.70    4.12
   5  21   3    3.47    4.13
  -5  21  -3    2.57    4.33
   6 -22  -3   -4.52    4.17
  -6 -22   3   -0.03    4.47
  -6  22   3    4.77    4.96
   6  22  -3   -5.87    4.04
   5 -22  -3    7.22    3.61
  -5 -22   3   10.72    3.74
  -5  22   3   11.85    3.93
   5  22  -3   12.93    3.21
  -4 -22   3    2.68    2.66
   4 -22  -3    0.79    2.76
   4  22  -3    2.66    2.96
  -4  22   3    3.81    2.68
  -3 -22   3    2.02    2.23
   3 -22  -3    2.10    2.02
   3  22  -3    2.14    2.55
  -3  22   3    5.42    2.51
  -2 -22   3   -1.12    1.88
   2 -22  -3   -2.38    1.80
  -2  22   3   -0.18    2.27
   2  22  -3    0.70    2.06
  -1 -22   3   16.21    2.50
  -1 -22   3    9.10    2.34
  -1 -22   3   14.95    2.02
   1 -22  -3   13.67    2.38
  -1  22   3   11.20    2.71
   1  22  -3   12.57    2.62
   0 -22  -3    3.43    1.98
   0 -22   3    1.74    1.64
   0 -22   3   -0.18    2.17
   0 -22   3    1.25    1.31
   0  22   3   -0.34    1.75
   0  22   3    0.53    1.26
   0  22  -3    1.70    1.90
   0  22   3   -0.21    1.15
  -1 -22  -3   20.49    3.40
   1 -22   3   13.46    2.22
   1 -22   3   17.93    2.91
   1  22   3   17.24    2.88
   1  22   3   15.30    2.25
  -1  22  -3   19.24    3.06
  -2 -22  -3    0.56    2.23
   2 -22   3    1.24    1.93
   2 -22   3    2.41    1.82
  -2  22  -3    1.05    2.20
   2  22   3    0.42    2.00
   2  22   3    1.05    1.85
  -2  22  -3    1.07    1.80
   3 -22   3   -1.82    2.28
  -3 -22  -3    3.77    2.52
   3 -22   3    0.30    2.17
  -3  22  -3    1.40    2.08
  -3  22  -3    3.33    2.80
   3  22   3    0.40    2.22
   3  22   3    0.06    2.34
  -4 -22  -3   -4.07    2.98
   4 -22   3    1.65    2.97
   4 -22   3    2.07    2.76
   4  22   3    4.13    3.20
  -4  22  -3   -3.09    2.51
   4  22   3   -0.28    2.55
  -4  22  -3    1.86    3.81
   5 -22   3    0.32    3.44
  -5 -22  -3   -1.38    4.15
   5 -22   3    5.08    3.84
   5  22   3    2.65    4.28
  -5  22  -3    4.52    4.61
   5 -23  -3   19.71    3.80
  -5 -23   3   17.00    3.99
   5  23  -3   16.26    4.38
   4 -23  -3    1.67    3.88
  -4  23   3    3.25    3.43
   4  23  -3    1.88    3.44
   3 -23  -3    0.98    2.28
  -3 -23   3   -1.22    2.38
  -3  23   3   -1.92    2.90
   3  23  -3    1.16    2.47
  -2 -23   3    1.80    1.92
   2 -23  -3   -3.21    1.97
   2  23  -3    0.59    2.34
  -2  23   3    3.38    2.24
  -1 -23   3   24.56    2.45
   1 -23  -3   22.48    3.66
  -1 -23   3   27.58    2.85
  -1 -23   3   18.14    2.76
  -1  23   3   24.03    3.68
   1  23  -3   24.59    3.18
   0 -23   3   -0.12    1.77
   0 -23   3    1.14    2.12
   0 -23  -3    2.30    2.02
   0  23  -3    0.10    1.93
   0  23   3   -0.28    2.20
   0  23   3    3.67    1.53
   0  23   3    1.25    1.27
   1 -23   3  112.58    5.87
  -1 -23  -3  125.70    6.75
   1 -23   3  116.80    5.50
  -1  23  -3  124.23    5.81
   1  23   3  120.54    5.19
  -1  23  -3  115.23    6.20
   1  23   3  110.74    5.11
   1  23   3  122.54    6.26
   2 -23   3    0.38    1.93
  -2 -23  -3    2.33    2.30
   2 -23   3    8.43    2.19
  -2  23  -3    0.10    2.32
   2  23   3    0.96    2.11
  -2  23  -3    2.82    1.95
   2  23   3   -0.03    1.97
   3 -23   3    2.00    2.37
  -3 -23  -3    3.53    2.56
  -3  23  -3   -1.00    2.90
  -3  23  -3    1.83    2.22
   3  23   3    2.05    2.26
   3  23   3    1.76    2.40
   4 -23   3    6.47    2.80
  -4 -23  -3   -0.04    3.20
   4 -23   3   -0.80    2.98
  -4  23  -3   -3.60    3.51
   4  23   3   10.23    3.42
   4  23   3    7.93    2.78
  -4  23  -3    3.21    2.58
   5 -23   3    9.07    3.89
   5 -23   3   -6.31    3.65
   5  23   3    8.77    4.40
   5 -24  -3   -7.65    3.76
  -5 -24   3    3.56    3.91
   5  24  -3   -3.20    3.79
  -5  24   3   -1.75    4.03
  -4 -24   3    8.10    3.10
   4 -24  -3    3.17    3.14
   4  24  -3    8.15    3.09
   3 -24  -3   -0.47    2.62
  -3 -24   3    3.03    2.58
  -3  24   3    1.52    3.00
   3  24  -3    7.40    2.63
   2 -24  -3    2.44    2.23
  -2 -24   3    1.96    2.14
   2  24  -3   -2.19    2.14
  -2  24   3    0.44    2.21
  -1 -24   3   20.45    2.93
  -1 -24   3   18.46    3.19
  -1 -24   3   16.41    2.38
   1 -24  -3   21.33    3.32
  -1  24   3   14.77    2.84
   1  24  -3   19.55    3.22
   0 -24   3    1.78    2.03
   0 -24  -3    5.92    2.35
   0 -24   3    3.01    1.54
   0  24  -3    5.17    2.28
   0  24   3    4.38    1.42
   0  24   3    2.69    1.94
   0  24   3    2.09    1.54
  -1 -24  -3   22.44    3.61
   1 -24   3   18.01    2.76
   1 -24   3   26.47    3.43
   1  24   3   22.08    3.35
  -1  24  -3   15.72    2.78
   1  24   3   20.28    3.05
   1  24   3   21.70    3.53
   2 -24   3   21.34    3.58
   2 -24   3   23.24    3.69
  -2 -24  -3   22.67    3.96
  -2  24  -3   20.35    3.34
  -2  24  -3   32.38    4.04
   2  24   3   29.18    3.97
   2  24   3   25.38    3.76
   3 -24   3    4.86    2.51
   3 -24   3   -0.75    2.39
  -3 -24  -3    2.25    2.67
  -3  24  -3   -5.72    3.15
   3  24   3   -0.75    2.58
  -3  24  -3    1.27    2.48
   3  24   3    1.03    2.56
  -4 -24  -3    2.97    3.64
   4 -24   3    2.37    3.07
   4 -24   3    0.74    3.11
   4  24   3   -0.49    2.74
  -4  24  -3    3.61    3.01
   4  24   3   -0.02    5.77
  -4  24  -3   -1.15    3.86
   5 -25  -3   -2.82    3.98
  -5 -25   3    8.45    3.64
   5  25  -3   -1.82    3.95
  -5  25   3    3.16    4.28
  -4 -25   3   -0.89    2.90
   4 -25  -3    2.92    3.00
   4  25  -3    2.10    3.45
  -4  25   3    0.84    3.60
  -3 -25   3   -2.65    2.53
   3 -25  -3   -2.35    2.26
  -3  25   3    0.27    2.77
   3  25  -3    2.18    3.00
  -2 -25   3   -0.79    2.11
   2 -25  -3    2.94    2.80
  -2 -25   3   -0.77    0.97
   2  25  -3   -0.96    2.60
  -2  25   3    0.43    2.70
   1 -25  -3    0.28    2.16
  -1 -25   3    3.02    2.12
  -1 -25   3    2.59    2.04
  -1 -25   3    2.04    1.46
   1  25  -3    2.11    2.21
  -1  25   3    1.85    2.60
   0 -25   3   -0.49    2.09
   0 -25  -3    5.82    2.35
   0 -25   3    1.73    1.62
   0  25   3    1.26    2.32
   0  25   3    0.65    1.43
   0  25  -3    3.57    2.47
   0  25   3    1.06    1.68
  -1 -25  -3    4.93    2.57
   1 -25   3    6.23    2.09
   1 -25   3    0.00    1.69
   1  25   3    2.41    3.40
  -1  25  -3   -0.77    2.28
   1  25   3    3.51    1.80
   1  25   3   -2.10    2.27
  -2 -25  -3   13.88    3.14
   2 -25   3   13.73    2.67
   2 -25   3   11.78    2.49
   2  25   3   19.40    3.15
  -2  25  -3   17.29    3.22
  -2  25  -3   11.42    2.55
   2  25   3   15.61    2.70
  -3 -25  -3    4.17    2.75
   3 -25   3   -1.02    2.34
   3 -25   3   -0.66    2.60
  -3  25  -3    3.45    2.63
   3  25   3   -1.90    2.73
   3  25   3    0.68    2.65
  -3  25  -3   -1.98    2.94
  -4 -25  -3    7.55    4.09
   4 -25   3   -1.67    3.69
   4 -25   3    1.04    3.15
   4  25   3    5.37    4.24
   4  25   3    0.83    2.94
  -4  25  -3   -0.90    4.07
  -4  25  -3    7.71    3.10
  -5 -26   3    8.68    4.16
   5 -26  -3   -0.92    4.01
   5  26  -3    9.48    4.22
  -5  26   3    6.90    4.80
  -4 -26   3   -1.66    3.09
   4 -26  -3    6.45    3.22
  -4  26   3    0.94    3.72
   4  26  -3   12.55    3.94
  -3 -26   3    0.44    2.87
  -3  26   3   -1.10    3.47
  -2 -26   3    5.88    2.50
   2 -26  -3    7.61    3.14
  -2 -26   3    3.41    1.12
  -2  26   3    3.44    2.94
   2  26  -3    2.02    2.94
  -1 -26   3    0.93    2.05
  -1 -26   3   -2.86    1.62
   1 -26  -3   -2.64    2.43
   1  26  -3    1.29    2.35
  -1  26   3   -0.95    2.62
   0 -26   3    5.85    1.83
   0 -26   3    4.72    1.97
   0 -26  -3    4.13    2.34
   0  26   3    2.62    1.56
   0  26   3    5.05    2.60
   0  26  -3    3.31    2.40
   1 -26   3   19.78    3.33
  -1 -26  -3   27.95    3.89
   1 -26   3   17.52    2.73
   1  26   3   18.28    3.02
  -1  26  -3   18.55    3.23
   1  26   3   22.72    3.65
  -2 -26  -3    1.21    2.62
   2 -26   3    0.44    2.17
   2 -26   3    2.45    2.18
  -2  26  -3   -2.51    2.22
   2  26   3    6.43    2.57
  -2  26  -3    3.98    2.68
   2  26   3    3.60    2.34
   3 -26   3    2.99    2.78
   3 -26   3   -0.53    2.69
  -3 -26  -3    0.90    3.02
   3  26   3    4.65    2.91
  -3  26  -3   -0.14    3.53
  -3  26  -3    0.84    2.60
   3  26   3    0.80    3.01
   4 -26   3   -0.22    3.43
  -4 -26  -3    3.40    3.66
   4  26   3    1.37    3.27
  -4  26  -3    1.77    4.11
  -4  26  -3    4.79    3.02
   4  26   3    4.47    3.75
  -5 -27   3    1.42    3.95
   5 -27  -3    3.65    4.63
   5  27  -3    0.85    4.44
  -5  27   3    1.69    4.51
  -4 -27   3    1.89    3.50
   4 -27  -3    2.77    3.67
  -4  27   3    2.02    3.80
   4  27  -3   -2.97    4.04
   3 -27  -3    4.12    3.09
  -3 -27   3    0.34    3.62
   3  27  -3    0.42    3.38
  -3  27   3    3.24    3.19
  -2 -27   3   10.31    2.67
   2 -27  -3    6.54    3.14
  -2  27   3    4.74    3.21
   2  27  -3    8.02    3.33
   1 -27  -3   -0.41    2.91
  -1 -27   3    5.68    2.29
  -1  27   3    0.94    3.06
   1  27  -3    3.75    2.82
   0 -27   3    1.16    2.10
   0 -27   3    2.46    1.87
   0 -27  -3    3.82    2.21
   0  27   3    0.79    2.73
   0  27  -3    4.04    2.79
   0  27   3   -0.90    1.60
   1 -27   3   -0.32    1.94
  -1 -27  -3    1.49    2.53
   1 -27   3   -2.20    2.11
  -1  27  -3   -1.77    2.47
   1  27   3   -1.55    2.46
   1  27   3    0.79    1.90
  -2 -27  -3   27.00    4.72
   2 -27   3   27.24    4.11
   2 -27   3   29.98    3.86
  -2  27  -3   25.99    3.46
  -2  27  -3   28.24    3.96
   2  27   3   28.31    4.36
   2  27   3   30.39    4.24
   3 -27   3    5.65    2.78
  -3 -27  -3   -0.01    3.23
   3  27   3    2.74    2.95
   3  27   3    2.17    3.07
  -3  27  -3    3.62    3.09
   4 -27   3   -1.50    3.51
  -4 -27  -3   -0.54    3.61
   4 -27   3   -1.41    3.60
  -4  27  -3    1.87    3.89
  -4  27  -3    0.88    3.40
   4  27   3   -1.90    3.50
   4  27   3    3.13    4.07
   4 -28  -3   15.38    3.89
  -4 -28   3   19.34    4.01
   4  28  -3   15.40    4.80
  -4  28   3   20.20    4.62
   3 -28  -3    0.52    3.52
  -3 -28   3    3.75    3.08
   3  28  -3    2.65    3.52
  -3  28   3    2.07    3.96
   2 -28  -3    1.57    3.55
  -2 -28   3    1.70    2.62
  -1 -28   3    1.12    1.84
  -1 -28   3   -0.37    2.22
   1 -28  -3    0.87    2.83
  -1  28   3   -0.93    3.15
   1  28  -3   -5.61    2.98
   0 -28  -3    8.72    2.84
   0 -28   3    7.30    2.17
   0 -28   3    5.43    2.48
   0  28  -3    2.18    2.80
   0  28   3    4.66    3.02
   0  28   3    5.89    1.81
   1 -28   3    1.92    2.07
   1 -28   3    7.20    2.50
  -1 -28  -3    6.10    2.97
   1  28   3    4.33    2.01
  -1  28  -3   -2.37    2.78
   1  28   3   -3.01    2.74
   2 -28   3   25.84    3.81
   2 -28   3   22.89    3.41
  -2 -28  -3   27.51    4.53
   2  28   3   27.96    3.62
  -2  28  -3   22.52    3.66
   2  28   3   23.97    3.85
  -2  28  -3   20.06    3.51
  -3 -28  -3    5.61    5.55
   3 -28   3   -0.96    2.98
   3 -28   3    0.79    2.89
  -3  28  -3   -1.69    3.69
   3  28   3    1.00    3.21
   3  28   3    5.66    3.32
  -3  28  -3    2.49    2.93
   4 -28   3   -2.23    3.87
  -4  28  -3    1.89    3.64
   4 -29  -3   -0.57    3.82
  -4 -29   3    1.51    3.42
   4  29  -3   -5.00    4.31
  -4  29   3    0.80    4.39
  -3 -29   3    4.53    3.34
   3 -29  -3    1.79    3.64
   3  29  -3    6.95    3.82
  -3  29   3    6.73    3.83
  -2 -29   3   -1.12    2.96
   2 -29  -3   -0.11    2.82
   2  29  -3    5.77    3.01
  -2  29   3   -3.14    3.23
   1 -29  -3    7.42    3.05
  -1 -29   3    2.42    2.65
  -1 -29   3    1.79    2.05
   1  29  -3    4.73    3.56
   0 -29   3    0.07    2.06
   0 -29   3   -0.79    2.62
   0 -29  -3   -1.85    2.46
   0  29   3    1.39    3.09
   1 -29   3   13.48    2.71
   1 -29   3   14.13    2.96
  -1 -29  -3   25.30    4.37
   1  29   3   16.02    3.47
   1  29   3   17.12    2.62
  -1  29  -3   15.25    3.17
  -2 -29  -3    0.44    3.00
   2 -29   3    2.46    2.60
   2 -29   3    0.24    2.65
   2  29   3    0.56    2.78
   2  29   3   -5.28    3.11
  -2  29  -3   -1.17    2.94
  -3 -29  -3   -0.73    3.54
   3 -29   3    4.21    3.00
   3 -29   3    6.49    3.20
  -3  29  -3    6.26    3.31
  -3  29  -3   -0.22    3.78
   3  29   3   -0.55    3.51
   4 -30  -3    1.60    3.56
  -4 -30   3   11.21    3.81
   4  30  -3    9.78    5.04
  -4  30   3   19.69    4.67
   3 -30  -3   -5.64    3.19
  -3 -30   3   -2.20    3.07
  -3  30   3   -5.84    4.02
   3  30  -3   -0.62    4.04
  -2 -30   3   -1.75    3.07
   2 -30  -3   -1.30    3.53
   2  30  -3    2.81    3.28
  -1 -30   3   -0.92    2.15
  -1 -30   3    0.29    2.68
   1  30  -3    2.29    3.26
  -1  30   3   -0.09    3.17
   0 -30   3   -4.37    2.56
   0 -30   3   -0.19    2.32
   0 -30  -3    0.08    2.92
   0  30   3   -0.42    3.29
   0  30  -3   -4.45    3.34
  -1 -30  -3   10.30    3.34
   1 -30   3    0.76    2.43
   1 -30   3    3.62    2.67
   1  30   3    6.73    2.26
  -1  30  -3    5.92    3.02
   1  30   3    8.73    3.28
   2 -30   3   12.58    2.98
   2 -30   3    3.32    2.74
  -2 -30  -3   12.91    5.56
   2  30   3    9.56    3.14
   2  30   3    9.59    3.30
  -2  30  -3   11.18    3.14
   3 -30   3    3.37    3.10
   3 -30   3    2.85    3.24
  -3 -30  -3   -2.42    3.82
   3  30   3   -2.74    3.47
  -3  30  -3    6.12    3.45
   3  30   3    1.97    3.72
  -3  30  -3   -4.79    4.31
   4 -31  -3   -2.74    4.50
  -4  31   3    5.61    4.78
   4  31  -3    3.84    4.94
   3 -31  -3   -5.58    4.00
  -3 -31   3    2.03    3.45
  -3  31   3   -1.46    4.24
   3  31  -3    8.42    4.70
   2 -31  -3   -2.80    3.51
  -2 -31   3   -0.30    3.09
  -2  31   3   -2.37    3.96
   2  31  -3   -4.18    3.77
   1 -31  -3    3.99    2.96
  -1 -31   3   -0.03    2.88
  -1 -31   3    3.71    2.81
   1  31  -3   -1.15    3.72
  -1  31   3   -6.47    3.20
   0 -31   3   -1.55    2.55
   0 -31   3    4.21    2.43
   0  31   3    4.17    3.22
   0  31  -3   -3.70    3.41
   1 -31   3    4.95    2.97
   1 -31   3    3.55    2.72
   1  31   3    6.49    3.78
   2 -31   3   14.08    3.32
   2 -31   3   10.97    3.43
  -2 -31  -3   18.27    3.93
   2  31   3   18.08    4.52
  -2  31  -3   17.76    4.87
   2  31   3   15.08    3.33
   3 -31   3    1.89    3.52
  -3 -31  -3    2.09    3.75
  -3  31  -3    8.53    5.30
   3  31   3    1.64    3.76
   3  31   3    4.40    3.86
  -3 -32   3    2.23    3.53
   3 -32  -3   -0.96    4.03
  -3  32   3   -7.05    4.48
   3  32  -3    6.90    4.16
  -2 -32   3    0.45    3.15
   2 -32  -3    4.12    3.66
   2  32  -3    8.32    4.37
  -2  32   3   -3.72    4.27
  -1 -32   3    0.85    2.87
   1 -32  -3    5.09    3.36
   1  32  -3    0.51    3.77
  -1  32   3    0.34    3.54
   0 -32   3    0.61    2.37
   0 -32   3   -1.98    2.69
   0 -32  -3   -4.07    2.90
   0  32  -3   -6.76    3.13
   0  32   3   -4.91    3.87
  -1 -32  -3    6.21    3.75
   1 -32   3    6.42    3.00
   1 -32   3    1.58    2.66
  -1  32  -3    3.79    3.38
   1  32   3    1.81    3.52
  -2 -32  -3   15.37    3.94
   2 -32   3   11.64    3.35
   2 -32   3    9.71    3.30
   2  32   3   18.18    4.09
   2  32   3    7.56    3.57
  -2  32  -3   10.15    3.74
  -3 -33   3    6.20    3.99
   3 -33  -3    0.67    4.52
  -3  33   3   -2.50    4.90
   3  33  -3   -2.75    4.68
   2 -33  -3    1.56    4.01
  -2 -33   3    0.51    3.49
  -2  33   3   -6.52    4.31
   2  33  -3    1.17    4.17
   1 -33  -3    2.25    3.66
  -1  33   3    3.06    4.77
   1  33  -3   -0.59    4.12
   0 -33   3    1.15    2.78
   0 -33   3   -2.65    3.00
   0 -33  -3    0.60    3.58
   0  33  -3   -6.52    3.70
   0  33   3   -1.18    4.01
   1 -33   3    7.22    3.13
  -1 -33  -3    9.50    4.13
   1 -33   3   11.07    2.92
  -1  33  -3    7.00    3.64
   1  33   3   19.06    4.35
   2 -33   3    2.40    3.69
   2 -33   3    9.83    3.63
  -2 -33  -3   10.75    3.90
   2  33   3    6.76    3.99
  -2  33  -3    2.32    3.68
  -2 -34   3   -4.26    3.64
   2 -34  -3   -1.09    4.32
   2  34  -3   -2.49    4.87
  -2  34   3   -2.49    4.78
   1 -34  -3    6.17    4.20
  -1 -34   3    1.06    3.49
  -1  34   3    1.28    4.54
   0 -34  -3   -1.18    3.61
   0 -34   3    0.43    2.89
   0  34   3   -4.19    4.38
   0  34  -3   -5.17    4.07
   1 -34   3    7.12    3.77
  -1 -34  -3   12.28    4.08
   1 -34   3    3.57    3.13
   1  34   3   13.39    4.40
  -1  34  -3    1.89    3.72
   2 -35  -3   -3.33    4.36
   2  35  -3   -0.37    4.80
  -2  35   3   -5.23    5.10
   1 -35  -3    8.65    4.55
  -1 -35   3    5.16    3.62
  -1  35   3    0.47    4.64
   1  35  -3   -5.77    4.14
   0 -35   3    2.59    3.32
   0  35  -3   -3.13    4.35
   0  35   3    8.00    5.04
   1 -35   3    4.92    3.46
  -1 -35  -3    9.39    4.16
   1 -35   3   -6.54    3.44
   1  35   3    8.01    4.53
  -1  35  -3   -7.19    4.31
   7   0  -4    2.45    3.12
   7   0  -4    1.68    2.83
   7   0  -4   -6.01    3.81
  -7   0   4   -5.69    3.63
   6   0  -4   11.26    2.79
  -6   0   4    8.73    2.95
   6   0  -4    6.62    2.21
  -5   0   4    1.88    2.33
   5   0  -4    0.14    2.06
   5   0  -4   -0.82    1.59
  -5   0   4   -0.20    2.15
   4   0  -4    0.56    1.29
  -4   0   4    0.30    1.52
   4   0  -4   -0.64    1.60
   4   0  -4   -2.86    1.84
  -4   0   4    1.39    1.80
  -3   0   4    0.22    1.18
   3   0  -4    1.40    1.16
   3   0  -4    0.80    1.55
  -3   0   4   -0.06    1.23
  -3   0   4   -2.66    1.46
   3   0  -4    0.73    1.44
   3   0  -4   -1.60    1.39
   2   0  -4   22.09    2.38
   2   0  -4   18.43    1.84
  -2   0   4   17.09    2.01
  -2   0   4   16.41    2.01
   2   0  -4   18.29    2.21
   1   0  -4   -1.24    1.12
  -1   0   4   -0.13    1.00
   1   0  -4    1.59    1.35
  -1   0   4    1.40    1.00
  -1   0   4    1.70    1.16
   1   0  -4    2.07    1.01
   1   0  -4   -0.64    0.92
   0   0   4    4.39    1.43
   0   0  -4    1.86    0.96
   0   0  -4    3.38    1.17
   0   0  -4    5.62    1.43
   0   0   4    2.25    0.99
   0   0   4    3.24    1.02
   0   0  -4    3.23    1.25
  -1   0  -4    0.03    0.91
   1   0   4    0.41    0.76
   1   0   4   -0.21    1.19
  -1   0  -4   -1.25    1.15
  -1   0  -4    0.14    0.86
   2   0   4    0.85    1.29
  -2   0  -4    0.29    1.40
   3   0   4   -1.29    1.71
  -3   0  -4    4.56    1.93
   4   0   4    1.66    2.27
  -4   0  -4   -2.11    2.50
  -5   0  -4   -3.29    3.63
   5   0   4    0.90    3.14
   6   0   4   -2.35    3.67
  -6   0  -4   -1.17    4.24
  -7  -1   4   -4.74    3.91
   7  -1  -4   -2.70    3.15
   7  -1  -4    3.68    2.82
   7   1  -4    1.84    3.91
   7   1  -4    2.90    3.17
   7   1  -4    1.16    2.77
   6  -1  -4    2.41    2.59
   6  -1  -4    2.39    2.56
   6  -1  -4    3.52    2.13
  -6  -1   4    4.91    2.73
   6   1  -4    4.10    2.11
  -6   1   4    3.35    2.76
   6   1  -4    6.47    2.63
   5  -1  -4   11.76    2.16
  -5  -1   4   14.05    2.74
   5  -1  -4   13.23    2.15
   5   1  -4   10.57    2.00
  -5   1   4   12.15    2.52
  -5   1   4   13.51    2.82
   5   1  -4   11.64    2.45
   4  -1  -4    9.74    1.61
  -4  -1   4    9.77    1.92
  -4  -1   4   13.66    2.46
   4  -1  -4    7.82    2.20
   4  -1  -4    8.30    2.06
  -4   1   4   10.04    2.32
   4   1  -4    9.12    1.69
   4   1  -4   13.12    2.22
   4   1  -4    9.58    2.39
  -4   1   4   12.84    1.91
  -3  -1   4    4.62    1.33
  -3  -1   4    3.53    1.39
   3  -1  -4    4.83    1.72
   3  -1  -4    3.97    1.55
   3  -1  -4    7.36    1.74
   3  -1  -4    5.12    1.57
  -3  -1   4    6.70    1.41
  -3   1   4    4.84    1.36
   3   1  -4    5.79    1.43
  -3   1   4    8.03    1.82
   3   1  -4    5.37    1.84
   3   1  -4    4.87    1.35
  -3   1   4    4.90    1.40
  -2  -1   4    0.63    1.04
   2  -1  -4   -0.06    1.25
   2  -1  -4    0.16    1.00
  -2  -1   4   -1.22    1.13
  -2  -1   4   -0.40    1.01
   2   1  -4    0.91    0.85
   2   1  -4    1.04    1.02
  -2   1   4   -0.14    1.12
  -2   1   4   -0.89    1.23
   2   1  -4   -0.39    1.35
  -2   1   4    1.65    1.16
   1  -1  -4   -0.86    1.07
   1  -1  -4    1.01    0.92
  -1  -1   4   -1.79    1.06
   1  -1  -4    1.61    1.35
  -1  -1   4    0.14    1.04
  -1  -1   4    0.04    0.95
   1  -1  -4   -0.95    0.87
   1   1  -4   -0.25    1.35
  -1   1   4   -0.51    1.19
   1   1  -4    0.84    0.90
   1   1  -4   -0.69    0.96
   1   1  -4   -1.12    1.14
  -1   1   4    0.50    1.02
  -1   1   4    0.11    0.90
   0  -1  -4   12.88    2.15
   0  -1  -4   14.07    1.71
   0  -1  -4   10.10    1.69
   0  -1  -4   14.77    1.80
   0  -1   4   12.42    1.84
   0  -1   4   12.20    1.80
   0  -1   4   15.47    1.69
   0   1   4   12.81    1.54
   0   1  -4   13.66    1.68
   0   1   4   14.38    2.29
   0   1  -4   12.77    2.10
   0   1   4    9.94    1.59
   0   1  -4   13.16    2.04
   0   1  -4   13.12    1.85
  -1  -1  -4   44.91    2.33
   1  -1   4   40.37    3.13
  -1  -1  -4   47.43    2.42
  -1  -1  -4   43.04    3.20
  -1   1  -4   41.57    3.18
   1   1   4   40.28    3.17
   1   1   4   40.45    2.22
  -1   1  -4   41.81    2.22
  -1   1  -4   45.05    2.26
   2  -1   4   -0.75    1.32
  -2  -1  -4    0.01    1.59
  -2  -1  -4    0.99    0.63
   2   1   4    1.22    1.38
  -2   1  -4    0.32    1.54
   3  -1   4    2.81    1.91
  -3  -1  -4    1.38    2.29
   3   1   4   -1.17    1.70
  -3   1  -4   -0.91    2.17
   4  -1   4   -1.08    2.27
  -4  -1  -4   -1.76    2.62
  -4   1  -4   -0.75    2.47
   4   1   4    0.23    2.26
   5  -1   4    6.91    3.01
  -5  -1  -4    2.75    3.50
   5   1   4    3.54    3.05
  -5   1  -4    7.56    3.44
   6  -1   4   -1.71    4.03
  -6  -1  -4   10.74    4.84
  -6   1  -4    4.97    5.07
   6   1   4   -1.52    3.72
   7  -2  -4    3.28    2.97
   7  -2  -4    7.55    3.23
   7  -2  -4   -4.13    3.46
   7   2  -4    7.71    3.29
   7   2  -4    4.13    2.76
   7   2  -4    8.09    3.76
  -7   2   4    1.94    3.99
   6  -2  -4    4.44    2.71
   6  -2  -4    4.16    2.32
   6  -2  -4    3.79    2.55
  -6  -2   4    7.42    3.10
  -6   2   4    7.22    3.35
  -6   2   4    3.38    2.65
   6   2  -4    7.54    2.64
   6   2  -4    2.87    2.12
  -5  -2   4    2.71    2.17
   5  -2  -4   -2.47    2.06
   5  -2  -4    1.36    1.78
  -5   2   4    0.24    2.38
   5   2  -4    2.26    1.86
   5   2  -4   -0.02    1.60
  -5   2   4   -1.80    2.06
  -4  -2   4    4.33    1.60
   4  -2  -4   -0.08    1.40
  -4  -2   4    3.31    1.96
   4  -2  -4    1.23    1.73
   4   2  -4    1.56    1.31
  -4   2   4    0.72    1.94
   4   2  -4    0.53    1.77
  -4   2   4    1.04    1.49
   4   2  -4    3.74    1.86
  -3  -2   4    2.90    1.18
   3  -2  -4    1.61    1.23
   3  -2  -4    0.46    1.50
   3  -2  -4    0.27    1.50
   3  -2  -4    0.93    1.45
  -3  -2   4   -1.13    1.18
  -3  -2   4    2.32    1.53
  -3   2   4   -1.33    1.18
  -3   2   4    1.64    1.63
   3   2  -4   -0.53    1.35
   3   2  -4    0.32    1.08
  -3   2   4   -0.22    1.37
   3   2  -4   -0.60    1.19
  -2  -2   4   19.05    2.11
   2  -2  -4   22.42    2.26
  -2  -2   4   21.17    1.96
   2  -2  -4   19.95    2.00
  -2  -2   4   14.74    2.19
   2  -2  -4   20.15    2.35
   2   2  -4   19.64    2.74
  -2   2   4   18.54    2.29
  -2   2   4   16.21    2.05
  -2   2   4   20.19    2.07
   2   2  -4   19.87    2.25
   2   2  -4   17.68    1.74
   1  -2  -4   16.54    1.79
   1  -2  -4   13.25    1.92
  -1  -2   4   16.58    1.92
  -1  -2   4   14.27    1.81
   1  -2  -4   14.80    2.16
  -1  -2   4   15.56    1.85
   1  -2  -4   16.04    1.92
   1   2  -4   15.02    1.73
   1   2  -4   14.45    1.81
   1   2  -4   14.04    2.06
  -1   2   4   11.96    2.04
   1   2  -4   18.79    2.21
  -1   2   4   15.23    1.92
  -1   2   4   16.84    1.70
   0  -2  -4   12.53    1.85
   0  -2   4   14.35    1.85
   0  -2   4   14.15    2.28
   0  -2  -4   14.24    1.88
   0  -2  -4   16.20    2.16
   0   2   4   12.12    1.69
   0   2  -4   14.65    2.19
   0   2  -4   12.37    1.92
   0   2   4   14.41    1.98
   0   2  -4   13.73    1.63
  -1  -2  -4    1.47    1.17
  -1  -2  -4    1.39    0.86
   1  -2   4    0.03    1.06
  -1  -2  -4    1.81    1.02
  -1   2  -4    0.06    0.81
  -1   2  -4    0.74    1.29
   1   2   4   -0.26    0.81
   1   2   4    1.21    1.10
  -1   2  -4    0.49    0.94
  -2  -2  -4    1.98    0.74
  -2  -2  -4    3.74    1.74
   2  -2   4    4.09    1.48
   2   2   4    4.97    1.57
  -2   2  -4    2.66    1.50
   3  -2   4    0.78    1.78
  -3  -2  -4    3.57    2.05
   3   2   4    1.51    1.85
  -3   2  -4    2.56    2.11
  -4  -2  -4    2.78    2.81
   4  -2   4   -1.04    2.12
   4   2   4   -3.50    2.22
  -4   2  -4    2.82    2.38
  -5  -2  -4   -3.31    3.76
   5  -2   4   -2.56    2.90
  -5   2  -4    0.28    3.62
   5   2   4    4.63    2.92
  -6  -2  -4    6.46    4.80
   6  -2   4   -2.62    3.71
   6   2   4   -1.05    3.65
  -6   2  -4   -0.12    4.81
   7  -3  -4    6.18    3.05
   7  -3  -4    0.09    3.49
   7  -3  -4    7.42    3.18
  -7  -3   4    1.62    4.16
   7   3  -4    3.50    2.66
   7   3  -4    9.71    3.66
  -7   3   4    0.06    3.72
   7   3  -4    8.65    3.16
  -6  -3   4    2.16    3.21
   6  -3  -4   -0.50    2.66
   6  -3  -4    2.58    2.27
   6  -3  -4    4.25    2.67
  -6   3   4   -2.54    2.70
   6   3  -4    2.92    2.00
  -6   3   4   -3.25    3.23
   6   3  -4    2.21    2.56
  -5  -3   4    7.24    2.26
   5  -3  -4    2.28    1.93
   5  -3  -4    1.98    2.11
  -5   3   4    0.88    2.05
   5   3  -4    1.02    1.56
   5   3  -4    5.71    2.35
  -5   3   4    1.38    2.20
   5   3  -4    1.28    2.39
  -4  -3   4    2.39    1.51
   4  -3  -4    0.95    1.39
  -4   3   4    2.87    1.52
  -4   3   4    0.96    1.71
   4   3  -4   -1.12    1.76
   4   3  -4    1.19    1.30
   4   3  -4    1.72    1.67
  -3  -3   4    3.72    1.42
  -3  -3   4    3.94    1.17
   3  -3  -4    2.61    1.54
   3  -3  -4    2.37    1.44
   3  -3  -4    5.09    1.69
   3  -3  -4    5.42    1.34
  -3   3   4    5.36    1.58
   3   3  -4    4.09    1.56
   3   3  -4    4.37    1.30
  -3   3   4    3.47    1.45
   3   3  -4    1.92    1.10
   2  -3  -4   53.18    2.98
  -2  -3   4   49.72    2.58
   2  -3  -4   41.40    3.93
  -2  -3   4   47.09    3.16
  -2  -3   4   47.67    3.08
   2   3  -4   45.15    3.12
   2   3  -4   48.36    3.41
  -2   3   4   48.61    3.20
   2   3  -4   45.73    2.52
  -2   3   4   54.30    2.95
  -2   3   4   47.20    3.03
   1  -3  -4   -1.65    1.37
   1  -3  -4    1.09    1.00
   1  -3  -4    0.05    0.95
  -1  -3   4    0.43    0.99
  -1  -3   4    0.33    0.91
   1   3  -4   -0.17    1.13
   1   3  -4   -0.41    0.86
   1   3  -4    0.97    1.06
  -1   3   4    0.75    1.22
  -1   3   4   -0.45    0.99
  -1   3   4    0.12    0.92
   1   3  -4   -2.34    1.28
   0  -3  -4   20.02    2.24
   0  -3   4   16.92    2.08
   0  -3   4   16.98    2.37
   0  -3  -4   19.56    2.01
   0  -3  -4   15.23    2.12
   0   3  -4   21.22    1.89
   0   3  -4   20.50    2.03
   0   3   4   21.07    2.53
   0   3   4   16.92    1.82
   0   3   4   17.47    2.55
   0   3  -4   18.61    1.99
   0   3  -4   15.90    2.19
  -1  -3  -4   13.86    2.41
  -1  -3  -4   16.62    1.81
   1  -3   4   17.38    2.38
  -1   3  -4   18.04    1.67
  -1   3  -4   14.97    2.25
   1   3   4   14.95    2.08
   1   3   4   12.92    1.49
  -1   3  -4   15.01    1.49
  -2  -3  -4    1.67    0.77
  -2  -3  -4    3.49    0.86
   2  -3   4    1.92    1.42
  -2  -3  -4    0.63    1.67
   2   3   4    0.51    0.71
  -2   3  -4    2.20    1.74
   2   3   4   -0.73    1.38
  -3  -3  -4    3.94    2.34
   3  -3   4    1.59    1.69
   3   3   4    4.76    1.87
  -3   3  -4    8.11    2.37
   4  -3   4   58.54    5.13
  -4  -3  -4   52.97    5.13
   4   3   4   62.95    5.04
  -4   3  -4   47.56    5.55
   5  -3   4   -0.23    3.21
  -5  -3  -4    3.98    3.64
  -5   3  -4    6.22    3.76
   5   3   4    0.31    2.90
   6  -3   4   -4.20    3.74
  -6  -3  -4    3.96    4.91
   6   3   4   -0.69    3.47
  -6   3  -4   11.91    4.83
   7  -4  -4    1.79    3.15
  -7  -4   4    2.49    4.08
   7  -4  -4    1.62    3.60
   7  -4  -4   -1.61    2.97
  -7   4   4   11.50    3.91
   7   4  -4    1.35    4.28
   7   4  -4    3.45    3.06
   7   4  -4    6.49    3.54
   6  -4  -4    8.76    2.59
  -6  -4   4   11.21    3.17
   6  -4  -4   12.47    3.02
   6  -4  -4    7.38    2.94
  -6   4   4    1.26    3.14
   6   4  -4    5.71    2.80
   6   4  -4    9.49    2.07
  -5  -4   4    3.33    2.30
   5  -4  -4    3.77    1.91
   5  -4  -4    0.18    2.19
   5   4  -4    0.35    1.51
   5   4  -4    4.93    2.19
  -5   4   4    2.11    1.99
  -5   4   4   -0.39    2.48
   5   4  -4   -2.24    2.17
   4  -4  -4   -0.44    1.42
  -4  -4   4    0.92    1.67
   4  -4  -4    0.73    1.50
  -4   4   4    1.88    1.49
   4   4  -4   -0.37    1.95
   4   4  -4    0.77    1.30
   4   4  -4    3.15    1.48
  -4   4   4    2.50    2.12
  -3  -4   4    5.98    1.14
   3  -4  -4    6.09    1.41
   3  -4  -4    7.97    1.71
   3  -4  -4    8.46    1.61
  -3  -4   4    8.53    1.66
   3  -4  -4    9.52    2.00
   3   4  -4   12.08    1.83
   3   4  -4    6.21    1.21
  -3   4   4    5.96    1.71
   3   4  -4   10.62    2.09
  -3   4   4    8.67    1.83
  -3   4   4    9.02    1.62
   2  -4  -4    3.90    1.18
  -2  -4   4    3.16    1.20
   2  -4  -4    4.71    1.11
  -2  -4   4    3.95    0.97
  -2   4   4    3.74    1.43
  -2   4   4    5.49    1.15
   2   4  -4    4.50    0.91
  -2   4   4    3.39    1.16
   2   4  -4    3.07    1.35
   1  -4  -4    4.62    1.23
   1  -4  -4    6.62    1.20
   1  -4  -4    2.61    1.40
  -1  -4   4    5.99    1.30
  -1  -4   4    5.09    1.16
  -1   4   4    6.41    1.15
   1   4  -4    6.38    1.41
   1   4  -4    6.11    1.57
  -1   4   4    5.23    1.24
   1   4  -4    5.81    1.36
   1   4  -4    3.49    1.02
  -1   4   4    6.54    1.65
   0  -4  -4    1.73    1.05
   0  -4   4    2.62    1.11
   0  -4  -4    4.30    1.24
   0  -4   4    5.08    1.44
   0  -4  -4    2.09    1.14
   0   4   4    2.39    1.13
   0   4  -4    4.15    1.14
   0   4  -4    4.05    1.20
   0   4   4   -0.67    1.46
   0   4   4    4.50    1.16
   0   4  -4    1.94    1.18
   1  -4   4   20.02    2.41
  -1  -4  -4   22.09    2.12
  -1  -4  -4   20.32    2.37
  -1   4  -4   24.87    1.88
   1   4   4   18.10    2.31
  -1   4  -4   18.06    2.43
  -1   4  -4   22.91    1.70
   1   4   4   21.54    1.77
   2  -4   4    0.67    1.27
  -2  -4  -4   -1.35    1.51
  -2  -4  -4    1.99    0.88
  -2   4  -4    0.59    0.76
   2   4   4   -1.35    1.43
  -2   4  -4    0.01    0.59
  -2   4  -4    0.79    1.67
  -3  -4  -4    3.33    1.89
   3  -4   4    1.30    1.71
   3   4   4    0.88    1.80
  -3   4  -4    1.75    1.84
  -4  -4  -4    3.92    2.77
   4  -4   4    9.35    2.74
  -4   4  -4    2.69    2.62
   4   4   4    3.75    2.33
   5  -4   4    2.25    2.72
  -5  -4  -4   -3.61    3.78
  -5   4  -4    6.03    3.96
   5   4   4    2.42    3.00
  -6  -4  -4    5.38    5.06
   6  -4   4   -2.52    3.91
  -6   4  -4    5.06    5.38
   6   4   4   -2.56    3.81
   7  -5  -4    6.66    3.33
   7  -5  -4    0.63    3.32
  -7  -5   4   -4.66    4.02
   7  -5  -4   -4.70    3.29
  -7   5   4    3.09    3.58
   7   5  -4   -0.75    3.53
   7   5  -4    7.47    3.18
  -7   5   4    5.04    4.42
   6  -5  -4    0.91    2.57
   6  -5  -4    3.84    2.48
   6  -5  -4   -0.58    2.61
  -6  -5   4    2.28    3.07
   6   5  -4    0.31    2.55
  -6   5   4    1.59    3.26
   6   5  -4   -0.07    1.81
  -6   5   4   -2.37    2.75
  -5  -5   4   27.57    3.83
   5  -5  -4   22.98    3.56
   5  -5  -4   29.46    3.43
   5   5  -4   25.79    3.59
  -5   5   4   30.43    3.10
  -5   5   4   22.55    3.45
   5   5  -4   24.94    3.26
  -4  -5   4    7.05    1.89
   4  -5  -4    7.07    1.96
   4  -5  -4    5.48    1.72
   4  -5  -4    8.78    2.00
   4   5  -4    6.93    2.02
   4   5  -4    5.39    1.33
  -4   5   4    9.26    1.72
   4   5  -4    6.21    1.54
  -4   5   4    3.91    1.90
   3  -5  -4   -2.14    1.22
   3  -5  -4   -0.03    1.34
  -3  -5   4   -1.40    0.89
  -3  -5   4   -0.22    1.21
   3   5  -4   -0.27    1.30
   3   5  -4    0.48    0.84
  -3   5   4    2.43    1.51
  -3   5   4    0.49    1.24
   3   5  -4    0.65    1.06
  -2  -5   4   59.96    2.62
  -2  -5   4   55.94    3.45
   2  -5  -4   56.00    3.36
   2  -5  -4   59.20    3.00
  -2   5   4   58.67    3.37
   2   5  -4   54.30    2.54
   2   5  -4   53.05    3.60
  -2   5   4   51.31    3.49
  -2   5   4   63.68    3.10
   1  -5  -4   19.70    2.04
   1  -5  -4   23.87    2.38
  -1  -5   4   20.39    1.95
  -1  -5   4   21.83    2.16
   1  -5  -4   20.39    2.11
  -1  -5   4   24.24    2.50
   1   5  -4   21.05    1.82
   1   5  -4   18.78    1.97
  -1   5   4   21.81    2.53
   1   5  -4   20.16    2.37
  -1   5   4   19.31    2.06
  -1   5   4   21.55    1.96
   0  -5  -4    1.06    1.09
   0  -5   4   -0.82    1.06
   0  -5  -4    0.27    1.06
   0  -5  -4    1.40    1.21
   0  -5   4    1.67    1.10
   0  -5   4   -0.01    1.27
   0   5  -4    0.65    0.95
   0   5   4    1.06    1.09
   0   5  -4    0.47    1.01
   0   5  -4    3.04    1.28
   0   5   4    1.33    1.02
  -1  -5  -4   34.58    3.49
  -1  -5  -4   39.63    2.57
   1  -5   4   34.75    3.02
  -1  -5  -4   33.08    3.05
  -1   5  -4   34.25    2.24
  -1   5  -4   32.29    2.90
   1   5   4   35.36    2.80
  -1   5  -4   38.19    2.22
   1   5   4   36.01    2.35
  -2  -5  -4   -0.12    0.94
   2  -5   4    1.48    1.40
  -2  -5  -4   -1.26    1.37
   2   5   4    0.59    1.48
  -2   5  -4    0.91    0.81
   2   5   4    1.14    0.90
  -2   5  -4   -0.13    0.67
  -2   5  -4    1.08    1.73
   3  -5   4    2.68    2.01
  -3  -5  -4    5.08    2.00
   3   5   4    7.73    1.84
  -3   5  -4    1.63    1.89
  -4  -5  -4   83.00    6.67
   4  -5   4   61.33    5.38
   4   5   4   76.16    5.90
  -4   5  -4   71.89    5.72
   5  -5   4    3.49    3.00
  -5  -5  -4    0.92    3.09
  -5   5  -4   -3.57    3.26
   5   5   4    4.87    3.38
   6  -5   4   -2.52    3.81
  -6  -5  -4   -1.66    4.76
   6   5   4    5.67    4.57
  -6   5  -4    7.46    5.23
   7  -6  -4   -0.12    3.23
   7  -6  -4   -3.78    3.22
  -7  -6   4   -0.82    4.00
   7  -6  -4   -0.95    3.21
  -7   6   4   -1.72    3.57
   7   6  -4    3.84    3.23
  -7   6   4   -5.08    4.45
   7   6  -4    7.14    3.69
   6  -6  -4    4.50    2.53
  -6  -6   4   -0.08    3.17
   6  -6  -4   -1.23    2.65
   6  -6  -4   -0.67    2.55
  -6   6   4   -2.83    3.32
  -6   6   4   -1.22    2.66
   6   6  -4   -1.30    2.47
   6   6  -4   -0.84    1.87
  -5  -6   4    5.17    2.35
   5  -6  -4    7.90    2.02
   5  -6  -4    6.74    2.17
   5  -6  -4    8.12    2.10
   5   6  -4   10.66    2.46
   5   6  -4    8.86    2.10
   5   6  -4    8.62    1.76
  -5   6   4    5.63    1.96
  -5   6   4    9.26    2.72
  -4  -6   4    2.34    1.66
   4  -6  -4    1.98    1.90
   4  -6  -4    0.66    1.56
   4  -6  -4    2.22    1.76
   4   6  -4   -0.61    1.18
   4   6  -4    5.15    1.51
  -4   6   4    2.38    2.14
   4   6  -4    0.95    1.92
  -4   6   4    1.40    1.48
   3  -6  -4    9.08    1.54
  -3  -6   4    7.84    1.69
   3  -6  -4    5.60    1.65
  -3   6   4    8.57    1.82
   3   6  -4    7.65    1.22
   3   6  -4    9.22    1.36
   3   6  -4    8.59    1.92
  -3   6   4    8.48    1.41
   2  -6  -4   -1.66    1.13
   2  -6  -4    1.98    1.04
  -2  -6   4    1.46    0.92
  -2  -6   4    0.74    1.17
  -2   6   4    1.20    1.47
  -2   6   4    1.85    0.99
   2   6  -4    0.50    0.72
  -2   6   4    1.36    1.36
   2   6  -4    1.15    1.34
  -1  -6   4   23.45    2.72
  -1  -6   4   29.48    2.08
   1  -6  -4   25.31    2.09
   1  -6  -4   26.22    2.32
  -1  -6   4   29.64    2.48
   1  -6  -4   26.06    2.60
  -1   6   4   26.73    2.05
  -1   6   4   30.25    2.68
  -1   6   4   25.39    2.43
   1   6  -4   31.13    2.56
   1   6  -4   27.08    1.95
   1   6  -4   30.02    2.38
   0  -6   4    1.29    1.30
   0  -6  -4   -0.86    1.38
   0  -6  -4    1.30    1.18
   0  -6  -4   -1.48    1.04
   0  -6   4   -0.68    1.15
   0  -6   4    0.42    1.23
   0   6  -4    1.35    1.05
   0   6   4    0.61    1.02
   0   6  -4   -0.54    1.04
   0   6   4    0.22    1.09
   0   6  -4   -0.28    1.18
   1  -6   4    7.83    1.76
  -1  -6  -4    6.66    1.74
  -1  -6  -4    9.01    1.52
  -1  -6  -4    6.91    1.52
   1  -6   4    8.62    1.32
  -1   6  -4    8.39    1.40
  -1   6  -4    6.46    1.53
   1   6   4    7.90    1.33
  -1   6  -4    7.35    1.30
   1   6   4    8.88    1.67
  -2  -6  -4    8.68    1.36
  -2  -6  -4   10.18    2.20
   2  -6   4    6.74    1.90
  -2   6  -4    8.12    1.34
  -2   6  -4    8.64    2.06
   2   6   4    5.54    1.03
   2   6   4    8.49    1.80
  -2   6  -4    7.20    0.96
   3  -6   4    7.15    2.26
  -3  -6  -4    7.30    1.24
  -3  -6  -4    7.21    2.34
  -3   6  -4    6.29    2.15
   3   6   4    8.10    2.20
   4  -6   4    3.29    2.15
   4   6   4    6.72    2.55
  -4   6  -4    2.12    2.79
  -5  -6  -4    4.38    3.96
   5  -6   4   -0.16    2.79
  -5   6  -4    2.47    3.49
   5   6   4    5.63    3.35
  -6  -6  -4   -2.41    4.84
   6  -6   4   -0.96    3.93
  -6   6  -4   -1.87    5.06
   6   6   4    9.55    4.33
   7  -7  -4   -0.40    3.37
  -7  -7   4    3.07    4.28
   7  -7  -4   -0.33    3.29
   7   7  -4    3.94    3.27
  -7   7   4   -6.88    4.20
   7   7  -4   -0.52    3.31
   6  -7  -4    1.35    2.59
   6  -7  -4   -0.59    2.52
   6  -7  -4    1.71    2.50
  -6  -7   4   -1.67    3.20
  -6   7   4    1.37    3.59
   6   7  -4    2.71    1.93
  -6   7   4    0.62    2.48
   6   7  -4   -0.58    2.72
   5  -7  -4   24.04    3.25
   5  -7  -4   20.84    3.54
   5  -7  -4   27.55    3.22
  -5  -7   4   29.48    3.79
  -5   7   4   24.12    3.15
  -5   7   4   26.29    4.24
   5   7  -4   27.78    2.67
   5   7  -4   26.72    3.73
   5   7  -4   28.22    3.53
  -4  -7   4    1.86    1.68
   4  -7  -4    3.16    1.66
   4  -7  -4    2.35    1.80
   4   7  -4    3.58    1.36
   4   7  -4    5.01    1.95
   4   7  -4    2.49    1.12
  -4   7   4    3.00    1.53
  -4   7   4    5.74    2.26
   3  -7  -4    2.23    1.35
   3  -7  -4    0.49    1.32
  -3  -7   4   -0.30    1.28
   3   7  -4   -0.69    0.68
   3   7  -4   -1.35    0.91
   3   7  -4    1.71    1.38
  -3   7   4    0.14    1.15
  -3   7   4    0.98    1.45
  -2  -7   4   56.84    3.68
  -2  -7   4   57.58    2.43
   2  -7  -4   54.66    3.50
   2  -7  -4   57.66    2.83
  -2   7   4   57.18    3.72
  -2   7   4   58.01    2.77
   2   7  -4   53.26    3.47
   2   7  -4   54.48    2.43
  -1  -7   4    1.36    1.60
  -1  -7   4   -0.55    1.05
   1  -7  -4    1.33    0.98
  -1  -7   4    1.12    0.98
  -1   7   4    1.31    1.19
   1   7  -4   -0.56    0.90
   1   7  -4    1.28    1.07
  -1   7   4    0.95    0.98
   1   7  -4    3.09    1.60
   0  -7  -4    1.09    1.11
   0  -7   4    1.63    1.26
   0  -7   4    1.25    1.02
   0  -7  -4   -2.46    1.36
   0  -7  -4   -0.34    1.24
   0  -7   4   -0.47    1.26
   0   7  -4    3.13    1.15
   0   7  -4    4.76    1.38
   0   7  -4    1.61    1.26
   0   7   4    2.48    1.02
  -1  -7  -4    1.40    1.54
   1  -7   4    1.91    1.27
  -1  -7  -4    0.69    1.55
   1  -7   4    3.38    1.16
  -1  -7  -4    2.08    1.29
   1   7   4    1.74    1.28
  -1   7  -4    1.32    1.24
  -1   7  -4    1.11    1.35
   1   7   4    3.50    1.24
  -1   7  -4    0.87    0.99
  -2  -7  -4   -0.46    1.11
  -2  -7  -4    1.77    1.57
   2  -7   4    0.52    1.27
  -2   7  -4   -0.77    1.72
  -2   7  -4    1.37    0.96
  -2   7  -4   -0.34    0.79
   2   7   4    0.50    1.50
   2   7   4    1.24    1.14
   3  -7   4   13.85    2.67
  -3  -7  -4   12.88    1.56
  -3  -7  -4   10.76    2.47
   3   7   4   18.97    3.12
   3   7   4   13.31    1.53
  -3   7  -4   12.13    2.86
  -4  -7  -4   -3.50    2.54
   4  -7   4   -0.19    2.25
  -4   7  -4    2.94    2.88
   4   7   4    1.67    2.49
   5  -7   4    4.62    3.25
  -5  -7  -4    1.66    3.94
  -5   7  -4   11.73    3.97
   5   7   4    3.51    3.36
   6  -7   4   -5.24    4.08
   6   7   4    2.33    4.48
  -6   7  -4   -5.39    4.82
   7  -8  -4   -0.43    3.36
  -7  -8   4    3.89    4.08
   7  -8  -4    3.26    3.33
   7  -8  -4    0.40    3.50
  -7   8   4    1.31    4.34
   7   8  -4    6.52    5.12
   6  -8  -4    3.89    2.57
  -6  -8   4    1.26    4.66
   6  -8  -4    0.44    2.75
   6  -8  -4    3.66    2.53
  -6   8   4    4.01    3.62
  -6   8   4    4.42    2.62
   6   8  -4    5.73    3.11
   6   8  -4    2.66    1.85
   5  -8  -4    5.51    2.02
   5  -8  -4   -0.05    1.98
   5  -8  -4   -0.63    2.13
  -5  -8   4   -3.72    2.48
  -5   8   4   -5.20    2.79
   5   8  -4    2.25    2.23
   5   8  -4    2.06    2.11
   5   8  -4    0.51    1.48
  -5   8   4   -2.26    1.85
  -4  -8   4    4.53    1.84
   4  -8  -4    5.81    1.85
   4  -8  -4    5.94    1.85
   4   8  -4    5.28    1.96
  -4   8   4    9.14    2.46
   4   8  -4    7.36    1.18
   3  -8  -4    0.79    1.28
  -3  -8   4    0.05    1.38
   3  -8  -4   -1.81    1.31
  -3   8   4    1.17    1.75
   3   8  -4    1.15    0.77
   3   8  -4   -0.28    1.56
  -3   8   4    0.35    1.13
   3   8  -4   -0.32    0.62
  -2  -8   4   58.35    2.32
   2  -8  -4   57.26    2.71
   2  -8  -4   56.70    3.63
  -2  -8   4   50.90    3.53
  -2   8   4   60.39    2.72
   2   8  -4   55.48    3.42
   2   8  -4   58.02    2.34
  -2   8   4   54.39    3.65
  -1  -8   4    2.24    1.10
  -1  -8   4    1.38    2.56
  -1  -8   4    0.03    0.97
   1  -8  -4    0.08    0.96
   1  -8  -4   -0.31    1.20
  -1   8   4   -0.37    0.91
   1   8  -4    1.19    1.17
   1   8  -4    2.42    0.93
  -1   8   4    0.11    1.14
   0  -8  -4    4.02    1.59
   0  -8  -4    1.81    1.47
   0  -8   4    3.28    1.46
   0  -8  -4    4.86    1.30
   0  -8   4    0.92    1.40
   0  -8   4    3.27    1.26
   0   8  -4    3.79    1.41
   0   8  -4    4.48    1.33
   0   8   4    6.84    1.40
   0   8   4    3.80    1.18
   0   8  -4    6.02    1.49
   1  -8   4    8.37    1.88
   1  -8   4   14.14    2.07
  -1  -8  -4   10.51    1.84
  -1  -8  -4    9.04    1.70
  -1  -8  -4   14.12    2.23
  -1   8  -4   11.74    1.53
   1   8   4   13.72    2.10
   1   8   4   11.57    1.85
  -1   8  -4   12.32    1.66
  -1   8  -4    9.68    1.85
   2  -8   4    5.32    1.10
  -2  -8  -4    4.95    1.34
   2  -8   4    2.18    1.59
  -2  -8  -4    3.73    1.65
  -2   8  -4    2.89    1.81
  -2   8  -4    3.64    1.21
   2   8   4    3.43    1.22
  -2   8  -4    4.23    1.02
   2   8   4    2.96    1.63
  -3  -8  -4    9.29    1.42
  -3  -8  -4   12.47    2.35
   3  -8   4    9.60    2.30
   3   8   4   12.13    1.87
  -3   8  -4    8.23    2.54
   3   8   4   10.74    2.41
   4  -8   4    0.83    2.58
  -4  -8  -4    2.72    2.93
  -4   8  -4   -1.19    2.71
   4   8   4    0.55    2.65
  -5  -8  -4    4.61    3.94
   5  -8   4    1.04    3.02
  -5   8  -4    3.01    4.13
   5   8   4   -2.27    3.43
   7  -9  -4    2.26    3.47
   7  -9  -4    0.58    3.56
   7  -9  -4    0.53    3.37
  -7  -9   4    1.86    4.22
  -7   9   4   -7.48    4.48
   7   9  -4   -9.75    4.76
  -6  -9   4    3.36    4.05
   6  -9  -4   -3.66    2.45
   6  -9  -4   -0.76    2.79
   6  -9  -4    2.89    2.65
  -6   9   4    1.68    2.60
  -6   9   4    6.32    3.79
   5  -9  -4    8.48    2.05
   5  -9  -4   10.61    2.43
  -5  -9   4    7.63    2.68
  -5   9   4    4.07    1.92
  -5   9   4   11.20    2.87
   5   9  -4    7.52    1.54
   5   9  -4    9.03    2.67
  -4  -9   4   -0.16    1.78
   4  -9  -4   -0.95    1.73
   4  -9  -4    1.45    1.71
   4   9  -4   -0.44    0.76
  -4   9   4   -0.22    2.20
   4   9  -4   -0.12    1.93
   4   9  -4    1.89    1.07
  -4   9   4   -0.97    1.33
  -3  -9   4    6.75    1.81
   3  -9  -4    7.99    1.46
   3  -9  -4    6.23    1.69
  -3   9   4    5.82    1.21
  -3   9   4   11.00    2.11
   3   9  -4    5.44    1.97
   2  -9  -4  226.56    6.60
  -2  -9   4  220.21    8.45
   2  -9  -4  220.03    8.49
  -2  -9   4  240.55    6.16
  -2   9   4  230.71    8.64
  -2   9   4  243.74    6.77
   2   9  -4  223.97    8.56
   2   9  -4  244.51    6.34
   1  -9  -4    8.03    1.51
  -1  -9   4   11.96    1.97
   1  -9  -4    7.47    1.24
  -1  -9   4    8.13    1.14
   1   9  -4    7.81    1.27
  -1   9   4    9.37    1.49
  -1   9   4    8.54    1.72
   1   9  -4    7.17    1.44
   0  -9   4   13.80    2.13
   0  -9  -4   10.61    1.92
   0  -9   4   11.97    1.91
   0  -9   4   14.13    2.36
   0  -9  -4   14.23    2.19
   0  -9  -4   15.24    2.07
   0   9   4   14.32    1.87
   0   9   4   13.95    1.84
   0   9  -4   14.62    2.08
   0   9  -4   14.77    2.33
   0   9  -4   11.36    1.91
  -1  -9  -4    1.91    1.46
   1  -9   4   -0.23    1.35
   1  -9   4    1.29    1.35
  -1  -9  -4   -0.20    1.31
  -1  -9  -4    0.74    1.57
  -1   9  -4    0.60    1.07
  -1   9  -4    0.44    1.43
  -1   9  -4   -0.15    1.28
   1   9   4   -0.37    1.08
   1   9   4   -0.09    1.22
  -2  -9  -4   13.46    2.51
  -2  -9  -4   14.32    2.18
   2  -9   4   17.18    1.89
   2  -9   4   12.63    2.50
   2   9   4   13.94    2.17
   2   9   4   17.00    2.49
  -2   9  -4   16.30    2.00
  -2   9  -4   11.98    2.41
  -2   9  -4   11.75    1.62
  -3  -9  -4    0.76    1.27
  -3  -9  -4    7.54    2.51
   3  -9   4    1.98    1.89
  -3   9  -4    8.15    2.32
   3   9   4    2.46    1.31
   3   9   4    2.38    2.13
   4  -9   4    2.11    2.46
  -4  -9  -4   -2.28    2.62
   4   9   4   -1.12    2.57
  -4   9  -4    8.99    3.16
   5  -9   4   -1.37    2.82
  -5  -9  -4    4.27    3.39
  -5   9  -4   -0.84    4.04
   5   9   4    1.47    3.62
  -7 -10   4    9.95    4.44
   7 -10  -4    2.87    3.79
   7 -10  -4   -0.60    3.28
   7 -10  -4    0.04    3.61
   7  10  -4    0.28    5.23
  -7  10   4   -4.43    4.88
   6 -10  -4    0.39    2.76
  -6 -10   4    1.88    3.26
   6 -10  -4    3.40    2.50
   6  10  -4   -3.07    4.28
   5 -10  -4    0.02    1.87
  -5 -10   4    2.28    2.47
   5 -10  -4    1.59    2.26
   5  10  -4    6.16    2.45
  -5  10   4    7.42    2.95
   5  10  -4    2.71    1.33
  -5  10   4    4.09    1.88
   4 -10  -4    3.14    1.43
   4 -10  -4    0.56    1.75
  -4 -10   4   -0.31    1.88
   4 -10  -4    0.67    1.71
  -4  10   4    0.57    1.40
  -4  10   4    0.99    2.12
   4  10  -4    3.59    1.97
  -3 -10   4    1.52    1.50
   3 -10  -4    1.53    1.18
   3 -10  -4    0.41    1.59
   3  10  -4    2.47    1.72
  -3  10   4    1.64    1.81
  -3  10   4    0.12    1.01
  -2 -10   4  130.04    6.07
   2 -10  -4  136.73    6.21
   2 -10  -4  135.64    4.33
   2  10  -4  141.77    3.93
  -2  10   4  130.97    6.20
   2  10  -4  130.02    6.03
  -2  10   4  142.00    4.40
   1 -10  -4    1.86    0.96
  -1 -10   4    1.70    0.99
  -1 -10   4    1.57    1.27
   1 -10  -4    1.11    1.16
  -1  10   4   -0.33    0.88
  -1  10   4    1.10    1.41
   1  10  -4    1.51    1.29
   1  10  -4    1.02    0.95
   0 -10  -4    1.43    1.23
   0 -10   4    0.18    1.55
   0 -10  -4   -0.82    1.15
   0 -10   4    1.09    1.35
   0 -10   4    2.14    1.49
   0 -10  -4    0.91    1.72
   0  10   4    2.36    1.09
   0  10  -4    3.04    1.34
   0  10  -4    2.02    1.09
   0  10   4    0.81    1.29
  -1 -10  -4    1.22    1.31
   1 -10   4    1.56    1.40
  -1 -10  -4    0.51    1.52
  -1 -10  -4    1.58    1.74
   1 -10   4    1.21    1.48
   1  10   4    0.72    1.77
  -1  10  -4    1.60    1.20
   1  10   4   -1.06    1.15
  -1  10  -4   -0.65    1.45
   2 -10   4    1.03    1.23
   2 -10   4   -1.56    1.47
  -2 -10  -4   -1.51    1.43
  -2 -10  -4    0.10    1.74
   2  10   4    1.01    1.31
   2  10   4    3.31    1.55
  -2  10  -4    0.68    1.03
  -2  10  -4    1.97    1.82
  -3 -10  -4   -4.00    2.19
   3 -10   4   -1.73    1.73
  -3  10  -4   -4.79    2.42
  -3  10  -4    0.04    1.04
   3  10   4   -2.88    2.01
   3  10   4    0.77    1.40
  -3  10  -4   -0.67    0.98
   4 -10   4    9.81    2.83
  -4 -10  -4   14.01    3.62
  -4  10  -4    9.84    3.01
   4  10   4    6.14    2.79
   4  10   4   12.23    1.68
  -5 -10  -4   -4.11    3.38
   5 -10   4   -1.25    3.14
  -5  10  -4   -1.32    4.01
   5  10   4   -2.77    3.54
   7 -11  -4    4.42    3.42
   7 -11  -4    1.58    3.92
  -7 -11   4    1.64    4.59
   7 -11  -4   -3.60    3.58
   7  11  -4    4.43    4.58
  -7  11   4   11.43    4.90
  -6 -11   4    7.25    3.46
   6 -11  -4    3.24    2.99
   6 -11  -4    7.12    2.52
   6 -11  -4    7.26    4.66
  -6  11   4    2.19    6.17
   6  11  -4   -0.18    3.89
  -5 -11   4   11.05    2.69
   5 -11  -4    6.62    2.78
   5 -11  -4    6.47    2.00
   5  11  -4   15.84    3.42
  -5  11   4    8.72    1.99
  -5  11   4    9.67    2.84
   4 -11  -4    0.57    1.75
  -4 -11   4   -1.69    1.77
   4 -11  -4    0.19    1.42
  -4  11   4   -1.64    1.99
  -4  11   4    2.97    1.44
   4  11  -4    2.20    2.16
  -3 -11   4   14.68    2.56
   3 -11  -4   12.96    2.33
   3 -11  -4   19.33    1.78
  -3  11   4   16.70    1.74
   3  11  -4   20.05    2.81
  -3  11   4   17.74    2.68
  -2 -11   4   34.50    3.20
   2 -11  -4   40.94    3.33
   2 -11  -4   43.63    2.08
  -2  11   4   42.50    2.02
   2  11  -4   37.94    3.03
  -2  11   4   38.19    3.46
  -1 -11   4    2.74    1.33
   1 -11  -4    5.24    1.49
   1 -11  -4    3.04    0.99
  -1 -11   4    3.37    1.06
  -1  11   4    2.21    1.42
   1  11  -4    2.89    1.04
   1  11  -4    1.28    1.22
  -1  11   4    3.25    1.00
   0 -11   4    5.67    1.60
   0 -11   4    5.05    1.63
   0 -11   4    5.95    1.55
   0 -11  -4    7.69    1.52
   0 -11  -4    7.60    1.69
   0  11  -4    5.90    1.56
   0  11   4    8.28    1.50
   0  11   4    5.37    1.17
   0  11  -4    7.25    1.42
  -1 -11  -4   29.22    2.92
   1 -11   4   23.55    2.84
   1 -11   4   21.21    2.60
  -1 -11  -4   20.26    2.97
  -1 -11  -4   24.89    2.85
   1  11   4   20.94    2.54
  -1  11  -4   27.86    2.50
   1  11   4   21.47    2.33
   1  11   4   19.56    3.06
  -1  11  -4   22.25    2.92
  -2 -11  -4    0.53    1.89
   2 -11   4    0.19    1.42
  -2 -11  -4    3.61    1.63
   2 -11   4    4.34    1.77
   2  11   4    4.13    1.47
   2  11   4    5.28    1.71
  -2  11  -4    1.69    1.95
  -2  11  -4    1.49    1.12
   3 -11   4    5.59    1.20
   3 -11   4    6.60    2.02
  -3 -11  -4    2.85    2.08
  -3 -11  -4    4.53    1.56
   3  11   4    6.91    1.68
  -3  11  -4    6.21    1.27
  -3  11  -4   10.24    2.51
  -3  11  -4    6.37    1.49
   3  11   4    2.15    2.17
  -4 -11  -4    1.15    3.14
   4 -11   4   -3.15    2.44
   4  11   4    4.49    2.82
  -4  11  -4    0.50    3.20
   4  11   4    1.60    1.67
   5 -11   4    5.96    3.19
  -5 -11  -4   -3.65    3.34
  -5  11  -4   -0.81    3.94
   5  11   4    1.55    3.49
   6 -12  -4   -3.16    2.93
   6 -12  -4    1.57    2.47
   6 -12  -4   -0.13    2.76
  -6 -12   4    1.04    3.56
  -6  12   4   -2.16    3.82
   6  12  -4    1.28    3.68
   5 -12  -4   14.08    3.00
   5 -12  -4   18.31    2.34
  -5 -12   4   14.04    3.16
   5  12  -4   16.98    3.65
  -5  12   4   18.73    3.44
   4 -12  -4    1.35    1.61
   4 -12  -4    0.46    1.35
  -4 -12   4   -0.71    1.96
   4 -12  -4    0.45    1.97
   4  12  -4   -2.48    2.16
  -4  12   4   -0.78    1.36
  -4  12   4    0.08    2.35
   3 -12  -4   12.60    2.34
  -3 -12   4   14.22    2.48
  -3  12   4    8.60    1.98
   3  12  -4    8.24    2.28
  -3  12   4    9.86    1.45
   2 -12  -4   -2.66    1.40
  -2 -12   4   -1.70    1.43
   2 -12  -4    0.17    0.71
   2  12  -4   -0.02    1.47
  -2  12   4    0.81    1.71
  -2  12   4    1.67    0.75
   1 -12  -4    6.76    1.23
  -1 -12   4    6.25    1.67
  -1 -12   4    5.56    1.21
   1 -12  -4    4.95    1.40
  -1  12   4    8.39    1.66
   1  12  -4    7.01    1.21
   1  12  -4    5.95    1.58
  -1  12   4    6.07    1.06
   0 -12   4   16.22    2.32
   0 -12  -4   18.86    2.27
   0 -12  -4   17.47    2.49
   0 -12   4   15.23    2.18
   0  12   4   15.02    2.00
   0  12   4   21.31    2.43
   0  12  -4   16.45    2.30
   0  12  -4   17.76    2.08
   0  12   4   16.07    2.22
   1 -12   4   18.73    2.40
  -1 -12  -4   22.88    2.95
   1 -12   4   16.62    2.57
  -1 -12  -4   20.05    2.86
  -1 -12  -4   16.18    2.64
   1  12   4   17.92    2.54
   1  12   4   17.69    2.31
  -1  12  -4   17.67    2.61
   1  12   4   24.06    3.02
  -2 -12  -4    3.41    1.66
   2 -12   4    1.77    1.50
  -2 -12  -4    2.08    1.67
   2 -12   4    2.74    1.66
   2  12   4    2.61    1.47
   2  12   4    4.62    1.62
  -2  12  -4    3.73    1.28
  -2  12  -4    1.70    2.02
  -3 -12  -4    0.73    1.61
  -3 -12  -4    4.79    2.32
   3 -12   4    3.95    1.40
   3 -12   4    3.32    2.11
  -3  12  -4    4.01    2.71
   3  12   4    2.94    2.17
  -3  12  -4    2.14    1.27
   3  12   4    8.76    1.86
   4 -12   4    0.72    2.44
  -4 -12  -4    3.53    3.14
   4  12   4    2.01    1.87
   4  12   4   -0.96    2.68
  -4  12  -4   -3.57    3.00
  -5 -12  -4    0.02    4.05
   5 -12   4    1.17    3.34
  -5  12  -4   -3.80    4.00
   5  12   4   -0.43    3.67
  -6 -13   4    3.88    3.46
   6 -13  -4   -1.17    4.36
   6 -13  -4    7.64    2.50
   6  13  -4   -3.65    3.72
  -6  13   4    3.64    4.06
  -5 -13   4   17.00    3.08
   5 -13  -4   20.92    3.01
   5 -13  -4   17.65    3.43
  -5  13   4   19.68    3.38
   5  13  -4   18.92    3.53
   4 -13  -4    8.71    1.65
   4 -13  -4    7.13    2.06
  -4 -13   4    9.92    2.25
   4 -13  -4    8.70    1.50
   4  13  -4    8.11    2.49
  -4  13   4    8.35    2.65
   3 -13  -4    4.09    0.91
  -3 -13   4    6.08    1.86
   3 -13  -4    4.01    1.86
   3 -13  -4    5.96    0.92
  -3  13   4    4.05    2.24
   3  13  -4    4.95    2.01
  -3  13   4    5.20    0.93
   2 -13  -4    0.93    1.54
  -2 -13   4    0.65    1.46
  -2  13   4    4.92    1.73
   2  13  -4   -1.33    1.49
   1 -13  -4   13.09    1.74
   1 -13  -4   14.09    2.22
  -1 -13   4   14.51    2.41
  -1 -13   4   15.37    1.80
  -1  13   4   14.05    2.28
   1  13  -4   15.80    2.20
   1  13  -4   14.71    1.68
  -1  13   4   12.29    1.49
   0 -13  -4   22.03    2.65
   0 -13   4   18.25    2.64
   0 -13  -4   19.42    2.24
   0 -13   4   15.32    2.43
   0  13   4   16.02    2.03
   0  13  -4   17.63    2.20
   0  13   4   17.00    2.26
   0  13   4   18.20    2.34
   0  13  -4   15.69    2.29
  -1 -13  -4   11.76    2.12
   1 -13   4   17.09    2.73
   1 -13   4   10.59    2.20
  -1 -13  -4    9.59    1.98
   1  13   4   15.20    2.42
   1  13   4   12.29    2.17
  -1  13  -4   10.39    1.71
   1  13   4    7.09    1.72
  -2 -13  -4    4.45    2.06
   2 -13   4    1.55    1.51
  -2 -13  -4    1.23    1.83
   2 -13   4    2.58    1.72
  -2  13  -4    5.44    1.51
  -2  13  -4    5.81    2.28
   2  13   4    2.63    1.93
   2  13   4    2.25    1.60
   3 -13   4    9.75    1.66
   3 -13   4    8.62    2.29
  -3 -13  -4    5.70    1.88
  -3 -13  -4   10.55    2.94
   3  13   4   11.85    2.64
  -3  13  -4   10.73    2.69
  -3  13  -4    8.39    1.52
   4 -13   4    4.65    2.58
  -4 -13  -4    4.22    3.43
   4  13   4    9.27    2.99
   4  13   4    8.91    2.14
  -4  13  -4    7.86    3.41
  -5 -13  -4   -0.58    4.06
   5 -13   4   -1.34    3.38
   5  13   4    0.57    3.80
  -5  13  -4    0.18    4.14
  -6 -14   4    1.84    3.64
   6 -14  -4    4.17    3.49
   6 -14  -4   -1.30    3.27
  -6  14   4    9.24    4.08
   6  14  -4    2.68    3.70
  -5 -14   4    0.82    2.77
   5 -14  -4    1.50    2.73
   5 -14  -4    0.62    2.65
  -5  14   4    7.69    2.97
   5  14  -4    4.91    2.88
  -4 -14   4   10.70    2.53
   4 -14  -4   14.15    2.16
   4 -14  -4   15.90    2.21
   4 -14  -4    8.42    2.42
   4  14  -4   12.38    2.42
  -4  14   4   10.22    2.81
   3 -14  -4    1.03    1.84
  -3 -14   4    2.40    1.74
   3  14  -4    2.91    1.69
  -3  14   4    4.90    2.29
  -2 -14   4   19.40    2.86
   2 -14  -4   23.93    2.74
   2  14  -4   24.65    2.89
  -2  14   4   22.62    2.91
  -1 -14   4    8.12    1.95
   1 -14  -4    5.00    1.49
  -1 -14   4    7.73    1.29
   1 -14  -4    8.08    1.42
  -1  14   4    5.38    1.79
   1  14  -4    9.24    1.58
   1  14  -4    5.67    1.74
  -1  14   4    5.33    0.96
  -1  14   4    9.53    1.49
   0 -14   4    2.45    1.64
   0 -14  -4    1.92    1.36
   0 -14   4    1.58    1.39
   0 -14  -4    2.74    1.36
   0  14   4    2.44    1.48
   0  14  -4    0.43    1.29
   0  14   4    0.09    1.52
   0  14   4   -0.65    1.14
   0  14  -4    1.74    1.40
   1 -14   4   10.08    2.25
  -1 -14  -4   12.06    2.01
   1 -14   4   12.57    2.05
   1  14   4   11.94    1.88
   1  14   4   11.69    1.97
  -1  14  -4   11.19    2.27
  -1  14  -4   11.51    1.88
   1  14   4   12.55    2.30
   2 -14   4   11.23    1.91
   2 -14   4   11.22    2.37
  -2 -14  -4    7.12    2.32
  -2  14  -4    9.19    2.32
  -2  14  -4   11.17    1.77
   2  14   4    9.15    1.78
   2  14   4    9.25    2.18
   3 -14   4    1.80    1.69
   3 -14   4    0.76    2.23
  -3 -14  -4   -3.78    1.85
  -3 -14  -4    2.51    2.54
   3  14   4    4.42    1.77
   3  14   4    0.29    2.11
  -3  14  -4    1.10    1.50
  -3  14  -4    0.26    2.12
  -4 -14  -4    2.42    3.23
   4 -14   4    2.13    2.46
   4  14   4    3.64    2.94
  -4  14  -4   -2.33    3.39
   5 -14   4    3.01    3.30
  -5  14  -4    6.08    4.66
   5  14   4    5.48    3.93
   6 -15  -4    3.50    3.56
  -6 -15   4   -3.75    3.77
  -6  15   4   -3.28    3.93
   6  15  -4   -0.09    3.68
   5 -15  -4    1.49    2.72
  -5 -15   4   -2.56    4.03
   5 -15  -4    1.02    1.94
   5  15  -4    2.19    3.01
  -5  15   4    2.77    3.33
   4 -15  -4    1.18    2.17
  -4 -15   4    2.82    2.16
   4 -15  -4    0.71    1.29
   4  15  -4   -1.08    2.13
  -4  15   4    0.92    2.78
   3 -15  -4    1.24    1.77
  -3 -15   4    4.53    1.92
   3  15  -4    4.72    2.18
  -3  15   4    0.77    2.36
  -2 -15   4   -1.71    1.42
   2 -15  -4    2.72    1.69
   2  15  -4    1.96    1.65
  -2  15   4    0.45    1.82
  -1 -15   4    9.76    1.89
  -1 -15   4    6.07    1.36
   1 -15  -4    8.27    1.69
  -1  15   4    6.71    0.95
  -1  15   4    6.92    1.16
  -1  15   4   11.13    2.11
   1  15  -4    6.96    1.23
   1  15  -4   10.01    2.00
   0 -15  -4    3.13    1.35
   0 -15   4    0.22    1.70
   0 -15   4    1.03    1.45
   0 -15  -4    2.40    1.82
   0  15  -4    1.96    1.35
   0  15   4    2.44    1.52
   0  15   4    3.34    1.44
   0  15   4    4.36    1.30
   0  15  -4    4.86    1.52
   1 -15   4   23.48    3.01
  -1 -15  -4   22.15    3.18
  -1 -15  -4   20.17    2.78
   1  15   4   20.08    2.77
  -1  15  -4   19.10    2.85
   1  15   4   22.38    2.62
  -1  15  -4   19.65    2.53
   1  15   4   19.13    3.12
   2 -15   4    9.91    2.19
  -2 -15  -4   17.02    2.97
   2 -15   4   17.16    2.68
   2  15   4   16.36    2.36
  -2  15  -4   13.01    2.65
  -2  15  -4   11.12    1.84
   2  15   4   13.95    2.40
   3 -15   4   12.45    2.55
   3 -15   4    7.33    2.28
  -3 -15  -4    3.35    2.63
  -3  15  -4    8.19    2.80
   3  15   4    6.33    1.93
  -3  15  -4    4.75    1.65
   3  15   4    6.17    2.29
  -4 -15  -4    0.86    3.26
   4 -15   4    2.50    2.97
   4  15   4    5.49    2.99
   4  15   4   -0.35    2.14
   5 -15   4   -5.32    3.23
  -5 -15  -4    2.55    3.73
  -5  15  -4   -4.18    4.58
   5  15   4    4.75    3.78
  -6 -16   4   10.47    4.13
   6 -16  -4    4.59    3.85
   6  16  -4    4.50    4.04
  -6  16   4    6.52    4.45
   5 -16  -4    4.17    2.87
   5 -16  -4    1.86    1.95
  -5 -16   4   -0.81    2.72
  -5  16   4   -0.53    3.47
   5  16  -4   -0.31    5.62
   4 -16  -4    7.73    2.34
  -4 -16   4    8.46    2.42
  -4  16   4    6.50    2.54
   4  16  -4    8.51    2.54
   3 -16  -4   -2.42    2.06
  -3 -16   4    0.35    1.84
   3  16  -4    0.04    1.83
  -3  16   4    0.76    2.35
  -2 -16   4    2.72    1.60
   2 -16  -4    2.35    1.83
   2  16  -4    0.80    1.59
  -2  16   4    0.03    1.90
  -1 -16   4    5.80    1.96
  -1 -16   4    9.52    1.45
  -1 -16   4    6.71    1.11
   1 -16  -4    6.89    2.04
  -1  16   4    6.11    2.04
   1  16  -4   10.70    2.09
   1  16  -4    8.97    1.28
   0 -16  -4   22.84    3.06
   0 -16   4   21.20    2.66
   0 -16   4   27.74    3.16
   0  16   4   19.11    2.09
   0  16   4   16.12    2.47
   0  16  -4   17.08    2.58
   0  16   4   17.06    2.34
  -1 -16  -4   46.83    4.38
   1 -16   4   49.45    3.91
   1  16   4   44.37    3.89
  -1  16  -4   44.18    3.72
   1  16   4   52.82    3.39
   1  16   4   44.57    3.56
  -1  16  -4   48.43    3.45
   2 -16   4   25.54    3.15
   2 -16   4   27.13    3.81
  -2 -16  -4   25.30    3.75
  -2  16  -4   22.93    3.66
   2  16   4   31.45    3.48
   2  16   4   28.62    3.18
  -2  16  -4   20.37    2.63
  -3 -16  -4    5.69    2.90
   3 -16   4    7.05    2.39
   3  16   4    9.42    2.53
   3  16   4    9.59    2.13
  -3  16  -4    9.46    2.06
  -3  16  -4    8.60    2.92
  -4 -16  -4   11.09    5.50
   4 -16   4    4.27    5.68
   4  16   4    9.77    3.14
   4  16   4    6.55    2.20
  -4  16  -4    6.07    3.83
  -5 -16  -4    9.41    4.53
   5 -16   4    2.47    3.49
   5  16   4    8.44    4.02
   6 -17  -4    0.38    3.86
  -6 -17   4   -0.80    3.75
  -6  17   4    1.07    4.13
  -5 -17   4    2.45    2.91
   5 -17  -4    1.31    4.76
   5  17  -4    2.38    3.16
  -4 -17   4    8.44    2.61
   4 -17  -4    7.11    2.36
  -4  17   4    9.16    3.19
   4  17  -4   15.73    3.03
   3 -17  -4   -0.70    1.86
  -3 -17   4    3.12    2.12
   3  17  -4    4.09    1.95
  -3  17   4    3.53    2.21
  -2 -17   4    8.35    2.14
   2 -17  -4   13.33    2.54
  -2  17   4   10.82    2.53
   2  17  -4   10.60    2.19
   1 -17  -4    2.29    1.67
  -1 -17   4    2.28    0.99
  -1 -17   4    3.43    1.36
  -1 -17   4    2.06    1.82
  -1  17   4    2.71    1.63
   1  17  -4    3.50    1.16
   1  17  -4    6.64    1.73
   0 -17   4    6.24    2.05
   0 -17  -4    9.01    2.22
   0 -17   4    6.75    1.85
   0  17   4    7.13    1.87
   0  17   4    8.05    1.40
   0  17   4    7.29    1.51
   0  17  -4    9.41    2.24
   0  17  -4    9.53    1.95
   1 -17   4    1.18    1.74
  -1  17  -4   -3.49    1.69
   1  17   4   -1.56    2.08
  -1  17  -4    1.04    1.67
   1  17   4    2.68    1.59
   1  17   4   -1.79    1.71
   2 -17   4    0.92    2.10
  -2 -17  -4    2.35    2.07
   2  17   4    2.55    1.91
   2  17   4    0.66    1.83
  -2  17  -4   -0.89    1.58
  -2  17  -4    0.51    2.31
   3 -17   4   -1.02    2.37
  -3 -17  -4   -0.31    2.72
   3  17   4    5.16    1.98
  -3  17  -4    1.39    1.66
   3  17   4    6.42    2.45
  -3  17  -4    0.17    2.88
   4 -17   4   12.54    3.93
  -4 -17  -4   15.74    5.65
   4  17   4   12.27    2.51
  -4  17  -4   10.16    3.93
   4  17   4   16.30    3.46
  -5 -17  -4   -2.63    4.14
   5 -17   4    0.38    3.59
  -5  17  -4   -5.99    4.72
   5  17   4    1.06    4.13
   6 -18  -4   -3.52    3.84
  -6 -18   4    0.54    4.10
  -6  18   4   -1.47    4.51
   6  18  -4    3.84    3.94
   5 -18  -4    0.96    3.18
  -5 -18   4    2.11    3.15
   5  18  -4   -1.33    3.24
  -5  18   4   -0.37    3.62
  -4 -18   4   -2.51    2.22
   4 -18  -4   -2.36    2.44
   4  18  -4    0.59    2.26
  -4  18   4    0.29    2.57
  -3 -18   4    0.19    2.03
   3  18  -4    0.38    2.04
  -3  18   4    0.97    2.35
  -2 -18   4   12.24    2.18
   2 -18  -4   22.34    3.24
  -2  18   4   14.57    2.44
   2  18  -4   18.97    2.85
  -1 -18   4   -2.97    1.73
   1 -18  -4   -2.44    1.84
  -1 -18   4    2.68    1.05
  -1 -18   4    0.51    1.42
   1  18  -4    0.89    1.65
   1  18  -4   -0.95    1.10
  -1  18   4   -0.01    1.89
   0 -18   4   19.38    3.13
   0 -18   4   19.71    3.43
   0 -18  -4   28.67    3.53
   0  18  -4   25.70    3.04
   0  18   4   26.56    2.39
   0  18  -4   27.50    2.71
   0  18   4   18.84    2.34
   0  18   4   22.99    3.03
   1 -18   4    1.81    1.72
  -1 -18  -4   -1.46    2.07
   1  18   4    0.85    2.10
   1  18   4    1.18    1.48
  -1  18  -4    1.55    1.87
   1  18   4    2.18    1.87
  -1  18  -4   -0.88    1.80
   2 -18   4   -2.99    1.88
  -2 -18  -4    0.82    2.48
  -2  18  -4   -1.90    2.34
   2  18   4    1.17    1.86
   2  18   4   -2.73    1.84
  -3 -18  -4   -6.03    2.97
   3  18   4    2.29    2.04
  -3  18  -4    0.21    3.03
   3  18   4    5.04    2.42
  -3  18  -4    0.32    1.75
  -4 -18  -4   10.84    3.79
   4 -18   4    6.52    3.13
   4  18   4    9.64    3.29
   4  18   4    7.33    2.42
  -4  18  -4   -0.03    3.85
   5 -18   4   -1.80    3.68
  -5 -18  -4   -5.79    4.52
  -5  18  -4    4.85    5.07
   5  18   4    3.72    4.35
   6 -19  -4   -5.03    3.83
  -6 -19   4   -2.85    4.28
  -6  19   4   -3.22    4.89
   6  19  -4    3.72    4.19
  -5 -19   4    1.50    3.06
   5 -19  -4   -0.72    3.22
  -5  19   4    2.56    3.81
   5  19  -4    5.57    2.96
  -4 -19   4    2.78    2.62
[truncated: 163,401 more chars]
