# Supplementary material for: Crystal structure of (E)-2-{[(4-anilinophen­yl)imino]meth­yl}-4-nitro­phenol
Source: Acta Crystallogr E Crystallogr Commun. 2017 Jan 6;73(Pt 2):112–4. doi: 10.1107/S2056989016020673 (PMC5290545; doi:10.1107/S2056989016020673)
Supplement: Supplementary file 2 [file e-73-00112-Isup2.hkl]

data_I                                                                          
_shelx_title ' 29sepe_0m in P2(1)/n'                                            
_shelx_refln_list_code          4                                               
_shelx_F_calc_maximum      179.06                                               
_exptl_crystal_F_000       696.00                                               
_reflns_d_resolution_high  0.8352                                               
                                                                                
loop_                                                                           
 _space_group_symop_operation_xyz                                               
 'x, y, z'                                                                      
 '-x+1/2, y+1/2, -z+1/2'                                                        
 '-x, -y, -z'                                                                   
 'x-1/2, -y-1/2, z-1/2'                                                         
                                                                                
_cell_length_a     6.4243                                                       
_cell_length_b    31.8176                                                       
_cell_length_c     7.6595                                                       
_cell_angle_alpha  90.000                                                       
_cell_angle_beta  100.736                                                       
_cell_angle_gamma  90.000                                                       
                                                                                
_shelx_F_squared_multiplier     1.000                                           
                                                                                
loop_                                                                           
 _refln_index_h                                                                 
 _refln_index_k                                                                 
 _refln_index_l                                                                 
 _refln_F_squared_calc                                                          
 _refln_F_squared_meas                                                          
 _refln_F_squared_sigma                                                         
 _refln_observed_status                                                         
   2   0   0         52.45         55.04         7.49 o                         
   4   0   0        333.54        312.62        27.22 o                         
   6   0   0       3016.94       2808.55       103.98 o                         
   1   1   0          1.26          1.49         2.32 o                         
   2   1   0        698.13        686.06        11.99 o                         
   3   1   0        920.16        988.90        20.03 o                         
   4   1   0         38.44         30.78        12.76 o                         
   5   1   0         13.06         -0.18        17.57 o                         
   6   1   0         12.72         53.52        40.11 o                         
   7   1   0          6.92         57.38        49.08 o                         
   1   2   0        633.83        618.70        10.18 o                         
   2   2   0        341.34        364.56        10.28 o                         
   3   2   0       2572.34       2676.01        33.87 o                         
   4   2   0         26.53         -1.50        12.11 o                         
   5   2   0        184.81        184.57        20.47 o                         
   6   2   0        423.34        402.22        33.40 o                         
   7   2   0          3.44         22.11        68.73 o                         
   1   3   0        436.21        413.65         9.06 o                         
   2   3   0       3454.21       3564.97        33.41 o                         
   3   3   0       2487.82       2637.13        30.53 o                         
   4   3   0         10.73          8.59        12.32 o                         
   5   3   0       2384.98       2133.02        45.53 o                         
   6   3   0         84.83         92.62        28.84 o                         
   7   3   0         52.41         85.07        49.28 o                         
   0   4   0       3880.72       3783.81       208.32 o                         
   1   4   0       1155.98       1151.19        15.74 o                         
   2   4   0       2298.53       2334.97        26.72 o                         
   3   4   0       1981.35       2135.93        28.49 o                         
   4   4   0        429.61        460.53        20.71 o                         
   5   4   0         58.05         80.67        17.62 o                         
   6   4   0        426.89        421.60        38.11 o                         
   7   4   0          0.00        -47.07        47.07 o                         
   1   5   0      14150.74      13971.65        97.63 o                         
   2   5   0          6.06         12.19         5.88 o                         
   3   5   0        802.10        899.58        20.49 o                         
   4   5   0         40.90         43.15        13.31 o                         
   5   5   0        458.14        430.66        23.30 o                         
   6   5   0        212.25        299.98        31.79 o                         
   7   5   0          3.38         59.10        46.88 o                         
   0   6   0       2101.47       2070.36        36.63 o                         
   1   6   0        361.15        361.39         9.09 o                         
   2   6   0         45.57         52.34         6.66 o                         
   3   6   0          5.25         18.20         8.68 o                         
   4   6   0        485.96        470.47        27.65 o                         
   5   6   0        265.99        263.07        23.31 o                         
   6   6   0        323.51        330.60        33.77 o                         
   7   6   0          0.44        -29.52        45.17 o                         
   1   7   0         41.86         53.16         5.09 o                         
   2   7   0        888.39        952.75        18.51 o                         
   3   7   0         25.30         45.01         9.81 o                         
   4   7   0        576.74        561.25        29.22 o                         
   5   7   0        433.70        427.23        24.82 o                         
   6   7   0        326.05        321.33        29.03 o                         
   7   7   0         30.63         63.39        45.49 o                         
   0   8   0       5426.30       5337.74        64.87 o                         
   1   8   0        283.07        295.48         9.26 o                         
   2   8   0        483.70        513.56        14.31 o                         
   3   8   0        337.11        368.04        16.61 o                         
   4   8   0          5.69          4.19        14.39 o                         
   5   8   0         72.26         65.19        19.63 o                         
   6   8   0       1131.70       1111.79        59.37 o                         
   7   8   0         14.37         58.58        56.01 o                         
   1   9   0        327.24        330.95         9.93 o                         
   2   9   0         45.73         37.60         7.46 o                         
   3   9   0       3971.19       4335.76        50.34 o                         
   4   9   0        112.51        104.92        15.54 o                         
   5   9   0          0.61         27.41        21.12 o                         
   6   9   0        125.49        114.93        30.37 o                         
   7   9   0         93.06        137.83        51.78 o                         
   0  10   0       6928.29       6734.17        81.50 o                         
   1  10   0       1529.79       1539.86        21.45 o                         
   2  10   0        655.40        686.27        18.36 o                         
   3  10   0        130.91        145.79        12.43 o                         
   4  10   0         18.44        -14.93        14.93 o                         
   5  10   0          0.50          2.20        22.61 o                         
   6  10   0          6.74        -20.22        33.36 o                         
   7  10   0          2.83         17.99        50.74 o                         
   1  11   0          6.47          8.10         6.14 o                         
   2  11   0         92.19         88.31         9.11 o                         
   3  11   0          5.92         22.39        11.04 o                         
   4  11   0          5.41         -8.18        15.82 o                         
   5  11   0         37.85         52.96        23.32 o                         
   6  11   0         22.29         20.23        36.75 o                         
   7  11   0         20.19         50.49        70.68 o                         
   0  12   0       1924.59       1965.36        37.09 o                         
   1  12   0         49.54         44.96         6.87 o                         
   2  12   0        505.75        506.59        16.63 o                         
   3  12   0         54.81         62.82        12.26 o                         
   4  12   0        176.86        192.49        18.27 o                         
   5  12   0         76.29         83.62        29.25 o                         
   6  12   0        231.63        255.72        34.49 o                         
   7  12   0         65.10         15.01        48.73 o                         
   1  13   0          0.45         -7.06         7.06 o                         
   2  13   0          0.78         -1.24         9.02 o                         
   3  13   0        998.94        988.07        27.93 o                         
   4  13   0          1.46         33.82        17.40 o                         
   5  13   0          0.68         -8.67        25.14 o                         
   6  13   0        162.22        196.10        34.41 o                         
   7  13   0          0.00        -19.41        51.19 o                         
   0  14   0        818.22        843.58        28.91 o                         
   1  14   0          0.14         -7.72         7.72 o                         
   2  14   0        129.20        129.94        10.61 o                         
   3  14   0        104.77        124.29        14.89 o                         
   4  14   0         59.80         31.17        18.25 o                         
   5  14   0          0.10        -15.12        25.54 o                         
   6  14   0        590.54        592.52        42.49 o                         
   7  14   0         36.44         10.59        63.67 o                         
   1  15   0        165.89        166.13        10.52 o                         
   2  15   0          0.20         21.45        10.29 o                         
   3  15   0         10.79         39.09        14.65 o                         
   4  15   0          0.28        -19.13        19.13 o                         
   5  15   0         19.86        -12.07        26.82 o                         
   6  15   0        110.04        126.35        48.20 o                         
   0  16   0       1947.38       1971.37        41.71 o                         
   1  16   0         13.28         16.22         9.10 o                         
   2  16   0        118.62        115.31        12.95 o                         
   3  16   0          0.14         21.66        15.85 o                         
   4  16   0         18.25         24.73        20.27 o                         
   5  16   0          0.10        -23.10        27.38 o                         
   6  16   0          7.24         31.39        37.00 o                         
   1  17   0         63.82         60.06        10.59 o                         
   2  17   0        618.50        635.23        24.66 o                         
   3  17   0       2234.93       2275.52        48.92 o                         
   4  17   0         81.08        109.47        24.31 o                         
   5  17   0         41.67         10.46        29.48 o                         
   6  17   0        208.22        238.31        50.62 o                         
   0  18   0         63.03         87.56        16.72 o                         
   1  18   0         27.74         17.19        11.62 o                         
   2  18   0        930.56        867.31        28.57 o                         
   3  18   0         55.51         63.38        19.04 o                         
   4  18   0        178.54        178.96        26.23 o                         
   5  18   0          0.31        -29.00        29.00 o                         
   6  18   0         11.80        -34.82        43.34 o                         
   1  19   0         72.43         98.01        13.43 o                         
   2  19   0         11.17         24.50        14.52 o                         
   3  19   0        142.35        145.97        20.69 o                         
   4  19   0        139.30        135.17        25.98 o                         
   5  19   0         28.44         80.68        35.64 o                         
   6  19   0          4.15         39.44        40.96 o                         
   0  20   0        164.90        163.52        19.05 o                         
   1  20   0        166.63        149.33        15.20 o                         
   2  20   0         79.02         96.83        17.15 o                         
   3  20   0        383.99        359.17        24.40 o                         
   4  20   0        427.36        448.44        31.69 o                         
   5  20   0          8.60         28.71        35.71 o                         
   6  20   0         92.22         59.90        42.02 o                         
   1  21   0         16.83          4.54        14.15 o                         
   2  21   0        232.42        274.89        19.04 o                         
   3  21   0        892.08        894.43        35.91 o                         
   4  21   0         42.18         83.81        27.24 o                         
   5  21   0          9.34         10.00        38.39 o                         
   6  21   0          0.30        -43.44        45.69 o                         
   0  22   0        647.44        694.27        50.09 o                         
   1  22   0          0.53         12.76        16.10 o                         
   2  22   0          4.71         -0.88        17.49 o                         
   3  22   0        284.99        257.96        26.70 o                         
   4  22   0          0.85         34.87        28.67 o                         
   5  22   0          6.73          6.73        37.92 o                         
   6  22   0         55.70        -25.98        51.10 o                         
   1  23   0        131.07        167.97        19.80 o                         
   2  23   0        164.28        184.46        20.37 o                         
   3  23   0          0.47          4.71        22.69 o                         
   4  23   0          8.19         16.57        30.63 o                         
   5  23   0         58.10         30.80        36.57 o                         
   6  23   0          9.30        -58.45        58.45 o                         
   0  24   0        737.36        691.76        61.53 o                         
   1  24   0          2.69        -13.72        18.93 o                         
   2  24   0          6.92         33.20        20.85 o                         
   3  24   0        419.71        407.07        30.04 o                         
   4  24   0        169.64        252.17        45.60 o                         
   5  24   0        127.44        118.91        48.25 o                         
   1  25   0         54.76         20.06        21.09 o                         
   2  25   0         61.93         93.10        27.77 o                         
   3  25   0          2.87         49.27        26.68 o                         
   4  25   0         51.05         42.66        57.22 o                         
   5  25   0         60.68         28.71        68.51 o                         
   0  26   0          3.58          4.18        31.67 o                         
   1  26   0          5.62        -21.11        21.11 o                         
   2  26   0        708.37        707.73        40.84 o                         
   3  26   0        140.57        136.55        29.42 o                         
   4  26   0          8.29         86.42        35.21 o                         
   5  26   0         88.60         75.65        55.14 o                         
   1  27   0         18.89          1.86        23.26 o                         
   2  27   0         80.92        113.76        25.95 o                         
   3  27   0        226.83        298.76        33.44 o                         
   4  27   0         11.45         94.13        40.77 o                         
   5  27   0         39.81          8.87       104.01 o                         
   0  28   0          0.19        -30.84        37.55 o                         
   1  28   0          8.80         39.81        25.53 o                         
   2  28   0        670.37        689.44        44.51 o                         
   3  28   0          2.70        -16.31        30.80 o                         
   4  28   0          7.27         75.18        39.27 o                         
   5  28   0          6.31         94.09       110.63 o                         
   1  29   0          0.01         -4.63        27.29 o                         
   2  29   0        794.04        821.33        47.67 o                         
   3  29   0        212.18        243.32        41.66 o                         
   4  29   0          0.18        -35.72        59.97 o                         
   0  30   0        194.86        190.52        46.02 o                         
   1  30   0          1.21         31.79        29.97 o                         
   2  30   0         29.00         37.32        33.96 o                         
   3  30   0          5.48        -22.16        50.10 o                         
   4  30   0         53.47         63.13        71.74 o                         
   1  31   0        368.83        337.50        39.32 o                         
   2  31   0          2.62         -0.76        36.89 o                         
   3  31   0        193.37        186.15        46.94 o                         
   4  31   0          2.91         58.61        58.58 o                         
   0  32   0         30.49         58.28        47.42 o                         
   1  32   0         25.55         72.43        36.93 o                         
   2  32   0         30.45         49.01        37.94 o                         
   3  32   0        184.12        195.39        50.87 o                         
   4  32   0          0.46        -28.61        62.73 o                         
   1  33   0         11.08         37.35        44.20 o                         
   2  33   0        382.87        427.93        55.49 o                         
   3  33   0          5.88         17.11        68.18 o                         
   0  34   0          0.06         39.59        67.99 o                         
   1  34   0          3.81         44.45        45.28 o                         
   2  34   0        261.61        315.13        68.68 o                         
   3  34   0         16.16         75.65        66.44 o                         
   1  35   0        237.04        162.63        49.68 o                         
   2  35   0         61.08        104.32        53.78 o                         
   0  36   0        358.07        256.67        67.90 o                         
   1  36   0          1.93         28.71        60.57 o                         
   2  36   0         17.25        119.05        64.06 o                         
   1  37   0         99.80        232.31        59.33 o                         
   0  38   0          3.99         27.40       165.69 o                         
  -7   0   1        117.13         57.75        47.35 o                         
  -5   0   1         94.79        110.82        28.43 o                         
  -3   0   1       2535.48       2591.18        43.02 o                         
  -1   0   1       5291.52       4835.71        57.30 o                         
   1   0   1       4777.13       4892.28        96.04 o                         
   3   0   1          5.05         10.63        12.49 o                         
   5   0   1        231.04        256.46        28.83 o                         
   7   0   1        140.43         42.93       175.15 o                         
  -7   1   1         53.98         57.26        35.44 o                         
  -6   1   1        161.32        139.37        26.68 o                         
  -5   1   1        187.15        172.90        21.20 o                         
  -4   1   1        288.80        275.77        15.39 o                         
  -3   1   1        137.30        141.41         9.42 o                         
  -2   1   1         11.80          8.11         5.02 o                         
  -1   1   1       7335.50       6981.10        46.73 o                         
   0   1   1        278.45        237.01         6.34 o                         
   1   1   1         13.70         11.12         4.16 o                         
   2   1   1       1892.64       1828.92        20.21 o                         
   3   1   1         20.07         28.12         7.73 o                         
   4   1   1         28.11         43.69        13.56 o                         
   5   1   1       1513.21       1523.18        38.54 o                         
   6   1   1        263.05        324.98        33.86 o                         
   7   1   1         17.38         10.66        68.69 o                         
  -7   2   1         40.29         81.00        36.27 o                         
  -6   2   1         45.50         83.03        25.45 o                         
  -5   2   1        519.08        500.19        26.94 o                         
  -4   2   1        177.05        184.30        13.81 o                         
  -3   2   1        234.72        249.16        11.72 o                         
  -2   2   1       1051.05       1012.28        16.32 o                         
  -1   2   1         15.38         10.25         2.68 o                         
   0   2   1       2568.14       2461.63        25.01 o                         
   1   2   1         89.00         97.38         5.14 o                         
   2   2   1        359.79        362.30        10.04 o                         
   3   2   1        743.16        766.72        18.38 o                         
   4   2   1          0.83         14.93        12.98 o                         
   5   2   1         40.22         44.86        18.85 o                         
   6   2   1         25.86         18.09        30.80 o                         
   7   2   1         22.81         53.45        63.26 o                         
  -7   3   1          0.39         53.52        42.66 o                         
  -6   3   1          3.41         35.48        29.68 o                         
  -5   3   1         29.07         11.36        18.09 o                         
  -4   3   1          5.11        -10.41        11.11 o                         
  -3   3   1        694.85        760.17        17.47 o                         
  -2   3   1        380.22        375.73        10.50 o                         
  -1   3   1        520.18        469.36         8.26 o                         
   0   3   1        807.81        749.81        10.73 o                         
   1   3   1        948.58        916.46        13.09 o                         
   2   3   1       1108.17       1135.25        17.67 o                         
   3   3   1        342.54        361.99        13.20 o                         
   4   3   1          7.52          4.49        13.07 o                         
   5   3   1        164.24        191.72        20.21 o                         
   6   3   1         53.64         55.36        36.01 o                         
   7   3   1         30.17         43.87        64.22 o                         
  -7   4   1         34.60         69.97        41.17 o                         
  -6   4   1        444.13        448.97        30.53 o                         
  -5   4   1        141.65        113.92        18.88 o                         
  -4   4   1         91.84        104.37        12.20 o                         
  -3   4   1        322.43        308.77        13.01 o                         
  -2   4   1       1902.13       1825.79        21.89 o                         
  -1   4   1       2084.96       2012.28        24.02 o                         
   0   4   1        265.64        250.80         6.72 o                         
   1   4   1        194.17        187.78         7.42 o                         
   2   4   1        190.66        198.55         8.87 o                         
   3   4   1        498.62        551.55        16.38 o                         
   4   4   1        262.11        284.74        16.33 o                         
   5   4   1         54.17         64.16        21.50 o                         
   6   4   1         33.97         40.58        43.76 o                         
   7   4   1        191.45         65.47        88.46 o                         
  -7   5   1        180.43        177.74        38.88 o                         
  -6   5   1          1.65        -20.73        24.79 o                         
  -5   5   1         12.96         10.61        20.12 o                         
  -4   5   1          0.06         12.81        12.35 o                         
  -3   5   1        668.64        685.56        16.97 o                         
  -2   5   1       1404.76       1421.68        19.70 o                         
  -1   5   1       1922.83       1803.12        22.36 o                         
   0   5   1       2702.54       2577.04        26.01 o                         
   1   5   1       1419.64       1335.27        17.43 o                         
   2   5   1        205.65        269.36        10.50 o                         
   3   5   1         29.49         52.61         9.46 o                         
   4   5   1         91.67        117.19        13.27 o                         
   5   5   1       2014.34       1900.31        45.40 o                         
   6   5   1         14.96         59.94        38.61 o                         
   7   5   1         98.20         70.57        61.48 o                         
  -7   6   1         13.69         58.97        49.02 o                         
  -6   6   1        239.55        198.51        26.90 o                         
  -5   6   1         23.76         12.16        18.75 o                         
  -4   6   1        743.66        772.55        29.32 o                         
  -3   6   1         90.24         80.71         9.43 o                         
  -2   6   1        584.65        607.06        13.91 o                         
  -1   6   1       1873.99       1861.83        25.75 o                         
   0   6   1      14530.84      14308.06        99.13 o                         
   1   6   1       2364.43       2317.76        27.31 o                         
   2   6   1        109.80        113.23         8.16 o                         
   3   6   1        705.16        766.49        20.34 o                         
   4   6   1          8.00          6.79        12.44 o                         
   5   6   1       3026.80       2991.80        52.24 o                         
   6   6   1        382.69        374.99        36.05 o                         
   7   6   1         23.79        -51.52        62.66 o                         
  -7   7   1         38.91         77.45        39.86 o                         
  -6   7   1       1222.80       1101.30        45.39 o                         
  -5   7   1         39.21         28.32        24.56 o                         
  -4   7   1         19.51         21.85        13.98 o                         
  -3   7   1         65.47         65.96        10.18 o                         
  -2   7   1         12.18         21.02         5.77 o                         
  -1   7   1       3963.68       3898.08        44.02 o                         
   0   7   1      13813.75      13762.68       104.95 o                         
   1   7   1       3817.84       3820.54        38.94 o                         
   2   7   1         24.20         43.53         7.26 o                         
   3   7   1        416.03        437.20        17.45 o                         
   4   7   1         12.19         14.07        14.03 o                         
   5   7   1        995.28       1000.78        38.20 o                         
   6   7   1        354.70        327.42        51.13 o                         
   7   7   1         35.32         56.69        77.19 o                         
  -7   8   1          0.06         32.34        46.82 o                         
  -6   8   1          0.68        -24.70        25.53 o                         
  -5   8   1         10.04         12.07        21.16 o                         
  -4   8   1        270.49        255.98        18.33 o                         
  -3   8   1       1543.27       1620.60        29.33 o                         
  -2   8   1        377.47        341.15        11.29 o                         
  -1   8   1       3640.02       3570.95        38.87 o                         
   0   8   1       2687.16       2540.69        26.23 o                         
   1   8   1        445.60        411.76        11.95 o                         
   2   8   1          0.00         16.77         7.66 o                         
   3   8   1        734.05        711.67        21.47 o                         
   4   8   1         60.71         60.60        15.18 o                         
   5   8   1        569.35        646.38        29.65 o                         
   6   8   1          2.13         -5.80        39.08 o                         
   7   8   1          3.90        147.12        92.97 o                         
  -7   9   1          3.42         17.53        36.17 o                         
  -6   9   1       1061.64        995.56        47.85 o                         
  -5   9   1        245.60        222.87        24.88 o                         
  -4   9   1        229.88        229.22        17.91 o                         
  -3   9   1        366.18        381.47        17.44 o                         
  -2   9   1         20.17         25.04         6.23 o                         
  -1   9   1       1480.61       1356.76        21.32 o                         
   0   9   1       9962.36       9976.68        75.52 o                         
   1   9   1       1116.58       1214.57        20.44 o                         
   2   9   1       1556.95       1623.72        25.64 o                         
   3   9   1       2402.22       2437.90        40.31 o                         
   4   9   1         83.59         55.57        16.59 o                         
   5   9   1        983.99       1105.92        43.84 o                         
   6   9   1         90.70        152.50        35.79 o                         
   7   9   1          4.64        114.58        78.88 o                         
  -7  10   1         41.37         -8.13        47.71 o                         
  -6  10   1       1463.23       1483.95        54.91 o                         
  -5  10   1        239.26        207.74        29.01 o                         
  -4  10   1        725.72        702.51        28.90 o                         
  -3  10   1        135.66        148.52        11.97 o                         
  -2  10   1        451.15        440.03        12.99 o                         
  -1  10   1         68.94         77.29         7.60 o                         
   0  10   1         76.92         77.09         6.19 o                         
   1  10   1         81.25         79.68         7.46 o                         
   2  10   1       3876.39       4320.84        50.10 o                         
   3  10   1        145.51        175.50        14.38 o                         
   4  10   1        284.24        267.53        19.80 o                         
   5  10   1        516.20        586.28        33.87 o                         
   6  10   1        443.46        481.86        40.03 o                         
   7  10   1          6.06         17.91        68.58 o                         
  -7  11   1         18.53         18.12        37.11 o                         
  -6  11   1        894.11        899.50        47.78 o                         
  -5  11   1        137.90         97.71        23.42 o                         
  -4  11   1        137.10        152.74        18.71 o                         
  -3  11   1          0.34          3.64        10.91 o                         
  -2  11   1         12.14          3.13         9.48 o                         
  -1  11   1        533.22        498.35        11.48 o                         
   0  11   1        104.06        114.34         7.30 o                         
   1  11   1       1155.06       1146.73        21.14 o                         
   2  11   1       3513.87       3674.56        47.73 o                         
   3  11   1         85.49         83.86        13.10 o                         
   4  11   1        131.99        145.44        18.87 o                         
   5  11   1         30.02         49.63        27.34 o                         
   6  11   1        220.66        218.56        41.59 o                         
   7  11   1          5.34        -29.09        72.91 o                         
  -7  12   1          0.28         22.68        40.84 o                         
  -6  12   1        916.44        876.12        44.52 o                         
  -5  12   1        219.28        280.91        26.39 o                         
  -4  12   1        934.70        899.94        39.74 o                         
  -3  12   1        449.08        443.15        19.66 o                         
  -2  12   1        376.92        378.97        13.84 o                         
  -1  12   1          1.27          7.71         5.71 o                         
   0  12   1       2905.46       2864.54        33.37 o                         
   1  12   1       1209.16       1258.65        21.90 o                         
   2  12   1        296.48        313.96        14.52 o                         
   3  12   1        172.25        194.90        15.39 o                         
   4  12   1         11.94         14.88        18.72 o                         
   5  12   1          0.24          5.74        27.79 o                         
   6  12   1          0.20          5.19        32.78 o                         
  -7  13   1          0.01         61.46        59.62 o                         
  -6  13   1         19.35         53.64        35.33 o                         
  -5  13   1          0.83         25.17        24.06 o                         
  -4  13   1          4.01         -5.87        17.10 o                         
  -3  13   1          6.91         -4.10        11.15 o                         
  -2  13   1         37.65         42.91         7.73 o                         
  -1  13   1       5318.26       5431.85        53.35 o                         
   0  13   1         49.26         40.11         7.89 o                         
   1  13   1        351.01        381.89        14.55 o                         
   2  13   1          0.16         -6.64         9.96 o                         
   3  13   1          1.37         28.08        14.50 o                         
   4  13   1         13.74         28.13        20.86 o                         
   5  13   1        304.09        365.26        41.84 o                         
   6  13   1          3.00         18.22        36.28 o                         
  -7  14   1         15.09         -9.20        42.41 o                         
  -6  14   1        204.08        224.96        40.90 o                         
  -5  14   1        276.14        308.23        25.98 o                         
  -4  14   1        884.44        864.03        32.26 o                         
  -3  14   1       1590.53       1586.46        32.20 o                         
  -2  14   1        113.24        101.07         9.69 o                         
  -1  14   1       1125.28       1199.78        19.61 o                         
   0  14   1       1118.87       1138.92        22.36 o                         
   1  14   1        244.28        254.72        12.22 o                         
   2  14   1        985.03        976.27        23.84 o                         
   3  14   1        240.52        243.47        17.47 o                         
   4  14   1         30.65         22.90        19.19 o                         
   5  14   1        352.91        322.34        30.36 o                         
   6  14   1        463.81        410.82        38.90 o                         
  -7  15   1          0.61        -22.68        46.86 o                         
  -6  15   1          0.72         24.48        33.95 o                         
  -5  15   1        448.69        504.76        34.37 o                         
  -4  15   1        413.52        378.93        22.92 o                         
  -3  15   1       1253.16       1288.15        29.76 o                         
  -2  15   1          6.04         -8.86        11.18 o                         
  -1  15   1       3328.52       3505.06        44.12 o                         
   0  15   1         35.53         26.07         8.86 o                         
   1  15   1        690.85        687.15        20.48 o                         
   2  15   1         88.29         92.00        11.66 o                         
   3  15   1        185.16        180.43        17.59 o                         
   4  15   1          5.40          7.50        20.25 o                         
   5  15   1         21.49         37.73        27.15 o                         
   6  15   1         41.33         19.98        42.04 o                         
  -6  16   1         49.03         26.25        34.77 o                         
  -5  16   1          0.04         -6.11        27.90 o                         
  -4  16   1        873.51        909.37        37.59 o                         
  -3  16   1         63.17         69.49        13.36 o                         
  -2  16   1        483.91        467.60        19.32 o                         
  -1  16   1        148.53        157.69         9.96 o                         
   0  16   1        528.91        547.21        17.79 o                         
   1  16   1         20.14         21.39        10.18 o                         
   2  16   1         71.37         63.35        12.16 o                         
   3  16   1          1.59         11.15        15.90 o                         
   4  16   1          0.75         23.12        21.76 o                         
   5  16   1          2.95         27.31        27.72 o                         
   6  16   1         17.22          2.36        43.75 o                         
  -6  17   1        137.33         87.02        37.45 o                         
  -5  17   1         69.16         73.06        29.85 o                         
  -4  17   1       1650.04       1497.26        50.31 o                         
  -3  17   1        433.69        445.02        21.62 o                         
  -2  17   1       1202.83       1183.83        27.45 o                         
  -1  17   1         35.89         27.34         9.50 o                         
   0  17   1       1174.61       1117.55        25.37 o                         
   1  17   1        229.16        221.67        13.46 o                         
   2  17   1          8.08        -13.44        13.44 o                         
   3  17   1          0.87         -1.80        17.59 o                         
   4  17   1          0.19         -8.66        22.01 o                         
   5  17   1        140.52        113.80        34.80 o                         
   6  17   1          4.15         13.45        45.20 o                         
  -6  18   1        100.56         86.02        39.17 o                         
  -5  18   1          0.31         -2.96        32.43 o                         
  -4  18   1        753.15        660.79        36.89 o                         
  -3  18   1        785.93        816.45        28.46 o                         
  -2  18   1          1.34        -11.11        11.47 o                         
  -1  18   1        107.38        100.24        10.78 o                         
   0  18   1       2686.09       2832.93        55.02 o                         
   1  18   1        246.18        228.90        15.92 o                         
   2  18   1        390.04        402.57        22.21 o                         
   3  18   1        162.48        157.34        23.85 o                         
   4  18   1         15.31         13.69        23.50 o                         
   5  18   1         29.56         64.04        33.07 o                         
   6  18   1        102.92        112.08        48.86 o                         
  -6  19   1        327.15        416.94        50.35 o                         
  -5  19   1          1.66         29.41        35.74 o                         
  -4  19   1        589.94        611.89        36.13 o                         
  -3  19   1        112.37        125.72        15.68 o                         
  -2  19   1         11.97         29.04        12.93 o                         
  -1  19   1        476.64        500.29        20.38 o                         
   0  19   1        839.52        899.05        31.77 o                         
   1  19   1        489.09        465.65        22.75 o                         
   2  19   1         36.48         16.90        15.91 o                         
   3  19   1        668.43        700.38        34.21 o                         
   4  19   1         14.68         -6.70        24.76 o                         
   5  19   1        544.29        540.31        41.32 o                         
   6  19   1         49.50         91.02        45.30 o                         
  -6  20   1         13.31         53.86        48.35 o                         
  -5  20   1         58.69         86.29        37.92 o                         
  -4  20   1         89.46        149.01        37.30 o                         
  -3  20   1         20.60         36.40        15.62 o                         
  -2  20   1          1.22          0.35        13.85 o                         
  -1  20   1        566.42        631.20        22.37 o                         
   0  20   1        429.98        428.38        21.91 o                         
   1  20   1          3.90         24.57        14.77 o                         
   2  20   1        101.87         88.64        17.47 o                         
   3  20   1        544.53        583.32        32.57 o                         
   4  20   1          0.05        -18.12        25.88 o                         
   5  20   1        121.73         84.84        34.03 o                         
   6  20   1          0.42          5.75        55.96 o                         
  -6  21   1          1.26         48.58        51.03 o                         
  -5  21   1         91.75        100.18        37.07 o                         
  -4  21   1        211.70        216.54        28.76 o                         
  -3  21   1        668.88        680.73        28.94 o                         
  -2  21   1          3.40         -7.45        14.53 o                         
  -1  21   1         58.23         87.34        13.46 o                         
   0  21   1        116.43        124.03        15.46 o                         
   1  21   1          6.50         32.06        15.87 o                         
   2  21   1         25.00          3.64        18.19 o                         
   3  21   1       1351.40       1304.92        49.53 o                         
   4  21   1         52.03         61.79        29.32 o                         
   5  21   1          0.13        -32.52        36.28 o                         
   6  21   1         22.74         39.97        48.49 o                         
  -6  22   1         76.33         43.87        61.01 o                         
  -5  22   1         34.73        -18.65        61.38 o                         
  -4  22   1        666.59        709.63        44.51 o                         
  -3  22   1        365.16        361.92        26.89 o                         
  -2  22   1          3.89          2.02        15.50 o                         
  -1  22   1        239.70        244.49        17.62 o                         
   0  22   1         12.01         -3.34        15.79 o                         
   1  22   1        153.28        162.29        20.26 o                         
   2  22   1       1669.47       1503.56        85.33 o                         
   3  22   1        155.89        166.61        23.27 o                         
   4  22   1          1.61         -4.56        37.03 o                         
   5  22   1         69.11          8.11        35.73 o                         
  -6  23   1        200.41        238.12        93.83 o                         
  -5  23   1          1.69         92.28        45.96 o                         
  -4  23   1        608.67        559.78        41.49 o                         
  -3  23   1        251.71        302.57        22.99 o                         
  -2  23   1          7.01        -16.39        16.39 o                         
  -1  23   1        150.22        154.16        16.73 o                         
   0  23   1        329.15        356.57        26.79 o                         
   1  23   1          5.82          7.43        18.61 o                         
   2  23   1         97.50         67.09        22.21 o                         
   3  23   1       1176.20       1098.24        46.31 o                         
   4  23   1          1.61        -22.21        32.88 o                         
   5  23   1         15.25         25.22        37.96 o                         
  -5  24   1         59.99         88.27        66.02 o                         
  -4  24   1        182.60        172.60        35.43 o                         
  -3  24   1        230.21        222.20        22.84 o                         
  -2  24   1         20.04          8.06        16.84 o                         
  -1  24   1         77.95         90.56        16.91 o                         
   0  24   1        450.01        466.54        28.67 o                         
   1  24   1         19.49         -4.93        21.27 o                         
   2  24   1         50.42         15.84        22.95 o                         
   3  24   1        432.36        427.49        30.77 o                         
   4  24   1         56.34         31.74        36.94 o                         
   5  24   1         81.92         60.43        38.91 o                         
  -5  25   1         52.36        -12.76        58.85 o                         
  -4  25   1        110.47        102.07        38.37 o                         
  -3  25   1        218.52        201.16        28.21 o                         
  -2  25   1         30.00         42.17        19.51 o                         
  -1  25   1          3.68         -2.44        17.10 o                         
   0  25   1          0.01        -19.98        19.98 o                         
   1  25   1         26.25         51.12        23.19 o                         
   2  25   1         94.66         79.17        25.27 o                         
   3  25   1        113.95         98.75        26.43 o                         
   4  25   1        273.20        230.32        34.20 o                         
   5  25   1         31.53         20.57        43.62 o                         
  -5  26   1          8.50         63.74        85.30 o                         
  -4  26   1        254.40        289.37        48.36 o                         
  -3  26   1         19.18         16.07        31.55 o                         
  -2  26   1         84.21         96.72        19.82 o                         
  -1  26   1          2.82         13.53        25.33 o                         
   0  26   1          3.63          7.51        25.59 o                         
   1  26   1          8.86         17.30        24.49 o                         
   2  26   1       1367.89       1455.08        51.87 o                         
   3  26   1        688.96        550.09        39.17 o                         
   4  26   1          3.26        -36.84        36.84 o                         
   5  26   1        113.06        106.40        54.07 o                         
  -5  27   1         14.02         22.80        75.88 o                         
  -4  27   1         28.44         62.66        54.39 o                         
  -3  27   1        676.77        728.17        43.38 o                         
  -2  27   1        204.42        226.01        26.73 o                         
  -1  27   1          0.32          2.54        23.48 o                         
   0  27   1         32.65         34.35        23.30 o                         
   1  27   1         12.32          2.76        26.78 o                         
   2  27   1        243.00        248.47        30.45 o                         
   3  27   1        737.04        625.71        52.17 o                         
   4  27   1          3.81        -38.09        38.09 o                         
   5  27   1         85.08         -2.50        55.44 o                         
  -5  28   1         29.76        -16.45        66.31 o                         
  -4  28   1         49.22          5.16        68.20 o                         
  -3  28   1         60.95        142.68        39.04 o                         
  -2  28   1         72.29        117.43        28.47 o                         
  -1  28   1         14.77         -4.87        27.06 o                         
   0  28   1         19.05         36.88        24.70 o                         
   1  28   1         13.35         -0.66        31.47 o                         
   2  28   1        438.48        466.94        35.32 o                         
   3  28   1        783.06        843.30        64.38 o                         
   4  28   1          6.73        -44.82        46.05 o                         
  -4  29   1         48.66         22.62        74.01 o                         
  -3  29   1          0.13         47.41        41.80 o                         
  -2  29   1         35.63         31.59        40.09 o                         
  -1  29   1          0.31        -16.83        28.17 o                         
   0  29   1         74.63        109.73        29.30 o                         
   1  29   1         20.10        -12.37        30.94 o                         
   2  29   1        592.48        615.81        46.61 o                         
   3  29   1          0.12         -7.76        35.56 o                         
   4  29   1         21.57        -40.37        40.37 o                         
  -4  30   1          0.13        -10.54        62.05 o                         
  -3  30   1        174.81        254.40        54.21 o                         
  -2  30   1         38.87         34.17        38.61 o                         
  -1  30   1          0.06         51.70        30.66 o                         
   0  30   1         24.95          2.49        30.66 o                         
   1  30   1         71.43         79.06        31.03 o                         
   2  30   1         38.57         75.87        35.18 o                         
   3  30   1         10.68        158.34        42.19 o                         
   4  30   1         79.07         98.86        46.03 o                         
  -4  31   1         10.30        -67.51        67.51 o                         
  -3  31   1        114.50        183.39        56.79 o                         
  -2  31   1          7.69        -40.38        40.38 o                         
  -1  31   1         45.34         85.23        41.90 o                         
   0  31   1          1.92        -34.88        34.88 o                         
   1  31   1          2.16         14.96        35.04 o                         
   2  31   1        256.35        271.69        38.44 o                         
   3  31   1         12.62         62.62        40.61 o                         
   4  31   1         27.41        -43.20        53.12 o                         
  -4  32   1         13.13        -12.56        66.97 o                         
  -3  32   1        253.69        372.51        68.35 o                         
  -2  32   1         36.35          3.40        45.68 o                         
  -1  32   1        437.59        475.96        46.41 o                         
   0  32   1         14.43          6.23        35.39 o                         
   1  32   1         10.44         50.47        39.62 o                         
   2  32   1          2.54         10.45        38.72 o                         
   3  32   1         82.04         78.27        40.57 o                         
  -3  33   1        203.53        201.00        73.84 o                         
  -2  33   1          0.08         37.98        45.85 o                         
  -1  33   1         85.23         51.44        48.26 o                         
   0  33   1          1.38        -21.19        40.60 o                         
   1  33   1         25.82         29.02        48.89 o                         
   2  33   1         40.86         56.88        51.27 o                         
   3  33   1         13.35        -24.40        49.49 o                         
  -3  34   1         39.39         98.61        77.22 o                         
  -2  34   1        187.92        181.30        79.37 o                         
  -1  34   1          0.01         -0.19        48.29 o                         
   0  34   1         25.29         -1.02        40.81 o                         
   1  34   1          0.35         25.13        41.72 o                         
   2  34   1         14.81         -7.52        40.54 o                         
   3  34   1          1.37         27.26        59.33 o                         
  -3  35   1         79.41         18.10       241.20 o                         
  -2  35   1          1.76        -55.70        65.84 o                         
  -1  35   1         12.78        119.67        50.39 o                         
   0  35   1         67.14         79.57        50.13 o                         
   1  35   1        106.27         92.89        67.33 o                         
   2  35   1         29.18        -16.15        49.38 o                         
  -2  36   1         40.72        -80.41        80.41 o                         
  -1  36   1          0.13          2.96        54.09 o                         
   0  36   1          0.91        -54.13        67.60 o                         
   1  36   1          0.72         40.25        50.29 o                         
   2  36   1         88.63         11.16        53.38 o                         
  -1  37   1          1.81         23.85        68.99 o                         
   0  37   1         79.36        118.01        57.27 o                         
   1  37   1         16.62         26.55        74.77 o                         
  -6   0   2        697.68        728.66        50.41 o                         
  -4   0   2       3515.18       3534.49        65.87 o                         
  -2   0   2       5069.95       5029.64        59.39 o                         
   0   0   2        587.67        627.30        16.24 o                         
   2   0   2       1015.41       1044.99        73.02 o                         
   4   0   2         13.83         21.97        62.30 o                         
   6   0   2          9.48         73.02        88.34 o                         
  -7   1   2        205.47        171.20        32.41 o                         
  -6   1   2          7.57         14.42        22.45 o                         
  -5   1   2        296.82        275.07        19.05 o                         
  -4   1   2        139.58        117.27        13.15 o                         
  -3   1   2        520.01        487.10        15.13 o                         
  -2   1   2       1195.76       1264.26        17.80 o                         
  -1   1   2       6498.24       6498.91        53.04 o                         
   0   1   2        244.00        255.93         8.61 o                         
   1   1   2        185.55        189.06         7.66 o                         
   2   1   2       2091.88       2016.31        74.74 o                         
   3   1   2        183.13        238.82        25.66 o                         
   4   1   2        984.35        884.32        54.94 o                         
   5   1   2       2359.36       2342.76        93.55 o                         
   6   1   2         14.85         15.36        60.93 o                         
   7   1   2         19.83        -67.01        67.01 o                         
  -7   2   2         51.99          2.94        32.56 o                         
  -6   2   2          7.24        -14.75        22.32 o                         
  -5   2   2         39.37         47.98        15.99 o                         
  -4   2   2        687.39        678.87        22.10 o                         
  -3   2   2       4166.60       4107.03        43.23 o                         
  -2   2   2        115.28        108.58         6.72 o                         
  -1   2   2       1627.17       1687.55        20.06 o                         
   0   2   2       2253.27       2190.97        24.20 o                         
   1   2   2        185.84        184.16         8.71 o                         
   2   2   2        191.61        190.09        16.17 o                         
   3   2   2          7.72        -19.88        19.88 o                         
   4   2   2        229.99        214.93        22.25 o                         
   5   2   2         23.74         67.22        44.12 o                         
   6   2   2          0.25         -3.23        57.90 o                         
   7   2   2         46.56         50.96        76.15 o                         
  -7   3   2         87.38        106.72        32.38 o                         
  -6   3   2         18.84        -13.05        21.45 o                         
  -5   3   2         99.38         96.08        16.65 o                         
  -4   3   2       3097.75       3051.19        42.57 o                         
  -3   3   2        146.62        160.72        10.39 o                         
  -2   3   2          0.76         -5.32         5.72 o                         
  -1   3   2      13609.05      13544.95       102.12 o                         
   0   3   2         11.69         18.41         4.55 o                         
   1   3   2         72.63         90.00         6.12 o                         
   2   3   2        597.47        689.93        16.93 o                         
   3   3   2          2.41          2.11        11.26 o                         
   4   3   2        296.50        296.07        20.95 o                         
   5   3   2          0.08         -2.01        32.77 o                         
   6   3   2         13.69         -5.40        54.49 o                         
   7   3   2         17.70         48.10        71.15 o                         
  -7   4   2        845.34        882.09        52.62 o                         
  -6   4   2         37.78          9.78        22.76 o                         
  -5   4   2        295.78        294.79        19.19 o                         
  -4   4   2         76.62         90.87        12.26 o                         
  -3   4   2        110.85        127.85        10.00 o                         
  -2   4   2          8.07          0.84         5.78 o                         
  -1   4   2      25065.51      24889.93       168.48 o                         
   0   4   2       1061.22       1099.80        17.37 o                         
   1   4   2        353.36        352.54        10.99 o                         
   2   4   2        454.39        529.27        16.42 o                         
   3   4   2        806.64        847.83        30.69 o                         
   4   4   2        315.58        274.90        21.51 o                         
   5   4   2        160.46        170.41        24.70 o                         
   6   4   2          8.72        -53.05        53.05 o                         
   7   4   2         80.26        419.45        97.04 o                         
  -7   5   2          4.31         23.18        33.24 o                         
  -6   5   2         57.16         25.21        28.76 o                         
  -5   5   2          3.87         14.42        16.73 o                         
  -4   5   2        594.84        553.00        21.65 o                         
  -3   5   2        141.80        173.51        10.27 o                         
  -2   5   2        336.40        314.28        10.72 o                         
  -1   5   2      32062.37      31868.10       231.02 o                         
   0   5   2        888.14        867.36        15.61 o                         
   1   5   2          1.35          4.35         5.88 o                         
   2   5   2       1448.31       1557.78        30.01 o                         
   3   5   2        118.05        147.12        15.07 o                         
   4   5   2         29.89         67.72        21.95 o                         
   5   5   2        213.93        236.23        25.11 o                         
   6   5   2         77.34         95.83        51.81 o                         
  -7   6   2          7.83         29.72        34.46 o                         
  -6   6   2         80.28         77.61        23.44 o                         
  -5   6   2         27.05         35.98        21.54 o                         
  -4   6   2          2.39         12.85        12.28 o                         
  -3   6   2          5.14         12.18         8.18 o                         
  -2   6   2         30.42         37.42         5.76 o                         
  -1   6   2       6268.13       6145.77        52.54 o                         
   0   6   2         25.08         33.54         5.82 o                         
   1   6   2        901.59        860.39        16.43 o                         
   2   6   2        429.78        469.00        14.49 o                         
   3   6   2        480.87        468.35        21.79 o                         
   4   6   2          0.00         10.21        11.46 o                         
   5   6   2          2.20         22.83        28.66 o                         
   6   6   2        192.01        268.20        56.27 o                         
  -7   7   2          1.69        -12.87        31.93 o                         
  -6   7   2          0.17          6.88        24.69 o                         
  -5   7   2        339.17        331.33        21.69 o                         
  -4   7   2         30.95         33.24        12.66 o                         
  -3   7   2         64.15         77.30         8.85 o                         
  -2   7   2        507.82        484.42        15.17 o                         
  -1   7   2       6195.05       6071.39        52.00 o                         
   0   7   2       1210.41       1213.47        19.52 o                         
   1   7   2        951.95        978.27        18.27 o                         
   2   7   2        325.27        302.82        17.16 o                         
   3   7   2          0.01         21.09        11.30 o                         
   4   7   2        106.76        139.74        13.88 o                         
   5   7   2        167.91        149.35        20.40 o                         
   6   7   2          7.07         34.74        53.06 o                         
  -7   8   2        366.51        313.94        39.22 o                         
  -6   8   2         84.69        107.86        29.13 o                         
  -5   8   2          9.77         16.27        22.70 o                         
  -4   8   2         12.62         24.64        15.55 o                         
  -3   8   2        201.36        216.46        12.00 o                         
  -2   8   2          0.05         -8.07         8.07 o                         
  -1   8   2       2178.91       2335.74        30.09 o                         
   0   8   2         55.20         47.21         6.23 o                         
   1   8   2       1299.49       1325.21        21.75 o                         
   2   8   2       4599.73       4881.97        49.93 o                         
   3   8   2         30.77         11.28        12.74 o                         
   4   8   2        120.82        110.72        19.45 o                         
   5   8   2        716.50        738.83        65.20 o                         
   6   8   2        146.40         67.94        55.53 o                         
  -7   9   2         33.96         20.91        33.53 o                         
  -6   9   2         27.15         34.28        24.50 o                         
  -5   9   2          1.02         20.12        21.41 o                         
  -4   9   2        105.56        101.33        17.33 o                         
  -3   9   2         79.21         67.12         9.00 o                         
  -2   9   2        522.06        460.52        19.60 o                         
  -1   9   2        342.30        303.67        10.18 o                         
   0   9   2         31.26         33.38         6.32 o                         
   1   9   2       1993.99       1913.44        27.00 o                         
   2   9   2        522.19        538.75        17.40 o                         
   3   9   2        542.82        561.83        22.98 o                         
   4   9   2        117.20         38.09        26.34 o                         
   5   9   2         34.12         77.11        28.33 o                         
   6   9   2         20.63         18.15        56.17 o                         
  -7  10   2         66.65         44.65        34.71 o                         
  -6  10   2         44.38         12.29        25.51 o                         
  -5  10   2        114.55         95.58        24.74 o                         
  -4  10   2        232.91        238.99        20.37 o                         
  -3  10   2         66.51         76.78        11.36 o                         
  -2  10   2         16.95         21.58         7.56 o                         
  -1  10   2       1536.87       1581.28        25.01 o                         
   0  10   2       1706.32       1695.21        25.69 o                         
   1  10   2         32.22         34.23         9.05 o                         
   2  10   2       2049.94       2167.61        33.60 o                         
   3  10   2        114.97        129.51        14.79 o                         
   4  10   2         75.86         65.14        19.12 o                         
   5  10   2        851.20        770.07        38.39 o                         
   6  10   2         12.02        -56.75        56.75 o                         
  -7  11   2         56.63         50.43        47.34 o                         
  -6  11   2         10.99        -10.86        31.80 o                         
  -5  11   2        215.04        206.72        25.23 o                         
  -4  11   2         70.37         65.52        16.26 o                         
  -3  11   2         45.70         10.65        11.23 o                         
  -2  11   2        188.14        192.61        14.40 o                         
  -1  11   2        300.50        294.53        14.67 o                         
   0  11   2       1732.04       1672.31        25.09 o                         
   1  11   2       2234.75       2251.69        35.24 o                         
   2  11   2        757.44        717.63        22.48 o                         
   3  11   2         79.03        107.91        17.05 o                         
   4  11   2          7.90          7.66        18.44 o                         
   5  11   2         43.05         41.36        25.61 o                         
   6  11   2         80.15         23.78        78.10 o                         
  -7  12   2         42.97         27.37        45.42 o                         
  -6  12   2          3.38         67.06        35.66 o                         
  -5  12   2        119.89        124.28        25.36 o                         
  -4  12   2        142.82        144.70        18.18 o                         
  -3  12   2          3.14        -11.68        11.68 o                         
  -2  12   2         48.57         64.52        17.73 o                         
  -1  12   2        189.30        222.33        12.62 o                         
   0  12   2        140.86        124.26         9.02 o                         
   1  12   2        303.88        299.84        15.10 o                         
   2  12   2        166.88        144.44        14.15 o                         
   3  12   2        485.32        532.55        25.38 o                         
   4  12   2          0.66        -11.95        21.00 o                         
   5  12   2        226.07        185.33        40.70 o                         
   6  12   2         50.84         65.43       111.53 o                         
  -7  13   2         85.22         70.19        48.71 o                         
  -6  13   2        108.35        184.91        35.58 o                         
  -5  13   2        559.50        609.83        36.33 o                         
  -4  13   2        391.70        371.35        23.21 o                         
  -3  13   2         30.09         33.60        11.18 o                         
  -2  13   2        112.38        144.09        20.77 o                         
  -1  13   2       2057.72       2090.86        35.95 o                         
   0  13   2        133.51        156.90         9.86 o                         
   1  13   2         93.15         87.46        11.34 o                         
   2  13   2       2162.84       2142.40        39.82 o                         
   3  13   2          0.99        -15.79        15.79 o                         
   4  13   2          4.59        -20.21        20.24 o                         
   5  13   2       1003.11        875.53        47.57 o                         
   6  13   2          2.21        237.55        92.95 o                         
  -7  14   2         10.64         24.42        49.65 o                         
  -6  14   2         62.32        107.41        34.91 o                         
  -5  14   2         46.47         42.37        25.50 o                         
  -4  14   2        206.75        252.32        25.50 o                         
  -3  14   2          0.50         12.10        14.03 o                         
  -2  14   2         62.13         32.85        19.08 o                         
  -1  14   2         44.19         18.44        10.56 o                         
   0  14   2       1833.41       1848.93        26.81 o                         
   1  14   2       1528.45       1465.92        27.73 o                         
   2  14   2        136.95        132.74        14.47 o                         
   3  14   2        265.72        276.23        22.17 o                         
   4  14   2         16.45         15.90        22.77 o                         
   5  14   2        695.61        682.61        60.39 o                         
   6  14   2         43.88        139.96        78.58 o                         
  -7  15   2         93.22        216.43        59.53 o                         
  -6  15   2         13.98         70.33        41.17 o                         
  -5  15   2        105.33        102.88        34.98 o                         
  -4  15   2        128.09        122.60        17.22 o                         
  -3  15   2         21.87         39.91        16.88 o                         
  -2  15   2        329.34        325.64        45.34 o                         
  -1  15   2        462.87        430.79        22.21 o                         
   0  15   2          2.80         24.54         9.17 o                         
   1  15   2         58.57         54.95        10.43 o                         
   2  15   2        178.71        185.52        16.25 o                         
   3  15   2          0.75          7.84        20.11 o                         
   4  15   2         32.09         38.47        28.46 o                         
   5  15   2        109.22        144.39        48.23 o                         
   6  15   2          0.26        -70.87        70.87 o                         
  -6  16   2        274.32        318.59        56.32 o                         
  -5  16   2        472.54        541.38        39.41 o                         
  -4  16   2        113.47        117.50        17.08 o                         
  -3  16   2         44.03         41.83        20.10 o                         
  -2  16   2          0.03          0.60        13.34 o                         
  -1  16   2        578.46        546.17        31.65 o                         
   0  16   2       1378.27       1304.94        24.54 o                         
   1  16   2        292.71        280.25        17.74 o                         
   2  16   2         57.60         62.65        15.53 o                         
   3  16   2         28.16         23.84        18.78 o                         
   4  16   2         24.23         92.94        28.39 o                         
   5  16   2          1.78         89.99        43.24 o                         
   6  16   2        115.04        124.27        59.57 o                         
  -6  17   2        353.30        399.58        55.81 o                         
  -5  17   2         44.99         58.29        39.24 o                         
  -4  17   2       1806.26       1783.97        38.64 o                         
  -3  17   2        181.49        196.79        17.66 o                         
  -2  17   2         96.30         77.64        15.07 o                         
  -1  17   2         25.76         33.28        14.10 o                         
   0  17   2        442.61        402.39        18.38 o                         
   1  17   2        434.75        438.38        21.87 o                         
   2  17   2         70.24         63.50        15.32 o                         
   3  17   2         43.26         27.78        19.75 o                         
   4  17   2         39.23         37.34        31.38 o                         
   5  17   2        357.66        331.32        35.88 o                         
   6  17   2         23.53         76.81        62.35 o                         
  -6  18   2         12.70         54.80        87.38 o                         
  -5  18   2         33.98         65.19        44.54 o                         
  -4  18   2        445.16        417.03        27.87 o                         
  -3  18   2        100.82         87.52        25.61 o                         
  -2  18   2         16.97         14.42        14.28 o                         
  -1  18   2       1293.09       1325.88        44.86 o                         
   0  18   2        466.74        450.99        19.08 o                         
   1  18   2        288.05        258.68        16.31 o                         
   2  18   2         22.95         10.54        16.62 o                         
   3  18   2        110.40         95.22        21.18 o                         
   4  18   2          1.23        -21.79        27.18 o                         
   5  18   2         11.96        -32.98        32.98 o                         
   6  18   2        143.04        133.62        60.07 o                         
  -6  19   2          7.45          2.74        55.29 o                         
  -5  19   2        130.07        118.90        41.99 o                         
  -4  19   2          2.03         -0.33        16.74 o                         
  -3  19   2          3.22         12.26        28.33 o                         
  -2  19   2          1.78         -5.71        14.33 o                         
  -1  19   2        584.43        608.74        32.47 o                         
   0  19   2        599.37        613.16        22.58 o                         
   1  19   2        147.34        138.66        15.02 o                         
   2  19   2        393.03        370.03        26.40 o                         
   3  19   2          6.22         25.66        21.01 o                         
   4  19   2        113.01         97.11        26.85 o                         
   5  19   2         71.20         84.66        36.18 o                         
   6  19   2         93.61        134.08        92.26 o                         
  -6  20   2         50.44        -10.32        69.00 o                         
  -5  20   2         11.27         44.35        36.70 o                         
  -4  20   2          0.62        -16.81        16.81 o                         
  -3  20   2         17.06         37.79        14.54 o                         
  -2  20   2          2.38          4.83        16.19 o                         
  -1  20   2        292.02        269.08        21.86 o                         
   0  20   2          1.79          5.89        13.17 o                         
   1  20   2        137.13         97.20        18.29 o                         
   2  20   2        475.81        463.52        27.17 o                         
   3  20   2         19.77         71.29        22.60 o                         
   4  20   2        370.64        380.55        31.09 o                         
   5  20   2         83.52        118.49        42.04 o                         
  -6  21   2          9.98        140.92        82.42 o                         
  -5  21   2         18.39        -26.73        55.50 o                         
  -4  21   2        475.25        504.59        39.58 o                         
  -3  21   2        566.88        559.18        26.72 o                         
  -2  21   2         97.58         88.05        20.96 o                         
  -1  21   2         28.30         16.25        19.05 o                         
   0  21   2        169.88        171.25        15.42 o                         
   1  21   2        816.07        740.03        29.16 o                         
   2  21   2         31.04         34.46        19.16 o                         
   3  21   2          7.93         53.58        26.49 o                         
   4  21   2        246.81        223.79        31.40 o                         
   5  21   2         47.77         46.47        39.06 o                         
  -6  22   2          3.67         -7.01        86.53 o                         
  -5  22   2         15.28         45.38        63.64 o                         
  -4  22   2        102.82         79.60        24.01 o                         
  -3  22   2          0.08          6.43        22.11 o                         
  -2  22   2         46.03         32.90        19.41 o                         
  -1  22   2          0.00         32.55        20.40 o                         
   0  22   2          1.50         18.69        15.06 o                         
   1  22   2        105.52         88.75        27.35 o                         
   2  22   2        154.14        131.71        20.72 o                         
   3  22   2        152.88        161.06        25.10 o                         
   4  22   2         54.54         37.06        30.96 o                         
   5  22   2          0.09        -20.56        45.39 o                         
  -6  23   2         47.94        128.54        80.69 o                         
  -5  23   2        107.83        174.28        56.15 o                         
  -4  23   2        147.92        205.17        42.69 o                         
  -3  23   2        427.20        448.69        31.39 o                         
  -2  23   2          0.57        -20.10        20.10 o                         
  -1  23   2        147.39        214.12        24.75 o                         
   0  23   2          1.61         23.82        15.88 o                         
   1  23   2        742.47        662.66        43.97 o                         
   2  23   2         12.06         -8.30        20.44 o                         
   3  23   2          1.96         25.49        24.90 o                         
   4  23   2        144.74        148.11        32.29 o                         
   5  23   2          3.34         20.59        43.64 o                         
  -5  24   2         52.79         79.09        66.05 o                         
  -4  24   2        200.56        193.87        56.09 o                         
  -3  24   2         78.58         52.34        24.15 o                         
  -2  24   2         57.74         38.18        22.76 o                         
  -1  24   2          9.03          0.26        23.47 o                         
   0  24   2        138.60        183.93        20.57 o                         
   1  24   2       1360.45       1253.78        39.20 o                         
   2  24   2        878.90        748.88        37.03 o                         
   3  24   2         67.12         60.85        26.11 o                         
   4  24   2         17.59        -27.00        32.37 o                         
   5  24   2         20.79          8.87        47.48 o                         
  -5  25   2         23.65         35.75        63.30 o                         
  -4  25   2         26.57        -10.88        79.58 o                         
  -3  25   2         64.72         56.11        37.35 o                         
  -2  25   2        194.51        153.10        25.02 o                         
  -1  25   2         35.85         65.16        27.80 o                         
   0  25   2         69.59         67.38        33.87 o                         
   1  25   2         78.09         92.26        26.67 o                         
   2  25   2         50.84         15.88        23.32 o                         
   3  25   2        215.90        199.77        29.17 o                         
   4  25   2         19.93        -34.47        34.47 o                         
   5  25   2        158.07        118.02        50.34 o                         
  -5  26   2         50.32         68.47        66.66 o                         
  -4  26   2          5.27        -40.31        58.60 o                         
  -3  26   2         37.28         58.46        33.68 o                         
  -2  26   2         37.62         36.91        28.71 o                         
  -1  26   2        112.69        145.03        21.64 o                         
   0  26   2        370.36        395.86        26.00 o                         
   1  26   2          4.47         10.14        23.13 o                         
   2  26   2         61.46         41.65        25.74 o                         
   3  26   2         69.33         39.68        28.69 o                         
   4  26   2         45.08         19.31        37.59 o                         
  -5  27   2          0.00        -10.82        66.84 o                         
  -4  27   2          7.73        -42.05        54.33 o                         
  -3  27   2         64.81         76.65        49.62 o                         
  -2  27   2         53.03         21.25        30.33 o                         
  -1  27   2        480.31        476.84        26.66 o                         
   0  27   2         13.43         14.73        29.94 o                         
   1  27   2         78.31         74.85        25.82 o                         
   2  27   2        930.82        897.28        53.32 o                         
   3  27   2        115.05        110.12        36.49 o                         
   4  27   2         11.84          0.75        39.38 o                         
  -5  28   2          1.45        -26.24        69.47 o                         
  -4  28   2         49.43         -5.50        57.97 o                         
  -3  28   2         84.46        101.06        54.23 o                         
  -2  28   2         87.76         61.32        34.55 o                         
  -1  28   2          8.53         31.29        36.76 o                         
   0  28   2         21.69         44.80        27.02 o                         
   1  28   2          8.64        -21.19        26.40 o                         
   2  28   2        311.89        296.37        32.34 o                         
   3  28   2         15.43         42.55        34.93 o                         
   4  28   2          0.23        -43.13        43.13 o                         
  -4  29   2        164.91        118.93        64.01 o                         
  -3  29   2          1.12          6.92        50.15 o                         
  -2  29   2         51.67         -0.72        38.40 o                         
  -1  29   2          5.26         30.68        35.00 o                         
   0  29   2          7.12         18.94        26.34 o                         
   1  29   2        407.05        432.65        33.68 o                         
   2  29   2        128.82        144.26        44.26 o                         
   3  29   2         74.67         37.95        37.46 o                         
   4  29   2          0.36        -23.05        40.87 o                         
  -4  30   2         76.08        170.04        65.23 o                         
  -3  30   2         35.99        -38.63        65.08 o                         
  -2  30   2         58.12         -1.01        49.87 o                         
  -1  30   2        147.68        104.63        63.20 o                         
   0  30   2        122.18        128.97        28.28 o                         
   1  30   2       1159.37       1208.95        53.76 o                         
   2  30   2        420.77        385.33        49.50 o                         
   3  30   2          1.00         48.73        51.14 o                         
   4  30   2          0.96        -21.49        53.17 o                         
  -4  31   2          4.15         88.67        64.90 o                         
  -3  31   2          7.69         -1.18        58.29 o                         
  -2  31   2          3.63        -52.07        52.07 o                         
  -1  31   2         45.65         48.87        40.09 o                         
   0  31   2        110.87        105.57        36.39 o                         
   1  31   2         13.47         14.11        36.02 o                         
   2  31   2         11.74        -13.61        34.87 o                         
   3  31   2         58.93         56.70        43.08 o                         
  -4  32   2         29.68        -81.12        81.12 o                         
  -3  32   2        143.25        198.64        64.01 o                         
  -2  32   2        164.09        121.44        57.52 o                         
  -1  32   2         31.04        -15.27        47.34 o                         
   0  32   2         21.42         -6.96        40.22 o                         
   1  32   2         11.05         15.66        47.48 o                         
   2  32   2         64.58         11.84        37.80 o                         
   3  32   2          1.38         34.65        50.98 o                         
  -3  33   2        567.46        687.80        78.01 o                         
  -2  33   2        180.66        117.75        63.36 o                         
  -1  33   2         18.37         73.96        55.60 o                         
   0  33   2          2.54         65.28        44.02 o                         
   1  33   2         85.88          2.97        36.48 o                         
   2  33   2         65.77         10.40        52.58 o                         
   3  33   2         70.53         26.59        50.90 o                         
  -3  34   2        350.04        354.23        74.77 o                         
  -2  34   2          2.47         10.04        65.17 o                         
  -1  34   2         37.73         94.11        54.48 o                         
   0  34   2         40.25         46.26        66.79 o                         
   1  34   2         71.95        102.04        55.47 o                         
   2  34   2         50.51        126.52        50.52 o                         
  -2  35   2         14.22        127.12        77.13 o                         
  -1  35   2        129.14        -17.41        82.10 o                         
   0  35   2         17.62         59.17        60.22 o                         
   1  35   2         36.51         57.73        54.44 o                         
   2  35   2        374.96        466.80        59.65 o                         
  -2  36   2          4.74        -71.38       104.03 o                         
  -1  36   2          2.81        -82.95        91.97 o                         
   0  36   2         19.93        118.69        56.73 o                         
   1  36   2          0.07         80.78        55.64 o                         
  -1  37   2        116.45        106.17       106.06 o                         
   0  37   2          1.07         94.29        71.51 o                         
  -7   0   3         81.69        131.75        53.37 o                         
  -5   0   3         90.88         94.19        29.29 o                         
  -3   0   3        109.31        114.15        14.82 o                         
  -1   0   3       2794.71       2777.36        44.77 o                         
   1   0   3         43.62         44.62         9.77 o                         
   3   0   3          0.01        -12.11        53.16 o                         
   5   0   3         77.55        163.93        80.07 o                         
  -7   1   3          0.39         85.38        37.84 o                         
  -6   1   3          5.18         -3.65        26.11 o                         
  -5   1   3         36.35         50.39        21.73 o                         
  -4   1   3        153.07        150.45        15.78 o                         
  -3   1   3         15.00         23.47         9.96 o                         
  -2   1   3        133.14        120.97         8.77 o                         
  -1   1   3          1.97          0.61         6.28 o                         
   0   1   3        162.14        151.34         8.96 o                         
   1   1   3         66.50         56.07         7.92 o                         
   2   1   3        301.14        281.55        26.99 o                         
   3   1   3        208.04        256.00        30.36 o                         
   4   1   3       2922.03       2849.07        94.68 o                         
   5   1   3        254.63        352.74        49.22 o                         
   6   1   3         26.87         87.05        79.09 o                         
  -7   2   3         38.46        -17.77        34.87 o                         
  -6   2   3         10.71         17.99        25.15 o                         
  -5   2   3         78.86         74.43        20.90 o                         
  -4   2   3         46.59         40.23        15.13 o                         
  -3   2   3          2.50         -9.42         9.80 o                         
  -2   2   3        560.91        574.31        15.52 o                         
  -1   2   3        562.56        526.21        14.25 o                         
   0   2   3        381.18        393.30        13.66 o                         
   1   2   3        269.00        266.63        12.03 o                         
   2   2   3          2.87         -9.45        17.76 o                         
   3   2   3         17.61         -9.89        23.68 o                         
   4   2   3       3883.92       3656.63       107.30 o                         
   5   2   3         77.67          5.77        43.40 o                         
   6   2   3         27.76         38.57        59.91 o                         
  -7   3   3         51.50         28.62        47.08 o                         
  -6   3   3         40.95          5.60        25.54 o                         
  -5   3   3         15.51         10.23        19.78 o                         
  -4   3   3        167.45        190.08        17.52 o                         
  -3   3   3       1022.83        999.54        22.90 o                         
  -2   3   3        307.37        317.14        12.94 o                         
  -1   3   3         32.44         42.54         7.10 o                         
   0   3   3         98.81        102.60         8.13 o                         
   1   3   3        476.78        462.49        14.65 o                         
   2   3   3        637.06        561.27        32.09 o                         
   3   3   3        173.19        159.05        28.01 o                         
   4   3   3        405.16        394.25        42.07 o                         
   5   3   3         64.03         31.09        43.83 o                         
   6   3   3          2.04        -15.90        59.86 o                         
  -7   4   3         11.21         45.79        37.76 o                         
  -6   4   3          0.65         -1.94        24.81 o                         
  -5   4   3          4.80        -10.03        19.55 o                         
  -4   4   3         42.61         36.03        14.87 o                         
  -3   4   3         25.64         23.09        10.65 o                         
  -2   4   3        155.90        154.71         9.95 o                         
  -1   4   3        279.23        310.03        12.24 o                         
   0   4   3       1156.86       1225.48        20.89 o                         
   1   4   3       2241.24       2281.41        29.56 o                         
   2   4   3        125.21        129.82        15.02 o                         
   3   4   3          4.24        -24.64        24.64 o                         
   4   4   3        811.18        745.09        69.61 o                         
   5   4   3        558.29        595.85        61.25 o                         
   6   4   3         30.98        -22.23        61.77 o                         
  -7   5   3          0.17         17.73        38.06 o                         
  -6   5   3          3.59        -26.57        26.72 o                         
  -5   5   3         41.81         30.90        21.77 o                         
  -4   5   3          0.06          7.29        14.81 o                         
  -3   5   3          0.07         20.18        10.74 o                         
  -2   5   3         11.88          7.05         8.37 o                         
  -1   5   3       1750.13       1739.92        24.59 o                         
   0   5   3         60.36         60.93         8.02 o                         
   1   5   3        577.14        646.20        16.69 o                         
   2   5   3        892.38        866.89        24.07 o                         
   3   5   3         55.80         47.16        24.53 o                         
   4   5   3          2.15          0.24        32.74 o                         
   5   5   3          2.97         31.66        43.79 o                         
   6   5   3         14.79         26.46        59.42 o                         
  -7   6   3        151.65         93.73        40.62 o                         
  -6   6   3        102.72         86.09        27.21 o                         
  -5   6   3         21.69         31.54        21.81 o                         
  -4   6   3        838.94        870.16        29.45 o                         
  -3   6   3        402.40        393.47        17.34 o                         
  -2   6   3        895.51        869.33        17.06 o                         
  -1   6   3       3888.02       3990.73        41.33 o                         
   0   6   3        421.25        403.27        14.83 o                         
   1   6   3       2302.51       2487.33        33.63 o                         
   2   6   3        354.35        332.94        14.47 o                         
   3   6   3        461.00        478.85        25.86 o                         
   4   6   3        710.04        769.51        61.28 o                         
   5   6   3          7.88        -16.55        46.78 o                         
   6   6   3        154.53        134.48        62.51 o                         
  -7   7   3        248.51        215.17        44.78 o                         
  -6   7   3          0.03         -5.32        24.67 o                         
  -5   7   3          1.64         -5.63        19.35 o                         
  -4   7   3          9.66         25.97        15.40 o                         
  -3   7   3          7.80         21.85        11.74 o                         
  -2   7   3        115.89        108.72         9.39 o                         
  -1   7   3         42.70         49.70         7.70 o                         
   0   7   3          0.11         12.36         8.22 o                         
   1   7   3        804.69        879.97        21.85 o                         
   2   7   3        176.22        164.84        12.94 o                         
   3   7   3         43.02         52.32        17.31 o                         
   4   7   3         30.10         27.54        23.85 o                         
   5   7   3        167.62        207.94        48.58 o                         
   6   7   3         30.94         31.85        61.22 o                         
  -7   8   3          4.07         88.23        65.40 o                         
  -6   8   3          0.03        -25.14        30.60 o                         
  -5   8   3         11.00         13.18        19.90 o                         
  -4   8   3         19.44         16.40        15.42 o                         
  -3   8   3        310.93        299.31        17.25 o                         
  -2   8   3          0.10          5.17        10.63 o                         
  -1   8   3         94.45        107.67        13.61 o                         
   0   8   3       1923.55       1942.52        29.01 o                         
   1   8   3         62.11         59.51        10.32 o                         
   2   8   3        392.76        407.53        19.42 o                         
   3   8   3        177.02        201.12        20.22 o                         
   4   8   3          6.60          0.45        19.34 o                         
   5   8   3        245.43        337.16        56.32 o                         
   6   8   3          6.13         -1.42        69.61 o                         
  -7   9   3         81.12        127.69        47.30 o                         
  -6   9   3        135.10        144.93        31.62 o                         
  -5   9   3        742.72        857.88        45.77 o                         
  -4   9   3        320.63        299.17        18.34 o                         
  -3   9   3         81.99        103.82        16.26 o                         
  -2   9   3       3962.19       3899.69        56.28 o                         
  -1   9   3         29.21         23.33         7.63 o                         
   0   9   3        904.08        954.40        21.22 o                         
   1   9   3         65.06         67.42        11.15 o                         
   2   9   3        260.63        270.08        16.90 o                         
   3   9   3        118.05        144.17        25.52 o                         
   4   9   3        105.04        107.57        24.46 o                         
   5   9   3         99.97         54.22        80.97 o                         
   6   9   3         75.21        167.26        65.69 o                         
  -7  10   3        170.17        226.60        53.56 o                         
  -6  10   3          0.42        -31.76        31.76 o                         
  -5  10   3        276.49        320.41        25.66 o                         
  -4  10   3          1.31          3.88        13.30 o                         
  -3  10   3        218.71        238.06        17.68 o                         
  -2  10   3       2240.87       2169.44        42.66 o                         
  -1  10   3       2444.96       2315.96        33.82 o                         
   0  10   3         54.52         58.94         9.26 o                         
   1  10   3        578.14        602.11        20.27 o                         
   2  10   3         13.31         26.81        13.14 o                         
   3  10   3         37.59         48.85        15.41 o                         
   4  10   3        108.60         89.69        25.93 o                         
   5  10   3        134.38         82.10        61.25 o                         
   6  10   3          0.59         28.49        96.37 o                         
  -7  11   3        430.59        435.20        47.97 o                         
  -6  11   3         98.05        122.18        35.26 o                         
  -5  11   3       1316.48       1294.38        42.71 o                         
  -4  11   3         70.40         65.14        13.67 o                         
  -3  11   3         55.47         45.87        13.34 o                         
  -2  11   3          1.11         -4.40        19.33 o                         
  -1  11   3       3756.36       3785.06        47.60 o                         
   0  11   3         54.61         69.41        10.14 o                         
   1  11   3        171.50        223.90        15.53 o                         
   2  11   3        692.59        692.58        26.68 o                         
   3  11   3         90.79         98.80        16.79 o                         
   4  11   3          0.25         18.21        17.88 o                         
   5  11   3        183.79         72.99        53.19 o                         
   6  11   3         10.22        -45.03        66.44 o                         
  -7  12   3         68.31         80.42        46.87 o                         
  -6  12   3         47.55         59.85        51.52 o                         
  -5  12   3        656.69        667.92        34.37 o                         
  -4  12   3        340.51        318.36        24.81 o                         
  -3  12   3         70.50         66.25        15.36 o                         
  -2  12   3       1957.37       1700.69        55.92 o                         
  -1  12   3        213.95        163.87        12.28 o                         
   0  12   3        418.97        432.64        17.32 o                         
   1  12   3         70.09         68.62        12.47 o                         
   2  12   3         57.70         63.86        14.71 o                         
   3  12   3         79.74         83.32        18.69 o                         
   4  12   3         92.29        124.23        20.74 o                         
   5  12   3          0.41         44.76        51.76 o                         
   6  12   3         36.94        -57.84        75.56 o                         
  -7  13   3        140.57         90.52        53.30 o                         
  -6  13   3          3.25        -13.88        44.69 o                         
  -5  13   3        711.12        683.20        37.71 o                         
  -4  13   3        290.93        291.53        25.09 o                         
  -3  13   3         19.94         11.89        14.59 o                         
  -2  13   3       1210.73       1116.21        47.33 o                         
  -1  13   3         14.29         26.91        10.50 o                         
   0  13   3        683.89        673.30        21.27 o                         
   1  13   3          1.21         -6.56        12.77 o                         
   2  13   3         11.55         41.44        15.76 o                         
   3  13   3          3.53          9.15        18.31 o                         
   4  13   3        102.63         78.07        26.62 o                         
   5  13   3         12.11          4.62        55.04 o                         
   6  13   3         42.82        -71.65        71.65 o                         
  -7  14   3        189.27        203.43        72.30 o                         
  -6  14   3          0.18        123.10        59.14 o                         
  -5  14   3        196.97        210.52        25.99 o                         
  -4  14   3          8.79         35.34        21.61 o                         
  -3  14   3        390.30        458.70        55.93 o                         
  -2  14   3         44.63        101.08        23.41 o                         
  -1  14   3         20.82         24.03        13.57 o                         
   0  14   3         19.07         30.25        12.00 o                         
   1  14   3          0.54          4.84        13.30 o                         
   2  14   3        241.74        238.59        19.26 o                         
   3  14   3         27.44          2.52        18.92 o                         
   4  14   3       1496.12       1401.91        59.62 o                         
   5  14   3          0.36        -52.87        52.87 o                         
   6  14   3         27.60         69.65        71.29 o                         
  -6  15   3        100.12        208.07        50.38 o                         
  -5  15   3          1.05         88.04        35.52 o                         
  -4  15   3         24.08         26.34        22.58 o                         
  -3  15   3        123.34        133.53        31.87 o                         
  -2  15   3       1088.82       1026.51        47.92 o                         
  -1  15   3         17.59         25.51        12.98 o                         
   0  15   3        111.34        117.55        14.23 o                         
   1  15   3         24.47         30.74        15.00 o                         
   2  15   3        424.80        405.17        31.37 o                         
   3  15   3         33.81         15.89        24.80 o                         
   4  15   3         35.21        -28.19        28.19 o                         
   5  15   3          2.80        -22.29        52.47 o                         
   6  15   3         12.04        -10.96        95.77 o                         
  -6  16   3        119.21        141.22        50.70 o                         
  -5  16   3          2.01         44.66        44.51 o                         
  -4  16   3        137.65        184.95        24.93 o                         
  -3  16   3        164.56        170.87        29.92 o                         
  -2  16   3         99.35        124.02        38.37 o                         
  -1  16   3        258.82        258.00        19.34 o                         
   0  16   3        564.03        532.90        22.55 o                         
   1  16   3        547.35        524.35        26.75 o                         
   2  16   3        301.68        307.75        22.55 o                         
   3  16   3         25.48         27.39        23.62 o                         
   4  16   3         26.11          9.79        29.72 o                         
   5  16   3        212.85        177.00        51.59 o                         
  -6  17   3         36.80         26.52        59.20 o                         
  -5  17   3        111.54        187.08        37.36 o                         
  -4  17   3        815.43        845.52        49.21 o                         
  -3  17   3         22.84        -11.93        27.03 o                         
  -2  17   3         58.97         47.28        26.69 o                         
  -1  17   3         40.58         63.00        16.07 o                         
   0  17   3         21.33         27.85        13.05 o                         
   1  17   3         14.22         28.93        17.71 o                         
   2  17   3         48.35         78.11        20.10 o                         
   3  17   3         26.88         28.81        27.64 o                         
   4  17   3          0.40        -18.10        32.29 o                         
   5  17   3          0.49          3.87        50.82 o                         
  -6  18   3          4.03        -27.69        61.75 o                         
  -5  18   3       1623.14       1768.88        70.37 o                         
  -4  18   3        167.14        171.63        40.14 o                         
  -3  18   3        103.51        160.35        32.49 o                         
  -2  18   3        162.42        158.07        27.36 o                         
  -1  18   3        108.21        133.91        17.79 o                         
   0  18   3         34.99         67.48        13.77 o                         
   1  18   3       1815.42       1706.83        44.69 o                         
   2  18   3        587.35        502.52        38.24 o                         
   3  18   3        125.78        175.97        27.39 o                         
   4  18   3         16.04         27.01        32.48 o                         
   5  18   3          9.25         44.79        50.79 o                         
  -6  19   3         11.07         -0.87        66.16 o                         
  -5  19   3         28.95         41.95        48.57 o                         
  -4  19   3        402.06        382.44        45.42 o                         
  -3  19   3          0.01         22.29        30.36 o                         
  -2  19   3          0.02        -17.10        26.90 o                         
  -1  19   3         83.09         72.04        18.66 o                         
   0  19   3         55.44         88.57        14.93 o                         
   1  19   3         34.01         32.22        17.72 o                         
   2  19   3        272.81        260.62        28.78 o                         
   3  19   3          0.41         46.25        28.19 o                         
   4  19   3         33.83         54.83        44.28 o                         
   5  19   3         10.45         85.42        61.81 o                         
  -6  20   3        148.42        262.89        83.42 o                         
  -5  20   3          5.70         10.43        55.08 o                         
  -4  20   3       1314.99       1395.38       133.94 o                         
  -3  20   3          2.07         23.68        33.86 o                         
  -2  20   3         51.67         19.27        38.70 o                         
  -1  20   3          1.95          6.47        18.91 o                         
   0  20   3         23.38         43.14        17.83 o                         
   1  20   3          9.65         12.41        17.90 o                         
   2  20   3        229.17        202.65        24.00 o                         
   3  20   3        177.99        195.87        30.53 o                         
   4  20   3          0.00          0.09        55.96 o                         
   5  20   3        184.94        103.96        56.38 o                         
  -6  21   3         44.32        175.04        69.46 o                         
  -5  21   3         86.52        167.47        60.08 o                         
  -4  21   3         65.38         77.47        43.14 o                         
  -3  21   3        239.86        309.06        40.32 o                         
  -2  21   3         55.39         54.59        31.22 o                         
  -1  21   3        273.92        263.36        24.72 o                         
   0  21   3        473.61        458.81        26.86 o                         
   1  21   3         41.27         34.19        25.05 o                         
   2  21   3        197.10        177.57        24.97 o                         
   3  21   3         28.99         65.42        28.14 o                         
   4  21   3        288.33        244.21        35.90 o                         
   5  21   3          0.25         80.11        56.68 o                         
  -6  22   3          1.47        -56.53        71.26 o                         
  -5  22   3        270.53        356.17        58.58 o                         
  -4  22   3         47.60         81.34        44.97 o                         
  -3  22   3        108.30         92.99        37.45 o                         
  -2  22   3          5.24        -26.85        32.27 o                         
  -1  22   3        339.83        440.86        31.89 o                         
   0  22   3          3.11         29.44        17.66 o                         
   1  22   3        600.79        550.81        35.75 o                         
   2  22   3         16.50         37.19        24.12 o                         
   3  22   3         61.15         31.45        28.54 o                         
   4  22   3          0.72          5.13        35.67 o                         
   5  22   3          6.27         70.42        58.39 o                         
  -5  23   3        417.70        585.02        76.00 o                         
  -4  23   3         49.43         74.73        67.15 o                         
  -3  23   3         63.95         -5.58        40.40 o                         
  -2  23   3         11.36         18.33        36.98 o                         
  -1  23   3        775.95        781.61        39.90 o                         
   0  23   3         42.52         40.64        21.46 o                         
   1  23   3       4189.62       3858.25        66.49 o                         
   2  23   3         82.85         76.06        27.59 o                         
   3  23   3          6.83         57.42        32.27 o                         
   4  23   3        123.37        113.28        55.80 o                         
   5  23   3         50.30        111.66       159.34 o                         
  -5  24   3         21.55        -63.08        63.08 o                         
  -4  24   3        242.03        211.65        58.56 o                         
  -3  24   3        118.23         94.92        44.16 o                         
  -2  24   3          0.97         21.07        35.53 o                         
  -1  24   3        615.53        601.21        38.92 o                         
   0  24   3         65.88        113.33        21.89 o                         
   1  24   3        666.26        682.09        39.00 o                         
   2  24   3        851.67        821.02        46.63 o                         
   3  24   3          5.46         15.43        31.98 o                         
   4  24   3         24.37         40.46        41.23 o                         
  -5  25   3         84.80         60.88        76.50 o                         
  -4  25   3        114.68         39.49        52.15 o                         
  -3  25   3         14.63        -26.89        42.34 o                         
  -2  25   3         12.37         -4.09        25.01 o                         
  -1  25   3         60.80         65.16        26.64 o                         
   0  25   3         65.36         57.02        23.16 o                         
   1  25   3         67.11         64.40        34.19 o                         
   2  25   3        473.24        482.34        34.55 o                         
   3  25   3         15.83         12.67        32.62 o                         
   4  25   3         30.76         91.36        45.90 o                         
  -5  26   3         41.22        193.28        69.61 o                         
  -4  26   3        172.00        141.89        92.84 o                         
  -3  26   3         46.62         -8.39        72.13 o                         
  -2  26   3        189.24        137.58        28.83 o                         
  -1  26   3          0.28        -30.89        30.89 o                         
   0  26   3         93.60        138.51        26.89 o                         
   1  26   3        630.84        672.45        43.21 o                         
   2  26   3         31.88         68.57        29.24 o                         
   3  26   3         28.13         45.05        35.72 o                         
   4  26   3         29.92         85.61        46.45 o                         
  -5  27   3         18.42         61.02        71.07 o                         
  -4  27   3         35.78         33.30        60.95 o                         
  -3  27   3         44.17         69.25        53.85 o                         
  -2  27   3        256.70        252.59        49.80 o                         
  -1  27   3        155.31         88.73        44.33 o                         
   0  27   3          2.07         55.32        27.86 o                         
   1  27   3          4.74        -18.57        29.14 o                         
   2  27   3        909.69        919.02        49.93 o                         
   3  27   3          3.12         95.16        43.94 o                         
   4  27   3          7.44         -0.05        44.82 o                         
  -4  28   3        573.20        581.08        69.77 o                         
  -3  28   3         66.19         75.20        56.73 o                         
  -2  28   3        109.23         53.65        68.76 o                         
  -1  28   3         35.98        -23.29        35.66 o                         
   0  28   3        228.56        189.96        31.96 o                         
   1  28   3         44.94         81.00        51.27 o                         
   2  28   3        786.26        797.00        45.98 o                         
   3  28   3         16.21         52.68        40.69 o                         
   4  28   3         69.47         -3.49        86.48 o                         
  -4  29   3          0.35        -22.05        64.00 o                         
  -3  29   3        111.03        161.29        59.37 o                         
  -2  29   3         60.95         12.89        51.46 o                         
  -1  29   3         39.73        122.77        43.32 o                         
   0  29   3          0.22        -11.63        40.41 o                         
   1  29   3        467.98        542.37        41.06 o                         
   2  29   3          0.30        -10.95        37.66 o                         
   3  29   3         37.64         89.82        44.88 o                         
  -4  30   3        241.67        352.14        91.90 o                         
  -3  30   3         11.46        -56.99        56.99 o                         
  -2  30   3         19.97         -2.91        61.72 o                         
  -1  30   3         31.30          7.91        44.01 o                         
   0  30   3          3.12        -40.84        40.84 o                         
   1  30   3        170.56        186.76        38.53 o                         
   2  30   3        280.34        317.82        43.09 o                         
   3  30   3        103.49         28.71        44.47 o                         
  -4  31   3         21.01         69.06        89.06 o                         
  -3  31   3          6.76         21.14        82.34 o                         
  -2  31   3         18.43        -57.66        57.66 o                         
  -1  31   3          9.18          6.57        50.72 o                         
   0  31   3         27.49         30.93        64.17 o                         
   1  31   3        117.65        157.84        57.79 o                         
   2  31   3        495.07        508.84        50.22 o                         
   3  31   3          0.58        110.39        57.19 o                         
  -3  32   3         41.36         15.69        80.69 o                         
  -2  32   3         48.33         71.23        73.96 o                         
  -1  32   3         20.20         55.80        54.35 o                         
   0  32   3          9.89        -41.97        41.97 o                         
   1  32   3         14.26        126.31        46.51 o                         
   2  32   3        300.98        405.11        48.35 o                         
  -3  33   3         45.12         22.16        73.10 o                         
  -2  33   3          0.71        -22.56        64.51 o                         
  -1  33   3         27.67         50.03        77.41 o                         
   0  33   3          1.73        -48.42        48.42 o                         
   1  33   3        206.52        360.14        56.92 o                         
   2  33   3        228.96        207.71        55.00 o                         
  -2  34   3          6.95        -70.34        70.34 o                         
  -1  34   3          1.45         89.97        75.36 o                         
   0  34   3         11.82        -58.68        58.68 o                         
   1  34   3        190.26        236.50        66.34 o                         
  -2  35   3          0.06        -88.95        88.95 o                         
  -1  35   3         42.16         69.61        89.97 o                         
   0  35   3         27.08         73.68        88.11 o                         
   1  35   3         16.34         48.12       112.77 o                         
  -6   0   4        159.15        291.53        48.72 o                         
  -4   0   4          0.49         -5.69        22.90 o                         
  -2   0   4        629.00        600.93        30.13 o                         
   0   0   4         68.82        109.14        14.02 o                         
   2   0   4          0.01         18.96        30.94 o                         
   4   0   4         93.48         -4.37        61.48 o                         
   6   0   4          1.11        -58.79        90.51 o                         
  -7   1   4          0.75         18.23        42.56 o                         
  -6   1   4        129.88        126.04        30.33 o                         
  -5   1   4        436.14        402.22        29.01 o                         
  -4   1   4        398.83        345.21        20.83 o                         
  -3   1   4        171.28        178.26        13.59 o                         
  -2   1   4          1.05          5.22        10.63 o                         
  -1   1   4          4.91         -4.53         8.91 o                         
   0   1   4        406.91        427.01        15.74 o                         
   1   1   4       1392.84       1408.81        28.02 o                         
   2   1   4         32.99         15.76        15.49 o                         
   3   1   4         67.39         15.68        32.24 o                         
   4   1   4          0.86        -26.36        39.00 o                         
   5   1   4        190.58        169.87        52.63 o                         
   6   1   4        127.06         83.82        89.16 o                         
  -7   2   4         69.40        134.36        42.36 o                         
  -6   2   4         75.63        160.36        30.06 o                         
  -5   2   4          6.13         11.34        23.94 o                         
  -4   2   4         39.44         57.25        17.68 o                         
  -3   2   4          1.17         15.09        11.81 o                         
  -2   2   4        644.03        628.53        20.06 o                         
  -1   2   4        497.67        502.51        16.57 o                         
   0   2   4        443.91        451.20        19.72 o                         
   1   2   4          5.12         23.59        10.56 o                         
   2   2   4         94.48        105.14        17.53 o                         
   3   2   4        107.05         66.51        31.53 o                         
   4   2   4          5.27          2.06        47.74 o                         
   5   2   4         26.24         -2.66        52.69 o                         
   6   2   4         22.94         11.11        67.38 o                         
  -7   3   4         65.02        156.01        41.13 o                         
  -6   3   4         36.21         38.10        29.67 o                         
  -5   3   4         70.82         85.62        23.66 o                         
  -4   3   4         31.74         43.09        18.82 o                         
  -3   3   4        116.17        126.13        13.61 o                         
  -2   3   4       1622.56       1582.59        29.76 o                         
  -1   3   4          0.61         -1.45         9.67 o                         
   0   3   4        578.09        606.70        19.95 o                         
   1   3   4        470.61        507.52        21.31 o                         
   2   3   4         36.30         51.38        13.88 o                         
   3   3   4        154.58        145.42        34.55 o                         
   4   3   4       1814.84       1841.29        98.67 o                         
   5   3   4         10.86         75.83        54.20 o                         
   6   3   4         10.20         65.84        97.73 o                         
  -7   4   4         99.70        104.68        40.21 o                         
  -6   4   4        250.88        277.00        36.31 o                         
  -5   4   4         40.28         48.98        25.03 o                         
  -4   4   4          9.76         36.66        18.00 o                         
  -3   4   4        275.57        266.25        15.05 o                         
  -2   4   4        138.43        135.76        12.30 o                         
  -1   4   4        172.87        180.22        12.00 o                         
   0   4   4        105.53         99.44        14.09 o                         
   1   4   4        654.31        706.63        23.80 o                         
   2   4   4          0.09         10.49        12.19 o                         
   3   4   4         81.67         58.40        29.46 o                         
   4   4   4        183.65        163.04        42.34 o                         
   5   4   4         57.34         58.95        52.91 o                         
   6   4   4          0.28         24.86        73.06 o                         
  -7   5   4         11.59         54.06        48.91 o                         
  -6   5   4         13.14         22.31        29.15 o                         
  -5   5   4        892.88        870.43        42.40 o                         
  -4   5   4        183.72        222.46        18.91 o                         
  -3   5   4          6.51         -2.27        12.19 o                         
  -2   5   4       1930.56       1871.58        36.25 o                         
  -1   5   4        722.58        685.55        19.97 o                         
   0   5   4         21.66         28.96        10.72 o                         
   1   5   4       1075.90       1167.44        28.82 o                         
   2   5   4         12.86         13.86        11.57 o                         
   3   5   4        126.07        151.40        40.02 o                         
   4   5   4       2434.90       2374.77       122.12 o                         
   5   5   4          0.53         46.79        51.83 o                         
   6   5   4         45.95         61.23        81.49 o                         
  -7   6   4         10.12         -3.04        40.45 o                         
  -6   6   4         14.46        -13.27        29.36 o                         
  -5   6   4        225.26        262.37        23.21 o                         
  -4   6   4         76.86         58.51        17.49 o                         
  -3   6   4        244.32        270.20        17.62 o                         
  -2   6   4         15.49         30.83        11.44 o                         
  -1   6   4        908.60        903.17        21.84 o                         
   0   6   4          0.02          3.81        11.17 o                         
   1   6   4        270.96        258.47        15.30 o                         
   2   6   4        262.23        249.79        16.00 o                         
   3   6   4        229.57        236.86        27.07 o                         
   4   6   4         66.61        132.14        46.19 o                         
   5   6   4         70.96         93.73        54.10 o                         
   6   6   4         24.48         40.10        81.20 o                         
  -7   7   4          0.41         -1.79        47.25 o                         
  -6   7   4         40.41         24.19        29.68 o                         
  -5   7   4        832.34        859.76        36.71 o                         
  -4   7   4         91.74        106.16        18.09 o                         
  -3   7   4          9.78          6.07        12.45 o                         
  -2   7   4       1832.63       1838.57        34.29 o                         
  -1   7   4         27.72         29.62        11.81 o                         
   0   7   4         49.61         43.97        15.81 o                         
   1   7   4         69.43         59.44        13.01 o                         
   2   7   4         21.93         14.93        13.23 o                         
   3   7   4        428.75        440.52        27.89 o                         
   4   7   4          0.05          4.71        40.95 o                         
   5   7   4         60.72        171.51        58.64 o                         
   6   7   4         37.80        -83.40        83.40 o                         
  -7   8   4         44.80         73.31        50.83 o                         
  -6   8   4         47.34        107.10        31.05 o                         
  -5   8   4          4.23          1.13        28.48 o                         
  -4   8   4        240.53        215.20        22.93 o                         
  -3   8   4          3.12          4.70        11.89 o                         
  -2   8   4       1989.40       1865.74        33.35 o                         
  -1   8   4          7.63         23.08        11.77 o                         
   0   8   4        128.69        135.10        13.54 o                         
   1   8   4        363.42        379.79        18.96 o                         
   2   8   4        122.08        129.60        14.38 o                         
   3   8   4        318.02        343.42        26.82 o                         
   4   8   4         24.67         22.52        44.17 o                         
   5   8   4         40.89         46.11        57.87 o                         
  -7   9   4          0.57        -48.96        61.90 o                         
  -6   9   4          0.04         39.47        39.50 o                         
  -5   9   4        232.23        269.52        26.62 o                         
  -4   9   4         19.05          2.89        15.15 o                         
  -3   9   4        214.74        237.17        22.59 o                         
  -2   9   4       7538.62       7625.32       115.42 o                         
  -1   9   4        276.72        274.81        16.29 o                         
   0   9   4        395.42        443.35        20.01 o                         
   1   9   4          0.38         11.59        13.25 o                         
   2   9   4        471.92        474.51        23.14 o                         
   3   9   4         75.39        111.11        36.28 o                         
   4   9   4         70.76         52.33        68.26 o                         
   5   9   4          8.57         27.02        55.10 o                         
  -7  10   4         32.59         43.84        53.72 o                         
  -6  10   4         49.26         34.07        49.17 o                         
  -5  10   4         73.80        103.97        27.12 o                         
  -4  10   4         47.34         43.47        20.92 o                         
  -3  10   4         34.72         38.44        18.29 o                         
  -2  10   4       4427.35       4468.08        62.05 o                         
  -1  10   4         36.90         37.58        12.35 o                         
   0  10   4         42.64         43.56        13.30 o                         
   1  10   4         26.80         23.02        15.28 o                         
   2  10   4          0.89         19.62        15.94 o                         
   3  10   4          0.11        -23.16        23.16 o                         
   4  10   4        321.31        361.02        37.57 o                         
   5  10   4          0.98        -56.70        56.70 o                         
  -7  11   4         27.98         96.64        53.96 o                         
  -6  11   4        190.40        155.21        46.53 o                         
  -5  11   4        366.75        315.05        35.86 o                         
  -4  11   4          0.00         16.41        22.56 o                         
  -3  11   4        590.62        565.67        31.07 o                         
  -2  11   4       1293.24       1335.79        40.04 o                         
  -1  11   4         68.18         98.66        13.30 o                         
   0  11   4        188.50        217.35        16.21 o                         
   1  11   4        755.61        767.51        29.24 o                         
   2  11   4         56.31         84.84        20.74 o                         
   3  11   4        164.95        192.09        19.63 o                         
   4  11   4         77.19         29.14        35.35 o                         
   5  11   4          9.50         28.68        56.40 o                         
  -6  12   4         17.02         -7.05        41.00 o                         
  -5  12   4        587.82        548.66        43.84 o                         
  -4  12   4         10.51         -5.23        21.10 o                         
  -3  12   4        394.26        349.16        35.31 o                         
  -2  12   4         17.95         -0.98        17.14 o                         
  -1  12   4        211.88        209.36        15.29 o                         
   0  12   4        559.52        561.53        24.35 o                         
   1  12   4        632.81        622.26        28.56 o                         
   2  12   4         53.67         93.85        18.15 o                         
   3  12   4        170.71        130.60        20.37 o                         
   4  12   4         13.96         15.67        36.34 o                         
   5  12   4          3.63        -21.73        60.85 o                         
  -6  13   4         12.84         87.86        56.38 o                         
  -5  13   4        620.70        619.24        47.65 o                         
  -4  13   4        257.62        280.30        26.21 o                         
  -3  13   4        163.51        166.35        15.26 o                         
  -2  13   4          4.18         37.88        32.92 o                         
  -1  13   4        444.77        461.18        21.90 o                         
   0  13   4        564.59        579.57        25.22 o                         
   1  13   4        373.38        381.37        28.79 o                         
   2  13   4        118.38        105.17        20.22 o                         
   3  13   4        305.50        301.89        25.26 o                         
   4  13   4        229.35        237.50        40.41 o                         
   5  13   4         31.70        -10.77        62.11 o                         
  -6  14   4         29.46        101.26        52.62 o                         
  -5  14   4        166.88         97.99        41.31 o                         
  -4  14   4        411.56        417.87        33.92 o                         
  -3  14   4        122.09         88.14        30.20 o                         
  -2  14   4        779.13        745.16        46.44 o                         
  -1  14   4        220.28        238.93        17.93 o                         
   0  14   4         34.22         44.01        14.98 o                         
   1  14   4        393.93        383.85        23.73 o                         
   2  14   4        359.87        328.71        25.25 o                         
   3  14   4         48.91         30.18        21.94 o                         
   4  14   4          8.01         52.28        47.89 o                         
   5  14   4         37.58        152.56        72.46 o                         
  -6  15   4          1.82        -26.48        60.79 o                         
  -5  15   4         32.28         36.94        40.06 o                         
  -4  15   4          0.01         28.69        27.79 o                         
  -3  15   4        118.04         91.99        34.08 o                         
  -2  15   4          0.38         24.49        27.96 o                         
  -1  15   4        252.13        252.73        19.28 o                         
   0  15   4         93.49         89.17        15.99 o                         
   1  15   4        710.97        679.55        32.67 o                         
   2  15   4        484.02        457.49        31.53 o                         
   3  15   4        261.37        233.65        27.65 o                         
   4  15   4         42.67         62.70        44.48 o                         
   5  15   4          0.02        -19.05        79.09 o                         
  -6  16   4         29.68        211.16        66.88 o                         
  -5  16   4        103.92         36.58        40.95 o                         
  -4  16   4        258.92        255.96        40.05 o                         
  -3  16   4          2.96        -10.42        32.44 o                         
  -2  16   4         46.05         49.11        27.95 o                         
  -1  16   4        248.64        266.42        22.54 o                         
   0  16   4        647.31        654.24        42.74 o                         
   1  16   4       1721.91       1553.12        45.86 o                         
   2  16   4        942.97        846.83        40.72 o                         
   3  16   4        351.40        281.43        32.24 o                         
   4  16   4        175.84        245.29        49.16 o                         
   5  16   4          9.09        210.72        74.30 o                         
  -6  17   4          3.98          6.12        73.51 o                         
  -5  17   4          5.00         70.10        63.68 o                         
  -4  17   4        318.82        347.65        58.08 o                         
  -3  17   4        140.88         79.12        32.96 o                         
  -2  17   4        381.30        353.73        37.96 o                         
  -1  17   4        107.41        108.02        17.01 o                         
   0  17   4        235.10        259.91        20.92 o                         
   1  17   4          1.25         -8.25        28.54 o                         
   2  17   4         67.48         30.84        25.62 o                         
   3  17   4        100.59         68.60        37.82 o                         
   4  17   4        449.88        435.97        51.37 o                         
   5  17   4         13.07        -51.63        66.65 o                         
  -6  18   4          9.82         -4.54        66.46 o                         
  -5  18   4         58.81         12.30        53.53 o                         
  -4  18   4          0.00        -33.23        38.49 o                         
  -3  18   4          1.00         16.04        40.03 o                         
  -2  18   4        468.43        546.77        68.26 o                         
  -1  18   4          7.42         -3.12        20.02 o                         
   0  18   4        770.30        788.26        42.39 o                         
   1  18   4         19.80         25.94        22.32 o                         
   2  18   4          0.55        -29.62        29.62 o                         
   3  18   4         13.19         21.73        44.02 o                         
   4  18   4        161.11        227.77        46.76 o                         
   5  18   4          0.18          1.48        76.08 o                         
  -6  19   4          5.79        -60.85        69.30 o                         
  -5  19   4        127.01         74.32        52.48 o                         
  -4  19   4        101.76        123.45        44.26 o                         
  -3  19   4         65.71         58.16        36.60 o                         
  -2  19   4          9.05         31.34        31.91 o                         
  -1  19   4          0.17          2.65        20.12 o                         
   0  19   4        516.69        503.36        25.08 o                         
   1  19   4       1399.84       1400.44        58.72 o                         
   2  19   4         74.78         69.74        31.16 o                         
   3  19   4        196.62        162.54        35.67 o                         
   4  19   4        239.01        301.30        50.30 o                         
   5  19   4         10.86        166.93       136.83 o                         
  -6  20   4         20.42         78.45        71.29 o                         
  -5  20   4         40.89         51.14        56.64 o                         
  -4  20   4         20.29        -35.34        46.81 o                         
  -3  20   4        132.56        102.01        38.13 o                         
  -2  20   4         55.49         46.00        34.67 o                         
  -1  20   4          1.13         15.27        21.31 o                         
   0  20   4        298.06        304.87        25.50 o                         
   1  20   4          7.94         14.03        30.22 o                         
   2  20   4          0.02         38.39        28.18 o                         
   3  20   4        306.45        384.93        57.40 o                         
   4  20   4        139.80        103.44        51.92 o                         
  -6  21   4         52.19        -64.51       150.52 o                         
  -5  21   4          2.55         64.00        55.89 o                         
  -4  21   4        132.29         53.20       115.30 o                         
  -3  21   4        404.16        376.18        53.27 o                         
  -2  21   4        351.35        405.72        43.50 o                         
  -1  21   4         58.30         64.62        31.44 o                         
   0  21   4        106.24        118.92        19.30 o                         
   1  21   4         77.00         56.31        28.41 o                         
   2  21   4        127.06        173.10        30.17 o                         
   3  21   4          8.18         44.23        34.47 o                         
   4  21   4         32.62         28.10        49.20 o                         
  -5  22   4         28.21          2.41        61.71 o                         
  -4  22   4         31.31         82.01        50.18 o                         
  -3  22   4        291.36        231.82        52.40 o                         
  -2  22   4          4.35         25.83        36.69 o                         
  -1  22   4        111.29        146.21        25.60 o                         
   0  22   4         16.39         33.21        19.06 o                         
   1  22   4        508.36        464.13        31.62 o                         
   2  22   4          5.34         24.32        28.44 o                         
   3  22   4          2.32          8.34        36.93 o                         
   4  22   4         70.52         -1.68        88.58 o                         
  -5  23   4         11.55         40.54        70.69 o                         
  -4  23   4         57.64         82.08        93.07 o                         
  -3  23   4         19.42         42.23        64.92 o                         
  -2  23   4          1.11         39.38        40.12 o                         
  -1  23   4         56.74         51.08        27.41 o                         
   0  23   4        354.34        360.85        25.42 o                         
   1  23   4        302.99        333.12        29.87 o                         
   2  23   4        134.74        116.75        30.31 o                         
   3  23   4         35.16        -22.04        36.78 o                         
   4  23   4         13.77        -50.65        50.65 o                         
  -5  24   4         72.82        -34.92        65.58 o                         
  -4  24   4          0.15         89.85        52.98 o                         
  -3  24   4         41.29         13.44        72.26 o                         
  -2  24   4         72.93         60.84        41.32 o                         
  -1  24   4         18.27         24.18        30.81 o                         
   0  24   4        598.56        520.37        43.74 o                         
   1  24   4         12.99          4.81        31.84 o                         
   2  24   4        143.38        169.59        34.62 o                         
   3  24   4          0.37         23.92        64.99 o                         
   4  24   4          0.06        -49.98        49.98 o                         
  -5  25   4         44.91         49.33        69.50 o                         
  -4  25   4          0.52         23.29        58.13 o                         
  -3  25   4         12.72         17.89        49.15 o                         
  -2  25   4         35.41         50.89        44.73 o                         
  -1  25   4        104.64         77.54        33.66 o                         
   0  25   4         58.31         72.07        28.41 o                         
   1  25   4         14.26        -23.03        29.25 o                         
   2  25   4         11.82          2.69        33.41 o                         
   3  25   4         41.57        120.23        45.62 o                         
   4  25   4          8.46         83.31        78.62 o                         
  -5  26   4          0.26         -7.19        88.82 o                         
  -4  26   4        186.33        248.07        61.77 o                         
  -3  26   4          0.60         11.64        52.62 o                         
  -2  26   4          3.46         77.83        68.79 o                         
  -1  26   4        230.49        291.18        38.07 o                         
   0  26   4         65.75         63.76        32.65 o                         
   1  26   4          0.25          4.19        32.68 o                         
   2  26   4         15.44         -9.79        34.53 o                         
   3  26   4          0.10         11.14        39.80 o                         
  -4  27   4        119.92         95.77        65.92 o                         
  -3  27   4         69.10         51.89        66.10 o                         
  -2  27   4        154.30         66.11        65.52 o                         
  -1  27   4        121.05        105.55        43.50 o                         
   0  27   4         38.05         67.65        37.21 o                         
   1  27   4         30.62         31.40        33.99 o                         
   2  27   4         17.62         11.17        36.78 o                         
   3  27   4          1.06         -2.55        49.59 o                         
  -4  28   4         11.70         -7.79        84.22 o                         
  -3  28   4        100.31        106.49        58.92 o                         
  -2  28   4          2.26         22.24        63.22 o                         
  -1  28   4         21.07          5.62        54.13 o                         
   0  28   4        266.49        334.24        47.08 o                         
   1  28   4        104.95         81.30        37.03 o                         
   2  28   4         39.16         85.66        37.84 o                         
   3  28   4          0.04        -27.24        54.05 o                         
  -4  29   4         60.20        123.75        74.29 o                         
  -3  29   4         65.69        -31.36        60.65 o                         
  -2  29   4         11.94        -39.85        55.64 o                         
  -1  29   4          1.84         25.05        65.62 o                         
   0  29   4        102.80        115.48        49.91 o                         
   1  29   4        461.25        491.26        65.36 o                         
   2  29   4         33.78         71.04        40.05 o                         
  -3  30   4          0.17        -39.04        68.53 o                         
  -2  30   4        137.51         75.54        67.13 o                         
  -1  30   4         31.12         40.04        55.71 o                         
   0  30   4         52.99         75.77        46.37 o                         
   1  30   4        170.32        185.69        67.46 o                         
   2  30   4         23.80        -52.48        65.35 o                         
  -3  31   4         13.03         25.86        70.68 o                         
  -2  31   4         29.33         -7.53        69.96 o                         
  -1  31   4          0.14         35.44        58.52 o                         
   0  31   4        196.89        166.99        48.97 o                         
   1  31   4        222.39        325.19        56.17 o                         
   2  31   4        224.73        382.68        65.09 o                         
  -3  32   4          3.28         50.65       109.92 o                         
  -2  32   4        223.47        296.71        78.98 o                         
  -1  32   4          1.11          3.45        62.14 o                         
   0  32   4         19.07        -16.16        81.16 o                         
   1  32   4        123.52         65.48        58.28 o                         
  -2  33   4         29.04         19.15        79.58 o                         
  -1  33   4         44.54         26.11        74.43 o                         
   0  33   4         17.28        -63.33        63.33 o                         
   1  33   4          0.88         24.40        55.37 o                         
  -1  34   4          8.89        154.21        77.02 o                         
   0  34   4          9.98        108.61       156.88 o                         
  -7   0   5         16.85          0.02        63.50 o                         
  -5   0   5        371.81        312.24        44.10 o                         
  -3   0   5         52.21         77.63        22.31 o                         
  -1   0   5          0.01         10.97        18.71 o                         
   1   0   5       1149.81       1094.81        49.59 o                         
   3   0   5        239.08        194.14        57.30 o                         
   5   0   5         94.36         11.01       109.26 o                         
  -7   1   5         14.44         86.74        47.29 o                         
  -6   1   5          5.57         71.81        56.86 o                         
  -5   1   5          0.57        -16.58        31.52 o                         
  -4   1   5         47.31         41.20        22.36 o                         
  -3   1   5        281.56        283.06        19.51 o                         
  -2   1   5       1071.21        996.55        28.82 o                         
  -1   1   5        114.84         96.57        14.43 o                         
   0   1   5       1563.21       1480.92        32.25 o                         
   1   1   5         19.03         15.14        14.57 o                         
   2   1   5        224.76        260.18        17.54 o                         
   3   1   5       1467.76       1412.62        77.66 o                         
   4   1   5        245.85        229.83        65.21 o                         
   5   1   5          0.31        -11.53        61.21 o                         
  -7   2   5          1.03        -51.30        65.25 o                         
  -6   2   5         11.48         38.98        36.40 o                         
  -5   2   5          0.69         41.99        28.99 o                         
  -4   2   5         25.65         44.16        19.92 o                         
  -3   2   5        193.10        177.90        19.50 o                         
  -2   2   5        469.85        453.43        27.62 o                         
  -1   2   5        408.98        419.53        20.97 o                         
   0   2   5         52.52         53.53        14.87 o                         
   1   2   5         45.25         41.87        14.86 o                         
   2   2   5          9.50         22.07        14.75 o                         
   3   2   5        187.55        136.70        38.28 o                         
   4   2   5         66.91        121.37        59.67 o                         
   5   2   5         32.58        -13.49        62.20 o                         
  -7   3   5          7.35        114.32        67.34 o                         
  -6   3   5          0.31         82.67        36.13 o                         
  -5   3   5        122.19        134.73        29.75 o                         
  -4   3   5         64.90         47.41        22.18 o                         
  -3   3   5        306.18        303.01        20.93 o                         
  -2   3   5        166.20        159.38        16.43 o                         
  -1   3   5         95.60         72.09        14.70 o                         
   0   3   5       1074.86        994.17        28.94 o                         
   1   3   5         13.19         27.74        15.12 o                         
   2   3   5         79.68         78.17        15.55 o                         
   3   3   5       2328.51       2346.93       152.53 o                         
   4   3   5         51.69        -50.08        62.47 o                         
   5   3   5         94.79         27.51        91.75 o                         
  -7   4   5          4.46        -50.50        50.50 o                         
  -6   4   5        193.27        228.45        44.62 o                         
  -5   4   5         63.45         74.74        28.57 o                         
  -4   4   5        289.23        280.32        25.41 o                         
  -3   4   5          0.24         10.68        17.24 o                         
  -2   4   5        355.18        327.40        19.84 o                         
  -1   4   5         45.51         29.65        15.16 o                         
   0   4   5        200.12        199.94        18.10 o                         
   1   4   5        889.39        839.63        28.54 o                         
   2   4   5        148.03        150.43        15.01 o                         
   3   4   5       1283.17       1327.33        73.23 o                         
   4   4   5        275.74        346.73        64.56 o                         
   5   4   5         53.92        160.94        62.97 o                         
  -7   5   5         20.25         -8.44        82.49 o                         
  -6   5   5        665.53        633.67        40.38 o                         
  -5   5   5          0.07         21.41        33.14 o                         
  -4   5   5         15.54         34.21        23.57 o                         
  -3   5   5        260.47        264.52        20.04 o                         
  -2   5   5         26.25         37.01        17.95 o                         
  -1   5   5         19.55         47.69        16.73 o                         
   0   5   5        685.47        655.39        34.92 o                         
   1   5   5        229.84        246.06        20.68 o                         
   2   5   5        109.73        129.59        16.67 o                         
   3   5   5        202.68        192.02        42.43 o                         
   4   5   5         48.07         40.65        60.01 o                         
   5   5   5          0.11         12.41        63.34 o                         
  -7   6   5          0.00        -61.57        73.60 o                         
  -6   6   5        203.20        221.43        41.56 o                         
  -5   6   5        360.27        331.01        34.28 o                         
  -4   6   5          0.85         -9.73        20.90 o                         
  -3   6   5        970.16        976.84        29.04 o                         
  -2   6   5         19.71          2.71        15.80 o                         
  -1   6   5          7.27          9.89        15.06 o                         
   0   6   5         24.36         26.08        16.67 o                         
   1   6   5          0.21         11.75        22.67 o                         
   2   6   5         60.06         86.03        17.69 o                         
   3   6   5         45.71         23.95        39.00 o                         
   4   6   5         16.39        -31.11        57.30 o                         
   5   6   5        117.95        136.32        64.94 o                         
  -6   7   5        285.10        333.59        41.35 o                         
  -5   7   5         62.24         84.48        30.97 o                         
  -4   7   5        375.73        361.45        30.09 o                         
  -3   7   5        348.51        344.94        19.98 o                         
  -2   7   5        158.09        166.51        16.84 o                         
  -1   7   5         11.11         10.56        17.17 o                         
   0   7   5          4.44        -16.60        16.60 o                         
   1   7   5         94.13         83.72        19.14 o                         
   2   7   5        475.49        482.65        27.94 o                         
   3   7   5         43.04         78.09        30.54 o                         
   4   7   5        201.41        227.01        59.02 o                         
   5   7   5         14.41        106.30        62.09 o                         
  -6   8   5        361.26        328.68        46.99 o                         
  -5   8   5        134.39        166.30        28.71 o                         
  -4   8   5         24.76         67.65        32.55 o                         
  -3   8   5          0.03         17.41        14.99 o                         
  -2   8   5        142.37        150.60        16.84 o                         
  -1   8   5         25.38         25.78        16.37 o                         
   0   8   5        156.52        138.97        19.75 o                         
   1   8   5          6.68          9.73        18.43 o                         
   2   8   5          7.50          6.67        19.08 o                         
   3   8   5          5.06          4.01        39.78 o                         
   4   8   5        332.37        280.80        54.48 o                         
   5   8   5          6.92         87.04        67.37 o                         
  -6   9   5        283.75        260.67        47.89 o                         
  -5   9   5         38.96         30.67        33.51 o                         
  -4   9   5         71.35        125.61        21.77 o                         
  -3   9   5        441.72        439.51        24.56 o                         
  -2   9   5         40.72         30.60        15.41 o                         
  -1   9   5         40.56         18.44        16.35 o                         
   0   9   5         88.86        105.65        18.61 o                         
   1   9   5        233.02        246.55        21.49 o                         
   2   9   5        229.30        255.01        22.72 o                         
   3   9   5        896.56        892.70        52.34 o                         
   4   9   5         12.92        -44.66        51.67 o                         
   5   9   5         42.99        -25.23        66.11 o                         
  -6  10   5          6.34         46.33        39.31 o                         
  -5  10   5         86.28        105.30        31.69 o                         
  -4  10   5        148.86        204.74        44.04 o                         
  -3  10   5        831.13        756.54        38.64 o                         
  -2  10   5         77.67        112.62        18.38 o                         
  -1  10   5        114.46         89.03        17.00 o                         
   0  10   5        130.54        118.77        18.50 o                         
   1  10   5         12.16         21.12        19.38 o                         
   2  10   5         41.48         -1.55        22.80 o                         
   3  10   5        907.07        910.90        53.55 o                         
   4  10   5          0.05        -52.16        52.16 o                         
   5  10   5         21.57         85.32        67.47 o                         
  -6  11   5          1.36         24.92        66.13 o                         
  -5  11   5        224.73        128.05        45.76 o                         
  -4  11   5          0.20         -5.29        31.13 o                         
  -3  11   5          1.97         30.92        22.40 o                         
  -2  11   5        426.01        411.80        32.95 o                         
  -1  11   5        467.38        508.15        26.36 o                         
   0  11   5         33.93         13.69        19.34 o                         
   1  11   5         16.59          7.57        20.63 o                         
   2  11   5        119.66        137.10        20.60 o                         
   3  11   5         85.72         18.14        34.08 o                         
   4  11   5         57.78        105.16        62.23 o                         
   5  11   5          0.11        -24.89        67.58 o                         
  -6  12   5         62.85         14.50        88.93 o                         
  -5  12   5        136.03        136.85        49.91 o                         
  -4  12   5        139.16         88.08        31.26 o                         
  -3  12   5        343.17        386.89        30.54 o                         
  -2  12   5          0.09         -5.55        14.69 o                         
  -1  12   5          5.43         16.21        17.55 o                         
   0  12   5        210.92        169.82        21.09 o                         
   1  12   5        313.51        301.35        27.06 o                         
   2  12   5        476.80        469.69        27.52 o                         
   3  12   5         41.97          8.12        35.45 o                         
   4  12   5         14.92         53.12        53.17 o                         
   5  12   5         15.73        -53.57        69.18 o                         
  -6  13   5        487.76        424.36        74.82 o                         
  -5  13   5        450.15        337.33        53.28 o                         
  -4  13   5        143.44        136.23        35.38 o                         
  -3  13   5          3.12        -13.36        28.20 o                         
  -2  13   5        138.63        127.40        15.99 o                         
  -1  13   5          0.36        -17.26        17.26 o                         
   0  13   5        762.26        757.54        34.54 o                         
   1  13   5        671.44        659.58        38.38 o                         
   2  13   5         74.17        103.55        24.36 o                         
   3  13   5          4.54         63.19        36.44 o                         
   4  13   5          2.34         -5.31        53.27 o                         
   5  13   5         13.78        203.20       133.07 o                         
  -6  14   5          5.88         70.03        56.48 o                         
  -5  14   5         52.92        156.20        51.17 o                         
  -4  14   5         38.09         13.05        26.07 o                         
  -3  14   5          1.10        -22.81        23.70 o                         
  -2  14   5        405.07        393.45        20.06 o                         
  -1  14   5          9.20         -7.38        20.09 o                         
   0  14   5        598.17        609.49        30.58 o                         
   1  14   5          0.58        -15.73        25.36 o                         
   2  14   5        300.30        356.40        48.20 o                         
   3  14   5         10.40          9.66        38.17 o                         
   4  14   5        122.26        118.68        59.36 o                         
  -6  15   5        133.92        114.23        85.28 o                         
  -5  15   5        149.66        230.87        54.49 o                         
  -4  15   5         20.19        100.79        44.91 o                         
  -3  15   5         15.39        -29.87        37.10 o                         
  -2  15   5        876.31        802.01        58.66 o                         
  -1  15   5         73.08         39.68        28.73 o                         
   0  15   5         82.18         75.70        23.26 o                         
   1  15   5         17.73         34.54        29.98 o                         
   2  15   5         49.47         45.19        27.29 o                         
   3  15   5          2.88         35.58        47.31 o                         
   4  15   5          1.30         52.03        65.48 o                         
  -6  16   5          4.56         56.15        98.96 o                         
  -5  16   5         11.70        -46.22        75.98 o                         
  -4  16   5         24.11         54.86        44.26 o                         
  -3  16   5         75.43         84.18        39.89 o                         
  -2  16   5        566.30        634.49        50.42 o                         
  -1  16   5         27.71         60.01        20.06 o                         
   0  16   5         27.57         36.77        23.95 o                         
   1  16   5          8.09         19.71        27.68 o                         
   2  16   5          1.44         17.29        39.86 o                         
   3  16   5         65.40         42.01        40.98 o                         
   4  16   5         25.22        129.57        66.10 o                         
  -6  17   5         13.72         45.70        72.97 o                         
  -5  17   5        106.51        102.32        60.35 o                         
  -4  17   5        140.28        188.31        96.66 o                         
  -3  17   5        689.12        629.24        79.77 o                         
  -2  17   5         84.81         60.53        37.90 o                         
  -1  17   5         77.03         81.91        19.35 o                         
   0  17   5        743.59        744.23        36.20 o                         
   1  17   5        184.98        205.83        30.27 o                         
   2  17   5         19.84        -30.42        30.42 o                         
   3  17   5         62.57        -45.51        48.06 o                         
   4  17   5         40.46         72.92        65.00 o                         
  -6  18   5        138.27        420.78       121.33 o                         
  -5  18   5         85.12        145.25        64.24 o                         
  -4  18   5          0.91         27.01        46.05 o                         
  -3  18   5        488.82        440.73        46.61 o                         
  -2  18   5        128.78         91.91        43.94 o                         
  -1  18   5          5.43          2.98        19.70 o                         
   0  18   5       1055.65       1054.19        44.24 o                         
   1  18   5        168.49        227.33        30.21 o                         
   2  18   5          0.92        -32.14        32.14 o                         
   3  18   5        186.58        205.78        49.37 o                         
   4  18   5          6.24         86.98       122.54 o                         
  -5  19   5         16.01         91.58        61.65 o                         
  -4  19   5          1.42         27.22        55.86 o                         
  -3  19   5         17.78          5.88        42.07 o                         
  -2  19   5         53.21         56.24        39.47 o                         
  -1  19   5         17.00         16.07        16.71 o                         
   0  19   5       1230.70       1236.49        45.36 o                         
   1  19   5        194.64        205.17        43.64 o                         
   2  19   5        181.57         61.25        33.47 o                         
   3  19   5         24.98        -22.71        66.09 o                         
   4  19   5         28.36         28.80        94.53 o                         
  -5  20   5         24.97         68.82        62.38 o                         
  -4  20   5         34.84        111.88        63.89 o                         
  -3  20   5          0.25        -43.28        43.28 o                         
  -2  20   5         56.88         21.43        43.92 o                         
  -1  20   5         59.59         79.27        32.33 o                         
   0  20   5        789.52        906.14        47.26 o                         
   1  20   5         43.63         33.27        30.97 o                         
   2  20   5        100.45          8.72        39.98 o                         
   3  20   5        224.12        248.09        84.52 o                         
   4  20   5         22.45         -8.03        69.39 o                         
  -5  21   5          0.03         70.02        62.95 o                         
  -4  21   5         90.01         34.66        55.25 o                         
  -2  21   5         26.60         52.85        45.38 o                         
  -1  21   5         85.99         98.23        26.83 o                         
   0  21   5          3.58         -4.23        26.27 o                         
   1  21   5        109.68         80.88        33.27 o                         
   2  21   5         12.01        -40.35        46.84 o                         
   3  21   5          1.68         34.41        57.62 o                         
  -5  22   5         28.43        -58.16        65.95 o                         
  -4  22   5         26.27         41.53        55.27 o                         
  -3  22   5         80.26        119.63        49.67 o                         
  -2  22   5         25.95        -33.56        46.80 o                         
  -1  22   5         16.44        -23.39        31.11 o                         
   0  22   5        183.91        164.03        27.50 o                         
   1  22   5         12.11         12.44        39.73 o                         
   2  22   5         80.57         84.91        38.72 o                         
   3  22   5         33.05         10.36        58.68 o                         
  -5  23   5        119.98        184.20        79.38 o                         
  -4  23   5          0.04         81.44        83.66 o                         
  -3  23   5        390.86        374.16        57.43 o                         
  -2  23   5          3.62         50.01        73.55 o                         
  -1  23   5         11.51         64.05        34.64 o                         
   0  23   5         10.27         37.42        32.55 o                         
   1  23   5         35.48         -9.79        32.88 o                         
   2  23   5         10.69         85.36        66.68 o                         
   3  23   5          4.12         30.85        53.08 o                         
  -4  24   5          0.02         19.36        65.61 o                         
  -3  24   5         58.24         50.06        53.39 o                         
  -2  24   5          0.06         -4.19        56.22 o                         
  -1  24   5         68.83         90.07        38.16 o                         
   0  24   5         33.48          2.85        33.87 o                         
   1  24   5          0.04         14.44        33.52 o                         
   2  24   5          2.90         -7.94        37.44 o                         
   3  24   5         39.49        113.04        57.10 o                         
  -4  25   5         38.15          4.82        62.25 o                         
  -3  25   5          0.38        -28.55        59.41 o                         
  -2  25   5         21.01         62.57        52.94 o                         
  -1  25   5          7.78        -57.10        57.10 o                         
   0  25   5          0.46         -0.41        34.42 o                         
   1  25   5          0.16          2.03        35.17 o                         
   2  25   5          1.69         22.43        39.63 o                         
   3  25   5        138.91        145.83        52.82 o                         
  -4  26   5         16.40        -80.46        80.46 o                         
  -3  26   5          0.65         -0.99        59.81 o                         
  -2  26   5         46.54         58.62        55.69 o                         
  -1  26   5          0.01        -58.65        58.65 o                         
   0  26   5          5.90         27.90        38.60 o                         
   1  26   5         78.63          9.39        40.60 o                         
   2  26   5          5.56         20.25        45.22 o                         
  -4  27   5        111.17          7.36        73.26 o                         
  -3  27   5         15.00        -62.90        62.90 o                         
  -2  27   5        572.07        549.10        62.25 o                         
  -1  27   5          1.52         -5.53        76.18 o                         
   0  27   5         35.64          7.86        47.52 o                         
   1  27   5          4.21        -29.77        70.24 o                         
   2  27   5         76.39        161.26        45.89 o                         
  -3  28   5         32.55         52.83        69.64 o                         
  -2  28   5        237.80        195.35        73.84 o                         
  -1  28   5         11.95        -44.90        70.79 o                         
   0  28   5         22.65         83.08       114.07 o                         
   1  28   5         12.12         30.01        52.12 o                         
   2  28   5         15.27          1.06        48.74 o                         
  -3  29   5          0.11        -72.12        72.61 o                         
  -2  29   5         16.71         67.93        63.99 o                         
  -1  29   5         58.45         53.93        60.58 o                         
   0  29   5        155.09        143.03        60.44 o                         
   1  29   5         72.52          4.81        50.34 o                         
  -2  30   5          0.89         30.49        65.63 o                         
  -1  30   5         27.14         38.75        60.61 o                         
   0  30   5         24.14        160.65        65.30 o                         
   1  30   5        314.39        285.74        62.66 o                         
  -2  31   5          2.10         32.97        72.43 o                         
  -1  31   5          0.35        -64.21        64.21 o                         
   0  31   5        261.00        370.45        72.73 o                         
  -6   0   6        242.22        369.72        68.83 o                         
  -4   0   6         47.66         23.75        39.07 o                         
  -2   0   6        422.96        336.02        33.54 o                         
   0   0   6       1332.31       1224.33        53.80 o                         
   2   0   6        562.34        462.41        65.04 o                         
   4   0   6          9.26        112.24        85.03 o                         
  -6   1   6          3.12        108.26        44.76 o                         
  -5   1   6          6.09         75.31        34.47 o                         
  -4   1   6         72.10         76.97        26.08 o                         
  -3   1   6        713.30        657.52        35.09 o                         
  -2   1   6          2.62         14.25        19.84 o                         
  -1   1   6         23.31         31.49        18.99 o                         
   0   1   6          3.93        -12.43        19.88 o                         
   1   1   6         84.95        111.35        24.87 o                         
   2   1   6          8.85         14.36        29.88 o                         
   3   1   6        695.66        662.76       131.77 o                         
   4   1   6          0.13         12.74        62.00 o                         
  -6   2   6        344.90        511.93        56.37 o                         
  -5   2   6          1.27        -17.54        33.64 o                         
  -4   2   6        319.83        297.19        31.24 o                         
  -3   2   6        398.56        404.55        31.37 o                         
  -2   2   6        212.42        186.15        21.28 o                         
  -1   2   6          9.86         21.87        20.30 o                         
   0   2   6        401.78        367.00        27.76 o                         
   1   2   6         23.19         25.52        21.75 o                         
   2   2   6        843.97        853.58        41.22 o                         
   3   2   6         56.41         32.68        82.52 o                         
   4   2   6          1.22         -1.31        83.04 o                         
  -6   3   6         97.08        273.98        60.79 o                         
  -5   3   6         47.18         18.29        34.12 o                         
  -4   3   6         87.45         37.65        26.70 o                         
  -3   3   6        402.02        390.86        28.70 o                         
  -2   3   6          2.24         26.64        23.51 o                         
  -1   3   6         20.08         16.37        20.47 o                         
   0   3   6        119.69         88.44        21.43 o                         
   1   3   6        110.16        126.92        21.88 o                         
   2   3   6          7.70         30.38        39.89 o                         
   3   3   6        130.35        134.44        72.17 o                         
   4   3   6          0.94        -42.96        60.41 o                         
  -6   4   6         16.75         49.93        48.36 o                         
  -5   4   6          0.70         35.84        33.31 o                         
  -4   4   6         74.19        110.60        27.42 o                         
  -3   4   6        297.89        304.39        28.01 o                         
  -2   4   6          3.43         -7.37        21.28 o                         
  -1   4   6         31.64         20.10        19.98 o                         
   0   4   6        318.97        283.18        23.94 o                         
   1   4   6         25.60          7.35        20.56 o                         
   2   4   6          9.19         51.00        39.60 o                         
   3   4   6        146.72        144.07        60.68 o                         
   4   4   6         36.43         66.24        59.86 o                         
  -6   5   6         53.46        119.11        49.67 o                         
  -5   5   6          3.10         56.20        37.78 o                         
  -4   5   6         38.46         33.35        27.64 o                         
  -3   5   6        800.82        783.31        67.32 o                         
  -2   5   6         89.86        110.96        21.64 o                         
  -1   5   6         13.59          6.93        20.32 o                         
   0   5   6        531.24        469.65        31.63 o                         
   1   5   6         91.52         99.14        22.40 o                         
   2   5   6        103.04        132.15        27.45 o                         
   3   5   6        604.66        655.96        71.86 o                         
   4   5   6         53.30         71.26        59.65 o                         
  -6   6   6        260.20        262.03        48.69 o                         
  -5   6   6         21.04         75.88        40.09 o                         
  -4   6   6        187.76        227.94        28.56 o                         
  -3   6   6         59.86         49.87        22.67 o                         
  -2   6   6         12.44         20.26        20.04 o                         
  -1   6   6         25.55         42.90        28.47 o                         
   0   6   6         77.73         95.39        24.92 o                         
   1   6   6          0.38        -11.24        21.32 o                         
   2   6   6        244.94        255.98        25.73 o                         
   3   6   6        159.68        117.92        59.00 o                         
   4   6   6          6.14        -61.20        61.20 o                         
  -6   7   6        256.29        271.91        51.86 o                         
  -5   7   6         75.05        148.66        40.42 o                         
  -4   7   6         26.99         40.64        26.61 o                         
  -3   7   6        318.62        282.74        23.90 o                         
  -2   7   6          0.40         56.75        27.57 o                         
  -1   7   6          1.42         22.73        23.07 o                         
   0   7   6         10.92          8.59        24.47 o                         
   1   7   6         28.98         16.22        24.28 o                         
   2   7   6        121.20        125.12        26.30 o                         
   3   7   6        257.97        295.08        59.09 o                         
   4   7   6          0.36         21.07        61.42 o                         
  -6   8   6        140.80        177.40        49.68 o                         
  -5   8   6         88.44         90.20        39.45 o                         
  -4   8   6          0.33        -11.56        26.53 o                         
  -3   8   6        145.22        138.24        21.58 o                         
  -2   8   6          8.67         -2.76        20.96 o                         
  -1   8   6        109.25        141.03        25.28 o                         
   0   8   6         17.86         41.23        25.29 o                         
   1   8   6         46.19         97.60        28.48 o                         
   2   8   6         11.78          5.37        38.70 o                         
   3   8   6       1514.27       1500.17       105.72 o                         
   4   8   6          2.96        104.61        63.65 o                         
  -6   9   6        483.91        486.80        97.07 o                         
  -5   9   6        163.08        148.16        44.36 o                         
  -4   9   6          0.01         32.00        26.52 o                         
  -3   9   6        279.12        310.84        24.80 o                         
  -2   9   6         62.91         82.98        22.00 o                         
  -1   9   6         30.42         16.35        23.07 o                         
   0   9   6          6.90         12.35        26.17 o                         
   1   9   6         43.34         21.16        27.17 o                         
   2   9   6         27.14         77.64        29.32 o                         
   3   9   6        495.25        683.54        88.62 o                         
   4   9   6          2.19         46.50        67.34 o                         
  -6  10   6          0.02         33.25        72.76 o                         
  -5  10   6         12.45         14.31        40.93 o                         
  -4  10   6         78.09        101.12        36.74 o                         
  -3  10   6        156.93        131.69        27.32 o                         
  -2  10   6        220.21        233.48        23.60 o                         
  -1  10   6        202.86        222.45        24.30 o                         
   0  10   6         35.23        -14.70        26.17 o                         
   1  10   6          9.04         -5.84        31.90 o                         
   2  10   6        116.45         48.10        30.47 o                         
   3  10   6        409.93        442.82        83.16 o                         
   4  10   6          7.84         -0.13        66.14 o                         
  -6  11   6         50.96        122.37        63.58 o                         
  -5  11   6         34.59         32.67        62.10 o                         
  -4  11   6          3.19         37.25        43.81 o                         
  -3  11   6          6.90         30.02        26.18 o                         
  -2  11   6        185.12        213.40        25.18 o                         
  -1  11   6        302.31        315.27        26.53 o                         
   0  11   6        458.79        460.04        35.49 o                         
   1  11   6          5.84          0.83        30.80 o                         
   2  11   6        753.67        703.40        44.53 o                         
   3  11   6         80.51        138.16        58.62 o                         
   4  11   6         11.21        -42.67        71.42 o                         
  -6  12   6        473.08        470.74        66.89 o                         
  -5  12   6         20.40         58.13        52.55 o                         
  -4  12   6         16.67         46.72        48.73 o                         
  -3  12   6        749.77        837.17        52.37 o                         
  -2  12   6          6.79         37.31        27.67 o                         
  -1  12   6        326.08        305.53        24.71 o                         
   0  12   6        466.26        465.41        33.86 o                         
   1  12   6         32.61         14.40        31.00 o                         
   2  12   6        185.66        257.52        48.59 o                         
   3  12   6          0.09        -38.73        56.66 o                         
   4  12   6          3.73         32.77        71.08 o                         
  -6  13   6         35.62          9.88        72.47 o                         
  -5  13   6         73.54        -28.55       105.67 o                         
  -4  13   6          1.80         41.94        57.29 o                         
  -3  13   6        866.21        898.50        53.59 o                         
  -2  13   6          5.22         14.67        24.24 o                         
  -1  13   6        611.10        581.79        34.02 o                         
   0  13   6         70.59         63.57        29.43 o                         
   1  13   6        141.11        154.23        30.86 o                         
   2  13   6         89.18         54.07        34.36 o                         
   3  13   6        109.28        163.97        80.69 o                         
   4  13   6         56.94        136.38        71.35 o                         
  -5  14   6         12.87         54.69        90.97 o                         
  -4  14   6         73.10         69.85        50.54 o                         
  -3  14   6       1104.57       1063.18        55.88 o                         
  -2  14   6         95.87        108.52        47.59 o                         
  -1  14   6        253.86        322.48        30.40 o                         
   0  14   6        279.18        341.90        33.39 o                         
   1  14   6         82.71        104.20        33.36 o                         
   2  14   6         12.55        -22.22        39.04 o                         
   3  14   6          7.08        -25.64        69.72 o                         
   4  14   6         16.09        -70.72        70.72 o                         
  -5  15   6          5.87        -62.66        62.66 o                         
  -4  15   6        212.98        181.55        53.93 o                         
  -3  15   6        644.99        699.30        75.80 o                         
  -2  15   6         11.53         26.66        26.09 o                         
  -1  15   6          3.79         38.95        26.78 o                         
   0  15   6        139.50        167.18        31.28 o                         
   1  15   6         10.65         -1.15        33.59 o                         
   2  15   6         43.96         33.07        41.06 o                         
   3  15   6        119.79         18.52        62.94 o                         
  -5  16   6         18.04         56.29        77.11 o                         
  -4  16   6         44.29         45.06        58.71 o                         
  -3  16   6        226.91        244.31        51.27 o                         
  -2  16   6         86.85         84.11        27.26 o                         
  -1  16   6        330.47        357.35        33.86 o                         
   0  16   6         73.69         64.09        50.88 o                         
   1  16   6          9.68         53.64        36.39 o                         
   2  16   6        127.31        100.20        38.43 o                         
   3  16   6         64.61         19.76        63.94 o                         
  -5  17   6         23.19         37.25        75.84 o                         
  -4  17   6         25.21        -18.04        54.23 o                         
  -3  17   6          0.53        -36.60        58.81 o                         
  -2  17   6          4.11         39.24        46.32 o                         
  -1  17   6          3.15        -17.74        42.58 o                         
   0  17   6         89.64         70.24        48.97 o                         
   1  17   6          6.09        -21.58        38.63 o                         
   2  17   6         16.15         31.98        47.29 o                         
   3  17   6         12.32        -65.07        65.07 o                         
  -5  18   6          0.26        -68.12        68.12 o                         
  -4  18   6         31.23         96.77        60.85 o                         
  -3  18   6          0.63        106.32        73.65 o                         
  -2  18   6        447.22        532.99        59.66 o                         
  -1  18   6          7.72         21.91        33.76 o                         
   0  18   6       1388.37       1488.35        76.41 o                         
   1  18   6         96.17         96.84        41.16 o                         
   2  18   6         20.09         69.17        62.23 o                         
   3  18   6         65.25         37.55        73.34 o                         
  -5  19   6          0.19         10.99        72.94 o                         
  -4  19   6          7.53        144.51        64.59 o                         
  -3  19   6         39.34         57.89        51.63 o                         
  -2  19   6         87.69        107.50        57.61 o                         
  -1  19   6        347.79        538.76        64.17 o                         
   0  19   6         84.16         38.77        37.20 o                         
   1  19   6         28.59         43.53        38.11 o                         
   2  19   6         17.09        -18.31        41.72 o                         
   3  19   6         44.47        -44.01        79.59 o                         
  -5  20   6         22.32         32.76        87.35 o                         
  -4  20   6          1.23         14.31        62.41 o                         
  -3  20   6         90.91         87.61        68.74 o                         
  -2  20   6         22.42        -26.49        82.05 o                         
  -1  20   6        353.41        315.96        47.05 o                         
   0  20   6          0.25         19.66        49.12 o                         
   1  20   6         43.54         -1.82        41.45 o                         
   2  20   6          0.00        -20.68        49.57 o                         
   3  20   6         16.22        -92.55        92.55 o                         
  -4  21   6         96.07        161.20        79.35 o                         
  -3  21   6         55.43        -30.99        56.86 o                         
  -2  21   6         60.61        -34.99        61.07 o                         
  -1  21   6         10.87          1.81        41.80 o                         
   0  21   6         65.42        108.31        46.73 o                         
   1  21   6         27.48         -1.22        49.75 o                         
   2  21   6          0.72         -3.82        78.16 o                         
  -4  22   6          4.31        -31.64        67.03 o                         
  -3  22   6        208.10        257.39        62.60 o                         
  -2  22   6         50.25         26.03        55.99 o                         
  -1  22   6          4.80         23.25        56.08 o                         
   0  22   6         37.70         94.56        57.08 o                         
   1  22   6         79.92         87.08        44.35 o                         
   2  22   6         10.64        -23.53        54.16 o                         
  -4  23   6         37.45        -34.37        69.58 o                         
  -3  23   6          0.59         98.14        60.78 o                         
  -2  23   6          1.74         63.66        55.16 o                         
  -1  23   6         92.01        118.98        56.31 o                         
   0  23   6          3.98        -39.63        39.63 o                         
   1  23   6         23.77         62.11        50.44 o                         
   2  23   6          0.96        111.62        62.53 o                         
  -4  24   6         63.48        -32.57       116.02 o                         
  -3  24   6          9.97        -30.67        69.91 o                         
  -2  24   6         39.32         82.88        62.17 o                         
  -1  24   6         21.58        112.78        75.77 o                         
   0  24   6        161.72        177.11        44.67 o                         
   1  24   6         21.68         12.73        65.53 o                         
   2  24   6         25.26         30.34        62.35 o                         
  -3  25   6          9.62         94.13        66.55 o                         
  -2  25   6         18.11          7.29        61.22 o                         
  -1  25   6         28.39        103.10        61.38 o                         
   0  25   6          0.09         52.83        61.55 o                         
   1  25   6         37.46         15.70        52.12 o                         
  -3  26   6        128.81        -30.53        73.20 o                         
  -2  26   6         34.74        -36.05        63.88 o                         
  -1  26   6         16.82        -28.09        60.25 o                         
   0  26   6         74.16        186.51        75.92 o                         
   1  26   6         65.80        126.65        59.53 o                         
  -2  27   6         12.50         99.83        67.55 o                         
  -1  27   6         80.48          8.02       104.42 o                         
   0  27   6          9.18         55.80        66.94 o                         
   1  27   6         28.07          7.92        81.82 o                         
  -2  28   6          0.89        -21.02        99.99 o                         
  -1  28   6         14.75        -68.68        68.68 o                         
   0  28   6         25.16         47.71        91.19 o                         
  -5   0   7         41.07         46.47        60.74 o                         
  -3   0   7         25.61         62.94        39.97 o                         
  -1   0   7         24.88         53.06        38.71 o                         
   1   0   7         42.61         56.60        44.27 o                         
   3   0   7         68.92        109.79        86.18 o                         
  -5   1   7         17.12         21.09        41.39 o                         
  -4   1   7        375.44        468.68        40.88 o                         
  -3   1   7         19.98         23.11        29.16 o                         
  -2   1   7         21.02         29.43        27.20 o                         
  -1   1   7         73.71         57.30        25.41 o                         
   0   1   7        290.70        266.42        43.15 o                         
   1   1   7         36.68         69.14        31.49 o                         
   2   1   7         52.28        114.91       133.07 o                         
   3   1   7         59.17        -46.58        75.28 o                         
  -5   2   7          7.36         22.65        43.91 o                         
  -4   2   7         32.91         48.44        35.03 o                         
  -3   2   7         23.02          7.90        28.47 o                         
  -2   2   7         52.90        139.82        33.41 o                         
  -1   2   7          2.22          5.60        25.72 o                         
   0   2   7          0.74         41.15        28.05 o                         
   1   2   7         28.40         16.33        56.13 o                         
   2   2   7         13.66          5.35        66.24 o                         
   3   2   7        297.06        321.40        87.33 o                         
  -5   3   7         50.83         75.20        44.42 o                         
  -4   3   7          0.01        -33.90        33.90 o                         
  -3   3   7        112.11         75.27        31.55 o                         
  -2   3   7         82.56        112.98        27.55 o                         
  -1   3   7        290.05        236.42        27.55 o                         
   0   3   7         61.71        138.51        32.80 o                         
   1   3   7          5.50          1.58        46.72 o                         
   2   3   7         18.06         40.40        60.88 o                         
   3   3   7         50.05        172.84        78.07 o                         
  -5   4   7          0.02         -1.49        50.51 o                         
  -4   4   7        207.65        211.57        34.30 o                         
  -3   4   7        767.48        805.70        46.20 o                         
  -2   4   7         21.38         39.81        27.69 o                         
  -1   4   7        321.70        298.06        29.20 o                         
   0   4   7        114.20         98.30        27.14 o                         
   1   4   7          5.39          1.22        31.00 o                         
   2   4   7        867.19        946.18        85.83 o                         
   3   4   7          0.34        -46.99        62.64 o                         
  -5   5   7          1.67        -47.41        47.41 o                         
  -4   5   7          1.72        -33.21        33.21 o                         
  -3   5   7         27.46         67.80        33.42 o                         
  -2   5   7          2.53         19.00        30.42 o                         
  -1   5   7          3.04         98.24        29.49 o                         
   0   5   7         14.33          9.80        27.59 o                         
   1   5   7          6.76         19.18        29.22 o                         
   2   5   7        168.42        190.19        67.85 o                         
   3   5   7         22.26         11.36        64.62 o                         
  -5   6   7         65.81        111.42        47.02 o                         
  -4   6   7          2.75         -8.09        34.39 o                         
  -3   6   7         25.03         28.19        35.07 o                         
  -2   6   7          1.70         24.84        28.23 o                         
  -1   6   7        503.05        530.56        38.67 o                         
   0   6   7         50.59         40.76        27.99 o                         
   1   6   7          0.93          4.93        31.40 o                         
   2   6   7        117.08        137.03        63.74 o                         
   3   6   7         32.13         51.53        75.70 o                         
  -5   7   7         26.98        -49.57        49.57 o                         
  -4   7   7        223.67        189.66        46.63 o                         
  -3   7   7         57.97         70.39        29.41 o                         
  -2   7   7         64.12         68.53        28.61 o                         
  -1   7   7          0.79         10.96        30.49 o                         
   0   7   7         44.96         14.49        28.59 o                         
   1   7   7         94.26         89.56        33.02 o                         
   2   7   7       2180.00       2316.69       128.99 o                         
   3   7   7         50.77        137.13        77.38 o                         
  -5   8   7          1.29         38.60        52.16 o                         
  -4   8   7         37.41          5.34        41.87 o                         
  -3   8   7         28.51         -7.86        30.77 o                         
  -2   8   7          0.51         14.80        29.27 o                         
  -1   8   7        286.35        310.47        30.77 o                         
   0   8   7        409.12        384.57        32.69 o                         
   1   8   7         20.56         59.84        40.72 o                         
   2   8   7        686.46        881.10        95.80 o                         
   3   8   7         24.04        -66.22        66.22 o                         
  -5   9   7          8.74        -53.13        53.13 o                         
  -4   9   7         18.88        -11.56        48.42 o                         
  -3   9   7        127.92         94.16        31.60 o                         
  -2   9   7         51.61         93.53        41.04 o                         
  -1   9   7        314.89        360.99        39.43 o                         
   0   9   7         37.53         -5.80        32.47 o                         
   1   9   7          0.00         28.15        40.91 o                         
   2   9   7          3.86        -17.59        57.04 o                         
   3   9   7         52.13        -66.61        66.61 o                         
  -5  10   7          3.87         12.46        61.37 o                         
  -4  10   7          5.53         24.45        43.94 o                         
  -3  10   7         63.73        135.73        39.57 o                         
  -2  10   7         13.45         83.48        37.85 o                         
  -1  10   7        400.49        358.55        35.50 o                         
   0  10   7         30.58         36.25        34.99 o                         
   1  10   7          2.91        163.26        45.00 o                         
   2  10   7         32.59        -22.45        63.40 o                         
   3  10   7          8.44         89.32        64.47 o                         
  -5  11   7         16.54          5.03        56.67 o                         
  -4  11   7          0.01         37.55        48.09 o                         
  -3  11   7         38.85        109.07        51.13 o                         
  -2  11   7          7.61          6.83        34.31 o                         
  -1  11   7         94.13        140.86        33.17 o                         
   0  11   7          2.98         27.64        38.95 o                         
   1  11   7         75.61        157.05        39.68 o                         
   2  11   7         34.77        -36.32        80.93 o                         
   3  11   7        215.52        264.50        74.53 o                         
  -5  12   7         43.13         49.12        59.56 o                         
  -4  12   7          3.82         71.95        59.27 o                         
  -3  12   7         56.55         44.79        42.57 o                         
  -2  12   7        154.21        141.83        35.45 o                         
  -1  12   7        228.45        216.18        35.82 o                         
   0  12   7         34.61         -9.32        39.36 o                         
   1  12   7         15.35         91.32        43.47 o                         
   2  12   7         59.40         -7.36        67.60 o                         
   3  12   7        271.28        405.58        72.28 o                         
  -5  13   7          9.60        -52.25        64.84 o                         
  -4  13   7         45.01        126.27        70.99 o                         
  -3  13   7         41.94          3.86        92.04 o                         
  -2  13   7         34.68        -13.11        51.77 o                         
  -1  13   7        860.42        865.40        62.84 o                         
   0  13   7          0.23          5.22        38.02 o                         
   1  13   7         20.97        -12.89        42.37 o                         
   2  13   7         39.11        -31.26        85.07 o                         
   3  13   7        115.08        142.11       132.64 o                         
  -5  14   7          3.35          5.49        63.30 o                         
  -4  14   7         10.93          4.99        60.92 o                         
  -3  14   7        271.10        351.33        68.26 o                         
  -2  14   7         83.49        140.28        47.26 o                         
  -1  14   7        810.48        820.46        55.40 o                         
   0  14   7          6.27         36.25        38.83 o                         
   1  14   7         51.17         63.97        42.35 o                         
   2  14   7          0.19        -70.42        70.42 o                         
  -4  15   7          6.24        -69.58       108.67 o                         
  -3  15   7        256.44        147.21        53.51 o                         
  -2  15   7         30.18        140.86        53.26 o                         
  -1  15   7        286.73        278.95        41.43 o                         
   0  15   7          0.43         34.72        39.24 o                         
   1  15   7          5.90         74.99        44.38 o                         
   2  15   7         54.15        -69.06        69.06 o                         
  -4  16   7         14.55        -22.34        72.77 o                         
  -3  16   7         11.18        -56.43        56.43 o                         
  -2  16   7         21.62        111.08        57.57 o                         
  -1  16   7        150.84        209.32        52.51 o                         
   0  16   7          0.02         30.97        44.83 o                         
   1  16   7          7.57         44.61        55.43 o                         
   2  16   7          2.36        -65.95        65.95 o                         
  -4  17   7        318.29        277.78        67.13 o                         
  -3  17   7          0.85         23.44        59.94 o                         
  -2  17   7          1.37         91.28        80.40 o                         
  -1  17   7         45.11         23.06        62.66 o                         
   0  17   7         39.97         72.59        42.25 o                         
   1  17   7          1.64        -30.87        46.39 o                         
   2  17   7         17.94        -66.05        66.05 o                         
  -4  18   7         66.73          0.36        70.56 o                         
  -3  18   7        188.09        152.44        68.78 o                         
  -2  18   7         11.32         63.98        60.40 o                         
  -1  18   7          1.14         52.15        57.84 o                         
   0  18   7          4.22         -4.16        44.10 o                         
   1  18   7         28.07         60.28        49.42 o                         
   2  18   7          0.88        -43.76        81.11 o                         
  -4  19   7         66.95         81.18        72.39 o                         
  -3  19   7        224.71        208.18        66.21 o                         
  -2  19   7          0.08        -57.67        57.67 o                         
  -1  19   7          6.45         97.52        60.93 o                         
   0  19   7         36.37        -28.27        51.69 o                         
   1  19   7          1.63         -9.85        49.60 o                         
  -3  20   7        262.69        364.93        92.65 o                         
  -2  20   7          0.12         -1.91        61.32 o                         
  -1  20   7          0.36         27.87        59.01 o                         
   0  20   7          0.25         41.09        71.36 o                         
   1  20   7         22.39         21.98        52.87 o                         
  -3  21   7        234.31        146.07        70.37 o                         
  -2  21   7          3.81         86.66        74.65 o                         
  -1  21   7         57.70        149.21        75.48 o                         
   0  21   7         15.21         35.64        86.83 o                         
   1  21   7         39.08        -54.57        76.05 o                         
  -3  22   7         16.39         32.28        76.78 o                         
  -2  22   7        109.36        291.78        81.16 o                         
  -1  22   7         73.58         82.19        79.00 o                         
   0  22   7         95.11        117.25       103.76 o                         
   1  22   7          3.40       -119.42       139.06 o                         
  -2  23   7          4.37         36.67        88.79 o                         
  -1  23   7          0.10         -9.12        70.60 o                         
   0  23   7         64.61        -11.03       120.52 o                         
  -2  24   7          4.24        -11.30       221.46 o                         
  -1  24   7          3.10        -77.64        77.64 o                         
  -4   0   8        184.34        131.49        76.10 o                         
  -2   0   8          2.65        110.84        51.48 o                         
   0   0   8          5.43         25.24        62.47 o                         
   2   0   8         21.47        -69.48       148.08 o                         
  -4   1   8         24.26         20.56        57.90 o                         
  -3   1   8         10.63        -15.85        49.26 o                         
  -2   1   8          0.75         45.35        34.79 o                         
  -1   1   8          0.52        -24.41        43.28 o                         
   0   1   8         65.35         72.30        38.45 o                         
   1   1   8         22.34         -4.81        59.70 o                         
   2   1   8         47.15        -76.24        76.24 o                         
  -4   2   8         10.76         -0.65        43.26 o                         
  -3   2   8         12.53        -16.11        41.78 o                         
  -2   2   8          2.38         -6.35        35.63 o                         
  -1   2   8          0.00          5.28        33.64 o                         
   0   2   8          6.45        111.63        40.56 o                         
   1   2   8         74.92         67.96        69.75 o                         
   2   2   8         49.81        -15.94        68.46 o                         
  -4   3   8         16.88         93.48        54.04 o                         
  -3   3   8          2.82         39.70        49.19 o                         
  -2   3   8          1.20         92.19        35.30 o                         
  -1   3   8          1.52        -28.81        43.52 o                         
   0   3   8         46.65        101.67        39.18 o                         
   1   3   8          6.65        -67.91        67.91 o                         
   2   3   8         92.87        119.73        72.33 o                         
  -4   4   8          9.76         88.50        51.91 o                         
  -3   4   8         13.70         32.78        37.30 o                         
  -2   4   8          1.13         -1.34        35.89 o                         
  -1   4   8        282.44        412.53        41.67 o                         
   0   4   8          0.67         85.22        37.93 o                         
   1   4   8          5.02        -36.63        60.09 o                         
   2   4   8         55.12        -14.49        71.33 o                         
  -4   5   8         60.08         -9.18        48.09 o                         
  -3   5   8          3.51        -11.39        43.91 o                         
  -2   5   8        130.95        222.12        37.04 o                         
  -1   5   8        497.07        543.36        45.84 o                         
   0   5   8         40.44         16.49        35.48 o                         
   1   5   8         19.74        -73.72        73.72 o                         
   2   5   8         14.02         27.81        69.57 o                         
  -4   6   8         88.76         87.33        49.42 o                         
  -3   6   8         16.51        -26.93        38.57 o                         
  -2   6   8        251.54        200.36        39.93 o                         
  -1   6   8        103.97         76.09        37.05 o                         
   0   6   8          2.86        -24.13        36.76 o                         
   1   6   8         73.28          5.18        59.64 o                         
   2   6   8         93.59         94.55        76.91 o                         
  -4   7   8        109.94        107.77        56.23 o                         
  -3   7   8          0.48        -16.43        43.27 o                         
  -2   7   8        141.24        182.39        38.32 o                         
  -1   7   8        139.38        100.09        38.68 o                         
   0   7   8         10.96        -37.92        37.92 o                         
   1   7   8          2.44        -11.28        52.26 o                         
   2   7   8        110.43        256.58       113.65 o                         
  -4   8   8         16.54         -8.93        57.40 o                         
  -3   8   8          3.34        -49.33        49.33 o                         
  -2   8   8         67.81        151.52        44.14 o                         
  -1   8   8        235.00        277.28        39.80 o                         
   0   8   8         16.38          0.11        44.82 o                         
   1   8   8         59.45         22.51        51.55 o                         
   2   8   8         23.80         18.41       124.94 o                         
  -4   9   8         35.70         83.93        57.60 o                         
  -3   9   8         47.95        -30.52        47.87 o                         
  -2   9   8        229.61        213.79        47.05 o                         
  -1   9   8        111.94         46.45        38.74 o                         
   0   9   8          7.68        -39.05        39.05 o                         
   1   9   8         45.41         33.21        54.33 o                         
  -4  10   8         52.76        119.64        57.80 o                         
  -3  10   8          4.92          8.17        50.23 o                         
  -2  10   8         59.24         40.96        48.33 o                         
  -1  10   8         39.48         24.08        41.05 o                         
   0  10   8        112.07         93.13        40.78 o                         
   1  10   8         44.33         -3.40        55.18 o                         
  -4  11   8          7.70        138.12        83.55 o                         
  -3  11   8        139.64         86.77        53.23 o                         
  -2  11   8         53.75        -45.36        45.36 o                         
  -1  11   8         84.90        167.91        40.05 o                         
   0  11   8         16.51         20.85        54.57 o                         
   1  11   8         13.91         17.07        51.98 o                         
  -4  12   8         17.32        222.38       103.44 o                         
  -3  12   8          1.36        -21.21        57.86 o                         
  -2  12   8          0.05        -59.51        59.51 o                         
  -1  12   8          1.57        -43.88        43.88 o                         
   0  12   8         47.04         11.33        60.96 o                         
   1  12   8        212.42        125.43        63.86 o                         
  -3  13   8          9.95         -5.46        63.96 o                         
  -2  13   8          3.81          6.05        65.88 o                         
  -1  13   8         56.12        123.00        48.40 o                         
   0  13   8         68.42         63.99        81.37 o                         
   1  13   8         12.01         30.02        80.47 o                         
  -3  14   8         12.44         58.31        86.08 o                         
  -2  14   8        265.82        253.53        87.31 o                         
  -1  14   8        152.44        209.47        71.66 o                         
   0  14   8         31.09         68.48        64.40 o                         
   1  14   8         21.69         62.58        79.15 o                         
  -3  15   8         50.88        107.00       107.05 o                         
  -2  15   8         22.90        120.22        69.50 o                         
  -1  15   8        152.20        184.06        78.08 o                         
   0  15   8          7.25         63.10        95.40 o                         
  -3  16   8        179.52        253.34       102.38 o                         
  -2  16   8          0.03        223.74        69.05 o                         
  -1  16   8         36.93         17.59       109.32 o                         
   0  16   8          0.54        -61.37        61.37 o                         
  -2  17   8         48.14        116.91        69.22 o                         
  -1  17   8         20.54        156.70        82.81 o                         
   0  17   8          7.64        104.25        69.70 o                         
  -2  18   8          2.76         23.82       253.75 o                         
  -1  18   8          1.42         78.83        73.15 o                         
  -1   0   9         77.22        173.28        68.15 o                         
  -2   1   9         77.00        145.92        48.26 o                         
  -1   1   9         16.56        -27.32        53.11 o                         
   0   1   9          2.51         25.01        65.12 o                         
  -2   2   9         86.39        144.52        65.77 o                         
  -1   2   9          5.66         57.32        49.11 o                         
  -2   3   9         43.17        116.87        49.16 o                         
  -1   3   9         22.58         86.58        52.61 o                         
  -2   4   9        415.46        484.62        49.31 o                         
  -1   4   9         24.31        107.32        55.61 o                         
  -2   5   9        102.14        126.41        53.39 o                         
  -1   5   9        189.36        409.62        60.07 o                         
  -2   6   9          1.63        -58.53        58.53 o                         
  -1   6   9          6.41        171.12        60.79 o                         
  -1   7   9          5.95        -18.79        85.70 o                         
                                                                                
